# Supplementary material for: The commonness in immune infiltration of rheumatoid arthritis and atherosclerosis: Screening for central targets via microarray data analysis
Source: Front Immunol. 2022 Oct 13;13:1013531. doi: 10.3389/fimmu.2022.1013531 (PMC9606677; doi:10.3389/fimmu.2022.1013531)
Supplement: Supplementary file 1 [file Table_1.xlsx]

## Sheet: GSE100927.top.table
ID	adj.P.Val	P.Value	t	B	abslogFC	logFC	SPOT_ID	GB_ACC	GENE_SYMBOL
A_21_P0014423	4.55e-33	9.62e-38	20.1	75.0243	0.885	0.885	A_21_P0014423	XR_109706	LOC100506075
A_23_P318604	1.64e-28	6.95e-33	17.5	64.1247	0.613	0.613	A_23_P318604	BC004544	CYHR1
A_23_P149259	1.06e-27	6.7e-32	17	61.9088	0.594	0.594	A_23_P149259	NM_032323	TMEM79
A_33_P3239338	1.83e-26	1.54e-30	16.3	58.8373	0.927	0.927	A_33_P3239338	NM_001105540	DGKZ
A_33_P3285156	7.22e-26	7.64e-30	16	57.2713	1.06	1.06	A_33_P3285156	NR_026857	FLJ90757
A_23_P250212	1.28e-25	1.62e-29	15.8	56.5328	1.36	1.36	A_23_P250212	NM_001080826	SGK223
A_23_P165984	2.43e-25	3.6e-29	15.6	55.7522	0.528	0.528	A_23_P165984	NM_080752	ZSWIM3
A_33_P3228558	3.08e-25	5.22e-29	15.5	55.3879	1.5	1.5	A_33_P3228558	NM_199282	ARHGAP27
A_23_P43157	3.82e-25	7.28e-29	-15.5	55.0604	1.22	-1.22	A_23_P43157	NM_001080416	MYBL1
A_23_P353056	4.82e-25	1.02e-28	15.4	54.7292	0.812	0.812	A_23_P353056	NM_014807	C2CD2L
A_23_P18384	7.15e-25	1.66e-28	-15.3	54.2493	0.511	-0.511	A_23_P18384	NM_213654	ARMC8
A_23_P200829	2.88e-24	7.47e-28	15	52.776	0.956	0.956	A_23_P200829	NM_015326	SRGAP2
A_24_P181506	2.88e-24	7.91e-28	15	52.7198	0.658	0.658	A_24_P181506	NM_014699	ZNF646
A_24_P376391	3.56e-24	1.05e-27	14.9	52.4375	1.17	1.17	A_24_P376391	NM_015103	PLXND1
A_33_P3417452	4.36e-24	1.38e-27	14.9	52.1716	1.05	1.05	A_33_P3417452	NM_001103167	ZGLP1
A_23_P214222	5.75e-24	1.95e-27	14.8	51.8351	1.06	1.06	A_23_P214222	NM_002356	MARCKS
A_33_P3248265	5.77e-24	2.08e-27	14.8	51.773	1.51	1.51	A_33_P3248265	NM_002341	LTB
A_23_P213592	5.8e-24	2.21e-27	14.8	51.7111	0.734	0.734	A_23_P213592	NM_014901	RNF44
A_33_P3227443	6.56e-24	2.64e-27	14.7	51.5378	1.71	1.71	A_33_P3227443	NM_175900	C16orf54
A_33_P3291484	8.28e-24	3.5e-27	14.7	51.2591	1.11	1.11	A_33_P3291484	NM_005668	ST8SIA4
A_23_P154962	2.68e-23	1.25e-26	14.4	50.012	1.1	1.1	A_23_P154962	NM_015672	RIMBP3
A_23_P213153	3.47e-23	1.69e-26	-14.3	49.7142	0.45	-0.45	A_23_P213153	NM_031372	HNRPDL
A_23_P79069	3.47e-23	1.76e-26	14.3	49.6705	1.57	1.57	A_23_P79069	NM_022904	RASAL3
A_33_P3384392	3.61e-23	1.91e-26	14.3	49.5932	0.812	0.812	A_33_P3384392	NM_001619	ADRBK1
A_33_P3331366	4.71e-23	2.59e-26	14.3	49.2927	0.907	0.907	A_33_P3331366	NM_005082	TRIM25
A_33_P3235217	6.15e-23	3.51e-26	-14.2	48.9935	0.838	-0.838	A_33_P3235217	NM_001905	CTPS
A_23_P142974	7.44e-23	4.41e-26	14.1	48.7708	1.57	1.57	A_23_P142974	NM_001007231	ARHGAP25
A_33_P3398448	8.29e-23	5.09e-26	14.1	48.6299	0.784	0.784	A_33_P3398448	NM_032789	PARP10
A_24_P633902	8.7e-23	5.52e-26	-14.1	48.5488	0.717	-0.717	A_24_P633902	NM_014455	RNF115
A_23_P386241	9.78e-23	6.42e-26	14.1	48.4016	1.09	1.09	A_23_P386241	NM_001042353	FAM110A
A_33_P3239839	1.6e-22	1.09e-25	14	47.877	0.628	0.628	A_33_P3239839	NM_024963	FBXL18
A_23_P88865	1.6e-22	1.12e-25	14	47.8556	1.01	1.01	A_23_P88865	NM_144601	CMTM3
A_23_P423197	1.98e-22	1.43e-25	13.9	47.6165	0.552	0.552	A_23_P423197	NM_002957	RXRA
A_23_P103104	2.75e-22	2.04e-25	13.8	47.2649	1.16	1.16	A_23_P103104	NM_002405	MFNG
A_21_P0014677	3.01e-22	2.33e-25	-13.8	47.1334	0.63	-0.63	A_21_P0014677	XR_111303	RAB21
A_33_P3237977	3.01e-22	2.38e-25	-13.8	47.1114	0.855	-0.855	A_33_P3237977	NM_197958	LARP6
A_23_P318581	3.01e-22	2.42e-25	-13.8	47.0953	0.497	-0.497	A_23_P318581	NM_020827	KIAA1430
A_23_P426989	3.11e-22	2.57e-25	13.8	47.0393	0.596	0.596	A_23_P426989	NM_030645	SH3BP5L
A_24_P225468	3.16e-22	2.67e-25	-13.8	46.9983	0.591	-0.591	A_24_P225468	NM_030920	ANP32E
A_23_P218817	4.29e-22	3.73e-25	13.7	46.6724	0.781	0.781	A_23_P218817	NM_152246	CPT1B
A_24_P406814	5.04e-22	4.48e-25	13.7	46.4917	0.797	0.797	A_24_P406814	NM_014661	FAM53B
A_23_P145874	5.19e-22	4.72e-25	13.7	46.4395	0.976	0.976	A_23_P145874	NM_152703	SAMD9L
A_23_P49816	5.39e-22	5.02e-25	13.7	46.3791	1.74	1.74	A_23_P49816	NM_018404	ADAP2
A_23_P314250	5.86e-22	5.58e-25	13.6	46.2747	1.51	1.51	A_23_P314250	NM_033387	FAM78A
A_23_P103703	5.99e-22	5.84e-25	-13.6	46.2306	1.9	-1.9	A_23_P103703	NM_014424	HSPB7
A_24_P29686	5.99e-22	5.96e-25	13.6	46.2105	0.824	0.824	A_24_P29686	NM_031449	ZMIZ2
A_23_P32021	7.94e-22	8.07e-25	13.6	45.9126	0.558	0.558	A_23_P32021	NM_000136	FANCC
A_23_P5601	8.55e-22	8.86e-25	13.5	45.8203	0.934	0.934	A_23_P5601	NM_001381	DOK1
A_23_P368740	8.7e-22	9.21e-25	13.5	45.7828	0.64	0.64	A_23_P368740	NM_032019	HDAC10
A_24_P298877	9.12e-22	9.84e-25	13.5	45.7172	0.368	0.368	A_24_P298877	NM_207356	C1orf174
A_33_P3255209	1.17e-21	1.29e-24	13.5	45.4517	0.571	0.571	A_33_P3255209	NM_002410	MGAT5
A_23_P32615	1.2e-21	1.34e-24	-13.5	45.4111	0.527	-0.527	A_23_P32615	NM_002431	MNAT1
A_21_P0014231	1.29e-21	1.48e-24	13.4	45.3161	1.02	1.02	A_21_P0014231	XR_108949	HMGA1P4
A_33_P3229181	1.36e-21	1.58e-24	13.4	45.2486	0.879	0.879	A_33_P3229181	NM_020246	SLC12A9
A_21_P0000302	1.83e-21	2.16e-24	-13.4	44.9423	0.54	-0.54	A_21_P0000302	NR_002920	SNORA8
A_23_P353744	3.65e-21	4.48e-24	-13.2	44.227	0.615	-0.615	A_23_P353744	NM_032239	LARP1B
A_33_P3328559	4.26e-21	5.32e-24	13.2	44.0564	1.68	1.68	A_33_P3328559	NM_198517	TBC1D10C
A_23_P258221	4.84e-21	6.14e-24	13.1	43.9152	1.21	1.21	A_23_P258221	NM_005688	ABCC5
A_23_P37778	5.69e-21	7.38e-24	13.1	43.7348	0.766	0.766	A_23_P37778	NM_013241	FHOD1
A_23_P211797	5.69e-21	7.47e-24	-13.1	43.7234	0.438	-0.438	A_23_P211797	NM_130837	OPA1
A_33_P3410194	6.21e-21	8.28e-24	-13.1	43.6213	0.879	-0.879	A_33_P3410194	NM_005324	H3F3B
A_33_P3393200	6.3e-21	8.53e-24	-13.1	43.5926	0.923	-0.923	A_33_P3393200	NM_194286	SRRM4
A_33_P3309556	6.57e-21	9.04e-24	13.1	43.5355	0.879	0.879	A_33_P3309556	NM_006504	PTPRE
A_24_P396720	7.3e-21	1.02e-23	-13	43.4165	0.855	-0.855	A_24_P396720	NM_002709	PPP1CB
A_23_P424712	7.49e-21	1.06e-23	13	43.3772	0.712	0.712	A_23_P424712	NM_032779	CCDC142
A_33_P3276019	7.71e-21	1.11e-23	-13	43.3338	0.831	-0.831	A_33_P3276019	XM_001127882	DCDC2C
A_23_P130919	7.75e-21	1.14e-23	13	43.3061	0.721	0.721	A_23_P130919	NM_130807	MOB3A
A_24_P329065	7.75e-21	1.15e-23	13	43.3001	0.656	0.656	A_24_P329065	NM_007048	BTN3A1
A_32_P203300	8.68e-21	1.3e-23	-13	43.1746	0.576	-0.576	A_32_P203300	NM_001130679	EIF4E
A_23_P3355	8.81e-21	1.34e-23	13	43.1462	0.391	0.391	A_23_P3355	NM_002693	POLG
A_23_P77000	9.06e-21	1.4e-23	13	43.1048	0.776	0.776	A_23_P77000	NM_014909	VASH1
A_23_P309361	9.81e-21	1.55e-23	13	43.0015	0.68	0.68	A_23_P309361	NM_144584	HENMT1
A_33_P3369393	9.81e-21	1.56e-23	13	42.9973	1.78	1.78	A_33_P3369393	NM_000265	NCF1
A_23_P383688	9.81e-21	1.59e-23	13	42.9813	0.509	0.509	A_23_P383688	NM_020745	AARS2
A_23_P161352	9.81e-21	1.6e-23	-13	42.9742	1.28	-1.28	A_23_P161352	NM_014241	PTPLA
A_23_P376488	1.2e-20	1.98e-23	12.9	42.765	1.46	1.46	A_23_P376488	NM_000594	TNF
A_23_P15375	1.2e-20	2.02e-23	12.9	42.7443	0.589	0.589	A_23_P15375	NM_024585	ARMC7
A_33_P3329597	1.2e-20	2.04e-23	12.9	42.7357	0.472	0.472	A_33_P3329597	NM_212550	BLOC1S3
A_23_P30069	1.3e-20	2.24e-23	12.9	42.6442	1.16	1.16	A_23_P30069	NM_001012967	DDX60L
A_33_P3314161	1.34e-20	2.32e-23	-12.9	42.608	0.611	-0.611	A_33_P3314161	NM_001190979	YAF2
A_23_P152024	1.47e-20	2.58e-23	12.9	42.5015	0.946	0.946	A_23_P152024	NM_004383	CSK
A_23_P1638	1.47e-20	2.62e-23	12.9	42.4882	0.472	0.472	A_23_P1638	NM_031492	RBM4B
A_23_P110791	1.51e-20	2.72e-23	12.9	42.4497	1.61	1.61	A_23_P110791	NM_005211	CSF1R
A_33_P3318414	1.51e-20	2.74e-23	12.8	42.4424	1.49	1.49	A_33_P3318414	NM_012292	HMHA1
A_33_P3389153	1.62e-20	2.98e-23	12.8	42.3603	1.21	1.21	A_33_P3389153	NM_005990	STK10
A_23_P42514	1.68e-20	3.13e-23	12.8	42.3135	0.614	0.614	A_23_P42514	NM_030939	C6orf62
A_33_P3242483	1.8e-20	3.39e-23	-12.8	42.2346	0.84	-0.84	A_33_P3242483	NM_001030055	ARHGAP5
A_23_P31273	2.03e-20	3.86e-23	-12.8	42.1075	0.866	-0.866	A_23_P31273	NM_001635	AMPH
A_33_P3300212	2.07e-20	3.99e-23	-12.8	42.0735	0.52	-0.52	A_33_P3300212	NM_001167820	BLCAP
A_33_P3504659	2.56e-20	5.03e-23	12.7	41.8461	0.936	0.936	A_33_P3504659	NM_032977	CASP10
A_24_P192914	3e-20	5.96e-23	12.7	41.6794	1.8	1.8	A_24_P192914	NM_153206	AMICA1
A_33_P3264895	3.29e-20	6.62e-23	12.7	41.5753	0.847	0.847	A_33_P3264895	NM_144593	RHEBL1
A_23_P88626	3.34e-20	6.78e-23	12.7	41.5525	1.34	1.34	A_23_P88626	NM_001150	ANPEP
A_23_P37005	3.39e-20	6.96e-23	12.7	41.5259	0.541	0.541	A_23_P37005	NM_004294	MTRF1
A_23_P32500	3.48e-20	7.21e-23	12.7	41.4914	1.43	1.43	A_23_P32500	NM_015136	STAB1
A_24_P174367	4.72e-20	9.89e-23	-12.6	41.1799	0.558	-0.558	A_24_P174367	NM_006241	PPP1R2
A_23_P323761	5.07e-20	1.07e-22	12.6	41.101	1.62	1.62	A_23_P323761	NM_025228	TRAF3IP3
A_23_P204087	5.14e-20	1.1e-22	12.6	41.0763	0.877	0.877	A_23_P204087	NM_016817	OAS2
A_23_P70359	5.48e-20	1.18e-22	12.6	41.0041	1.02	1.02	A_23_P70359	NR_024277	AGPAT4-IT1
A_24_P201739	5.74e-20	1.25e-22	12.5	40.9483	0.852	0.852	A_24_P201739	NM_005475	SH2B3
A_19_P00810523	6.04e-20	1.33e-22	-12.5	40.8897	0.581	-0.581	A_19_P00810523	NM_174889	NDUFAF2
A_23_P209269	7.06e-20	1.58e-22	-12.5	40.72	0.75	-0.75	A_23_P209269	NM_001033557	PPM1B
A_23_P256244	7.06e-20	1.58e-22	-12.5	40.7176	0.45	-0.45	A_23_P256244	AK096148	OXR1
A_23_P155057	7.46e-20	1.69e-22	12.5	40.654	1.51	1.51	A_23_P155057	NM_013385	CYTH4
A_24_P21715	7.95e-20	1.82e-22	12.5	40.581	0.564	0.564	A_24_P21715	NM_004584	RAD9A
A_23_P89187	8.1e-20	1.87e-22	12.5	40.5545	0.662	0.662	A_23_P89187	NM_006148	LASP1
A_33_P3378665	8.45e-20	1.97e-22	-12.5	40.5033	1.32	-1.32	A_33_P3378665	NM_152332	TC2N
A_24_P378019	8.72e-20	2.06e-22	12.5	40.4564	1.13	1.13	A_24_P378019	NM_004031	IRF7
A_23_P143650	8.93e-20	2.14e-22	12.4	40.4224	0.607	0.607	A_23_P143650	NM_152511	DUSP18
A_33_P3402171	9.07e-20	2.19e-22	-12.4	40.3983	0.432	-0.432	A_33_P3402171	NM_004094	EIF2S1
A_23_P40174	9.07e-20	2.21e-22	12.4	40.3903	3.86	3.86	A_23_P40174	NM_004994	MMP9
A_23_P68155	9.11e-20	2.24e-22	12.4	40.3775	0.834	0.834	A_23_P68155	NM_022168	IFIH1
A_21_P0012235	9.34e-20	2.31e-22	12.4	40.3437	0.985	0.985	A_21_P0012235	AK127572	XLOC_l2_009273
A_24_P153840	9.5e-20	2.37e-22	12.4	40.3194	1.44	1.44	A_24_P153840	NM_033086	FGD3
A_23_P61466	9.95e-20	2.51e-22	12.4	40.2652	1.42	1.42	A_23_P61466	NM_174941	CD163L1
A_24_P48177	1.04e-19	2.65e-22	12.4	40.2104	0.51	0.51	A_24_P48177	NM_006927	ST3GAL2
A_24_P153568	1.08e-19	2.79e-22	12.4	40.1582	1.66	1.66	A_24_P153568	NM_001039396	MPEG1
A_23_P135499	1.09e-19	2.84e-22	-12.4	40.1433	0.822	-0.822	A_23_P135499	NM_013943	CLIC4
A_24_P339944	1.14e-19	3e-22	12.4	40.089	0.993	0.993	A_24_P339944	NM_002608	PDGFB
A_33_P3411427	1.14e-19	3.02e-22	12.4	40.0808	0.531	0.531	A_33_P3411427	NM_001129730	ZNF837
A_21_P0000444	1.16e-19	3.11e-22	-12.4	40.0521	0.857	-0.857	A_21_P0000444	NR_003319	SNORD116-4
A_21_P0012766	1.16e-19	3.12e-22	-12.4	40.0505	0.753	-0.753	A_21_P0012766	NM_058187	C21orf63
A_33_P3223495	1.18e-19	3.19e-22	-12.4	40.0258	1.16	-1.16	A_33_P3223495	BX537670	FRY
A_33_P3355014	1.19e-19	3.26e-22	12.4	40.0055	0.832	0.832	A_33_P3355014	NM_182526	TMEM229B
A_33_P3842556	1.2e-19	3.31e-22	12.4	39.992	1.39	1.39	A_33_P3842556	NM_006060	IKZF1
A_33_P3260614	1.2e-19	3.32e-22	12.4	39.989	1.72	1.72	A_33_P3260614	NM_004573	PLCB2
A_23_P379945	1.2e-19	3.37e-22	12.4	39.9717	0.754	0.754	A_23_P379945	NM_001080414	CCDC88C
A_24_P687326	1.2e-19	3.39e-22	12.4	39.9686	0.578	0.578	A_24_P687326	NR_024366	LINC00256A
A_33_P3318671	1.39e-19	3.94e-22	12.3	39.8195	0.601	0.601	A_33_P3318671	NM_007260	LYPLA2
A_32_P171061	1.45e-19	4.14e-22	12.3	39.7701	1.2	1.2	A_32_P171061	NM_005170	ASCL2
A_19_P00318599	1.47e-19	4.22e-22	12.3	39.7527	0.511	0.511	A_19_P00318599	NR_034085	LOC648987
A_23_P208866	1.55e-19	4.48e-22	12.3	39.6918	1.06	1.06	A_23_P208866	NM_004877	GMFG
A_23_P62967	1.63e-19	4.76e-22	12.3	39.6341	0.996	0.996	A_23_P62967	NM_018662	DISC1
A_23_P144549	1.66e-19	4.87e-22	12.3	39.6098	2.64	2.64	A_23_P144549	NM_004967	IBSP
A_33_P3286937	1.88e-19	5.57e-22	-12.3	39.4789	0.864	-0.864	A_33_P3286937	NM_001166163	PPP1R9A
A_33_P3411075	1.92e-19	5.74e-22	12.2	39.4485	1	1	A_33_P3411075	NM_003088	FSCN1
A_23_P127460	1.93e-19	5.8e-22	12.2	39.438	0.682	0.682	A_23_P127460	NM_153253	SIPA1
A_33_P3301524	1.99e-19	6.02e-22	12.2	39.4025	0.558	0.558	A_33_P3301524	NM_001100119	XRCC3
A_23_P142447	2.06e-19	6.29e-22	12.2	39.3587	1.64	1.64	A_23_P142447	NM_012335	MYO1F
A_23_P206454	2.1e-19	6.46e-22	12.2	39.333	0.7	0.7	A_23_P206454	NM_145039	CENPBD1
A_23_P374782	2.13e-19	6.59e-22	12.2	39.3133	0.882	0.882	A_23_P374782	NM_001024666	SH3KBP1
A_23_P65930	2.19e-19	6.82e-22	12.2	39.2785	0.469	0.469	A_23_P65930	NM_001077268	ZFYVE19
A_23_P415401	2.55e-19	7.99e-22	-12.2	39.1236	0.952	-0.952	A_23_P415401	NM_001206	KLF9
A_33_P3348639	2.56e-19	8.06e-22	-12.2	39.1142	0.457	-0.457	A_33_P3348639	NM_004986	KTN1
A_23_P144369	2.62e-19	8.3e-22	-12.2	39.0852	0.87	-0.87	A_23_P144369	NM_153757	NAP1L5
A_23_P111452	2.79e-19	8.91e-22	12.2	39.0159	0.747	0.747	A_23_P111452	NM_031946	AGAP3
A_23_P147109	2.85e-19	9.18e-22	12.2	38.9868	1.04	1.04	A_23_P147109	NM_017723	C9orf167
A_33_P3246804	3.01e-19	9.73e-22	12.1	38.9288	0.637	0.637	A_33_P3246804	NM_001165937	STARD3
A_23_P259621	3.04e-19	9.9e-22	12.1	38.9121	1.43	1.43	A_23_P259621	NM_032464	LAT2
A_23_P64661	3.04e-19	9.97e-22	12.1	38.9054	1.46	1.46	A_23_P64661	NM_032496	ARHGAP9
A_33_P3237927	3.45e-19	1.14e-21	12.1	38.7694	1.35	1.35	A_33_P3237927	NM_001164741	ARHGAP4
A_23_P147431	3.45e-19	1.14e-21	12.1	38.769	1.22	1.22	A_23_P147431	NM_002350	LYN
A_23_P111583	3.57e-19	1.19e-21	12.1	38.7269	1.71	1.71	A_23_P111583	NM_001001547	CD36
A_19_P00319990	3.58e-19	1.2e-21	-12.1	38.7188	0.638	-0.638	A_19_P00319990	XR_110299	LOC100506948
A_33_P3283828	3.7e-19	1.25e-21	12.1	38.6806	0.749	0.749	A_33_P3283828	NM_001143980	CCDC154
A_23_P38041	3.93e-19	1.34e-21	12.1	38.6145	0.897	0.897	A_23_P38041	NM_016256	NAGPA
A_33_P3238573	4.06e-19	1.39e-21	12.1	38.5761	0.885	0.885	A_33_P3238573	NM_014856	DENND4B
A_33_P3346098	5.11e-19	1.76e-21	12	38.3432	0.452	0.452	A_33_P3346098	NM_016151	TAOK2
A_23_P39116	5.36e-19	1.86e-21	12	38.2906	0.625	0.625	A_23_P39116	NM_000234	LIG1
A_24_P89911	5.38e-19	1.88e-21	12	38.282	0.441	0.441	A_24_P89911	NM_197956	NAIF1
A_23_P398044	5.52e-19	1.94e-21	12	38.2505	0.415	0.415	A_23_P398044	NM_052848	CCDC97
A_21_P0013767	5.63e-19	1.99e-21	-12	38.2249	0.508	-0.508	A_21_P0013767	BC048131	LOC550643
A_33_P3315223	5.78e-19	2.05e-21	-12	38.1932	0.464	-0.464	A_33_P3315223	NM_006805	HNRNPA0
A_33_P3374723	5.81e-19	2.08e-21	-12	38.1814	0.886	-0.886	A_33_P3374723	NM_001128128	ZEB1
A_24_P683011	6.23e-19	2.24e-21	-12	38.1076	0.791	-0.791	A_24_P683011	NM_001190972	LOC100127983
A_24_P592012	6.3e-19	2.28e-21	12	38.0909	0.57	0.57	A_24_P592012	NM_025224	ZBTB46
A_32_P179740	6.76e-19	2.47e-21	12	38.0095	0.408	0.408	A_32_P179740	NM_020725	ATXN7L1
A_33_P3220242	6.76e-19	2.48e-21	-12	38.0084	0.446	-0.446	A_33_P3220242	NM_001167575	C9orf82
A_32_P177024	6.76e-19	2.49e-21	-12	38.0041	0.665	-0.665	A_32_P177024	NM_016038	SBDS
A_23_P99172	6.85e-19	2.54e-21	12	37.9851	0.507	0.507	A_23_P99172	NM_032358	CCDC77
A_23_P383132	7.06e-19	2.63e-21	11.9	37.9504	0.517	0.517	A_23_P383132	NM_015094	HIC2
A_23_P345692	7.29e-19	2.73e-21	-11.9	37.9133	1.26	-1.26	A_23_P345692	NM_138284	IL17D
A_32_P194072	7.55e-19	2.84e-21	11.9	37.8723	0.688	0.688	A_32_P194072	NM_015395	TECPR1
A_33_P3210866	7.57e-19	2.87e-21	11.9	37.8635	0.479	0.479	A_33_P3210866	CR749856	ZNF808
A_23_P71644	7.57e-19	2.88e-21	11.9	37.8596	0.499	0.499	A_23_P71644	NM_004629	FANCG
A_32_P59302	7.7e-19	2.95e-21	11.9	37.8364	1.02	1.02	A_32_P59302	NM_024503	HIVEP3
A_32_P121085	7.78e-19	2.99e-21	11.9	37.8218	1.52	1.52	A_32_P121085	NM_001144875	DOK3
A_24_P377499	8.32e-19	3.24e-21	11.9	37.7447	0.757	0.757	A_24_P377499	NM_015550	OSBPL3
A_23_P211850	8.35e-19	3.27e-21	11.9	37.7356	0.698	0.698	A_23_P211850	NM_020676	ABHD6
A_24_P53215	9.15e-19	3.6e-21	11.9	37.6403	0.853	0.853	A_24_P53215	NM_199242	UNC13D
A_23_P29684	9.23e-19	3.65e-21	11.9	37.6263	0.457	0.457	A_23_P29684	NM_015873	VILL
A_33_P3257993	9.23e-19	3.67e-21	11.9	37.6206	0.928	0.928	A_33_P3257993	NM_017831	RNF125
A_33_P3357382	9.39e-19	3.76e-21	11.9	37.5987	0.608	0.608	A_33_P3357382	BC057773	POGZ
A_33_P3217834	9.56e-19	3.86e-21	11.9	37.5718	0.401	0.401	A_33_P3217834	NM_014140	SMARCAL1
A_33_P3272921	9.56e-19	3.86e-21	11.9	37.5708	0.831	0.831	A_33_P3272921	NM_005224	ARID3A
A_33_P3420655	9.7e-19	3.94e-21	11.9	37.5517	0.354	0.354	A_33_P3420655	NM_014663	KDM4A
A_23_P151075	9.9e-19	4.04e-21	11.9	37.5259	0.936	0.936	A_23_P151075	NM_001175	ARHGDIB
A_32_P69849	1.01e-18	4.15e-21	-11.9	37.5009	1.02	-1.02	A_32_P69849	NM_001012978	BEX5
A_24_P285480	1.01e-18	4.16e-21	-11.9	37.4968	0.486	-0.486	A_24_P285480	NM_004891	MRPL33
A_24_P28657	1.02e-18	4.23e-21	-11.9	37.4815	0.486	-0.486	A_24_P28657	NM_015446	AHCTF1
A_24_P18621	1.04e-18	4.32e-21	-11.9	37.4613	0.586	-0.586	A_24_P18621	NM_153207	AEBP2
A_23_P427023	1.08e-18	4.53e-21	11.8	37.414	0.97	0.97	A_23_P427023	NM_130759	GIMAP1
A_23_P218770	1.09e-18	4.59e-21	11.8	37.4016	1.5	1.5	A_23_P218770	NM_002872	RAC2
A_33_P3215640	1.09e-18	4.62e-21	-11.8	37.394	2.83	-2.83	A_33_P3215640	NM_153370	PI16
A_33_P3266396	1.09e-18	4.63e-21	11.8	37.3928	0.407	0.407	A_33_P3266396	NM_001029885	GLTPD1
A_24_P246351	1.1e-18	4.69e-21	-11.8	37.3804	1.34	-1.34	A_24_P246351	NM_138411	FAM71E1
A_32_P128701	1.12e-18	4.79e-21	-11.8	37.359	0.851	-0.851	A_32_P128701	NM_019050	USP53
A_23_P333852	1.12e-18	4.83e-21	-11.8	37.3512	0.681	-0.681	A_23_P333852	NM_194252	TTLL11
A_23_P96965	1.12e-18	4.84e-21	-11.8	37.3486	1.06	-1.06	A_23_P96965	NM_030786	SYNC
A_23_P152727	1.12e-18	4.88e-21	11.8	37.3406	0.642	0.642	A_23_P152727	NM_014798	PLEKHM1
A_32_P170444	1.12e-18	4.89e-21	-11.8	37.3382	0.745	-0.745	A_32_P170444	NM_006713	SUB1
A_33_P3301851	1.2e-18	5.27e-21	11.8	37.2657	0.75	0.75	A_33_P3301851	NM_002419	MAP3K11
A_24_P45367	1.2e-18	5.31e-21	11.8	37.2572	0.724	0.724	A_24_P45367	NM_020448	NIPAL3
A_24_P303193	1.22e-18	5.41e-21	-11.8	37.2389	0.528	-0.528	A_24_P303193	BG036557
A_23_P56228	1.23e-18	5.5e-21	11.8	37.2236	1.28	1.28	A_23_P56228	NM_016573	GMIP
A_21_P0000230	1.24e-18	5.57e-21	-11.8	37.2099	0.861	-0.861	A_21_P0000230	NR_001293	SNORD107
A_32_P130630	1.24e-18	5.6e-21	-11.8	37.2057	0.674	-0.674	A_32_P130630	NM_004731	SLC16A7
A_33_P3377045	1.28e-18	5.8e-21	-11.8	37.1705	0.55	-0.55	A_33_P3377045	NM_017913	CDC37L1
A_24_P675386	1.35e-18	6.17e-21	-11.8	37.1095	0.462	-0.462	A_24_P675386	NM_014267	C11orf58
A_21_P0007376	1.38e-18	6.32e-21	-11.8	37.0853	0.616	-0.616	tc|THC2656073|linc|TCONS_00019714		XLOC_009509
A_24_P418044	1.44e-18	6.62e-21	11.8	37.0397	0.997	0.997	A_24_P418044	NR_024240	HLA-J
A_33_P3249434	1.53e-18	7.09e-21	-11.8	36.9725	0.502	-0.502	A_33_P3249434	NM_001031689	PLAA
A_23_P409168	1.54e-18	7.15e-21	11.8	36.9641	0.783	0.783	A_23_P409168	NM_015175	NBEAL2
A_23_P204269	1.54e-18	7.19e-21	-11.8	36.9597	0.44	-0.44	A_23_P204269	NM_006313	USP15
A_23_P340019	1.6e-18	7.52e-21	11.7	36.9144	1.24	1.24	A_23_P340019	NM_178844	NLRC3
A_23_P35045	1.74e-18	8.21e-21	11.7	36.8288	1.41	1.41	A_23_P35045	NM_001025598	ARHGAP30
A_23_P425304	1.76e-18	8.36e-21	11.7	36.8107	0.416	0.416	A_23_P425304	NM_016169	SUFU
A_33_P3268310	1.76e-18	8.38e-21	-11.7	36.8076	1.13	-1.13	A_33_P3268310	NM_001205288	LIMS3L
A_23_P165707	1.8e-18	8.61e-21	11.7	36.7811	0.411	0.411	A_23_P165707	NM_174898	LYG1
A_23_P36305	1.83e-18	8.77e-21	11.7	36.7637	1.13	1.13	A_23_P36305	NM_033388	ATG16L2
A_32_P47107	1.89e-18	9.13e-21	-11.7	36.7233	0.79	-0.79	A_32_P47107	XR_108889	LOC100129104
A_24_P65941	1.99e-18	9.68e-21	11.7	36.6662	1.01	1.01	A_24_P65941	NR_026812	C21orf96
A_24_P71244	2e-18	9.79e-21	11.7	36.6546	0.877	0.877	A_24_P71244	NM_005026	PIK3CD
A_33_P3361027	2.03e-18	9.99e-21	11.7	36.6354	0.443	0.443	A_33_P3361027	NM_001008697	TFIP11
A_23_P30275	2.03e-18	1e-20	11.7	36.6308	0.599	0.599	A_23_P30275	NM_024028	PCYOX1L
A_23_P24384	2.03e-18	1e-20	11.7	36.6292	1.36	1.36	A_23_P24384	NM_032251	CCDC88B
A_33_P3540143	2.09e-18	1.04e-20	11.7	36.5954	1.08	1.08	A_33_P3540143	NM_014339	IL17RA
A_23_P111804	2.1e-18	1.05e-20	11.7	36.5823	0.962	0.962	A_23_P111804	NM_022750	PARP12
A_24_P222599	2.1e-18	1.05e-20	11.7	36.5819	0.374	0.374	A_24_P222599	NM_002613	PDPK1
A_33_P3585268	2.13e-18	1.07e-20	11.7	36.5646	0.53	0.53	A_33_P3585268	NM_002070	GNAI2
A_33_P3292769	2.17e-18	1.1e-20	11.7	36.541	1.72	1.72	A_33_P3292769	NM_145912	NFAM1
A_23_P94660	2.2e-18	1.12e-20	11.7	36.5249	0.442	0.442	A_23_P94660	NM_018201	TBC1D13
A_21_P0000181	2.24e-18	1.14e-20	-11.7	36.5052	0.565	-0.565	A_21_P0000181	NM_001242701	CAMTA1
A_23_P114299	2.3e-18	1.18e-20	11.7	36.473	1.43	1.43	A_23_P114299	NM_001504	CXCR3
A_23_P39386	2.32e-18	1.19e-20	11.7	36.4598	1.35	1.35	A_23_P39386	NM_014266	HCST
A_24_P83379	2.34e-18	1.21e-20	-11.7	36.4496	0.422	-0.422	A_24_P83379	AK092019	WDFY3
A_33_P3212799	2.37e-18	1.23e-20	11.6	36.4333	1.17	1.17	A_33_P3212799	NR_026997	C22orf34
A_23_P429977	2.46e-18	1.28e-20	11.6	36.3876	1.28	1.28	A_23_P429977	NM_000218	KCNQ1
A_21_P0014015	2.49e-18	1.31e-20	-11.6	36.371	1.37	-1.37	A_21_P0014015	XM_003403472	LOC100652963
A_33_P3306177	2.56e-18	1.35e-20	-11.6	36.3402	0.368	-0.368	A_33_P3306177	NM_153365	TAPT1
A_19_P00318860	2.57e-18	1.36e-20	-11.6	36.3277	0.477	-0.477	A_19_P00318860	AF319524	XLOC_011183
A_23_P200728	2.57e-18	1.37e-20	11.6	36.3264	1.7	1.7	A_23_P200728	NM_000569	FCGR3A
A_23_P50217	2.62e-18	1.4e-20	11.6	36.3058	1.01	1.01	A_23_P50217	NM_024833	ZNF671
A_33_P3271430	2.68e-18	1.43e-20	11.6	36.2784	0.342	0.342	A_33_P3271430	NM_203351	MAP3K3
A_23_P68730	2.71e-18	1.46e-20	11.6	36.2638	0.865	0.865	A_23_P68730	NM_003681	PDXK
A_24_P406830	2.76e-18	1.49e-20	-11.6	36.2431	0.46	-0.46	A_24_P406830	NM_201278	MTMR2
A_24_P925062	2.76e-18	1.5e-20	-11.6	36.2379	0.958	-0.958	A_24_P925062	NM_001008528	MXRA7
A_21_P0000847	3.18e-18	1.73e-20	-11.6	36.0958	0.563	-0.563	A_21_P0000847	NR_038942	LOC100630918
A_24_P645765	3.29e-18	1.8e-20	-11.6	36.0536	0.683	-0.683	A_24_P645765	NM_020782	KLHDC5
A_23_P346093	3.29e-18	1.8e-20	11.6	36.0529	1.38	1.38	A_23_P346093	NM_152468	TMC8
A_32_P181297	3.37e-18	1.85e-20	-11.6	36.0262	0.694	-0.694	A_32_P181297	NR_002330	ST7-AS1
A_23_P255916	3.39e-18	1.88e-20	11.6	36.0117	0.473	0.473	A_23_P255916	NM_173659	RPUSD3
A_32_P4018	3.41e-18	1.9e-20	-11.6	36.0017	0.935	-0.935	A_32_P4018	AK000776	ROR1
A_23_P139704	3.48e-18	1.95e-20	11.6	35.9742	0.9	0.9	A_23_P139704	NM_001946	DUSP6
A_33_P3297205	3.51e-18	1.98e-20	11.6	35.9621	0.534	0.534	A_33_P3297205	NM_024627	C22orf29
A_33_P3641427	3.51e-18	1.98e-20	-11.6	35.9607	1	-1	A_33_P3641427	NM_016132	MYEF2
A_23_P412321	3.54e-18	2.01e-20	11.6	35.947	1.65	1.65	A_23_P412321	NM_000579	CCR5
A_24_P365901	3.68e-18	2.09e-20	11.5	35.9067	0.867	0.867	A_24_P365901	NM_178562	TSPAN33
A_23_P258136	3.74e-18	2.13e-20	11.5	35.8875	1.52	1.52	A_23_P258136	NM_015419	MXRA5
A_33_P3258004	3.93e-18	2.25e-20	-11.5	35.8346	0.553	-0.553	A_33_P3258004	NM_152788	ANKS1B
A_33_P3383326	4.08e-18	2.35e-20	-11.5	35.7934	0.802	-0.802	A_33_P3383326	NM_057159	LPAR1
A_23_P201551	4.19e-18	2.43e-20	11.5	35.7611	1.23	1.23	A_23_P201551	NM_006113	VAV3
A_33_P3233081	4.19e-18	2.43e-20	11.5	35.7591	0.629	0.629	A_33_P3233081	NM_002441	MSH5
A_21_P0002189	4.19e-18	2.45e-20	-11.5	35.7527	0.742	-0.742	linc|TCONS_00003617		XLOC_001406
A_33_P3419696	4.19e-18	2.45e-20	-11.5	35.7521	0.798	-0.798	A_33_P3419696	NM_002006	FGF2
A_33_P3352877	4.27e-18	2.5e-20	-11.5	35.7308	0.665	-0.665	A_33_P3352877	NM_015087	SPG20
A_21_P0012448	4.29e-18	2.52e-20	-11.5	35.7221	0.51	-0.51	linc|TCONS_l2_00019358		XLOC_l2_010245
A_23_P553	4.31e-18	2.54e-20	11.5	35.7141	0.459	0.459	A_23_P553	NM_025150	TARS2
A_23_P408353	4.48e-18	2.65e-20	11.5	35.6735	0.751	0.751	A_23_P408353	NM_002116	HLA-A
A_24_P185314	4.53e-18	2.69e-20	-11.5	35.6589	0.44	-0.44	A_24_P185314	NM_003826	NAPG
A_33_P3344477	4.69e-18	2.81e-20	-11.5	35.6162	0.99	-0.99	A_33_P3344477	NM_001134999	FERMT2
A_23_P144020	4.76e-18	2.86e-20	-11.5	35.5979	1.01	-1.01	A_23_P144020	NM_175613	CNTN4
A_33_P3407042	4.92e-18	2.97e-20	11.5	35.5622	0.485	0.485	A_33_P3407042	NM_080605	B3GALT6
A_33_P3267380	5.08e-18	3.08e-20	-11.5	35.5269	0.632	-0.632	A_33_P3267380	NM_172244	SGCD
A_24_P322444	5.08e-18	3.08e-20	11.5	35.5245	0.629	0.629	A_24_P322444	NM_153719	NUP62
A_23_P137935	5.18e-18	3.16e-20	11.5	35.5003	1.31	1.31	A_23_P137935	NM_002432	MNDA
A_32_P99347	5.18e-18	3.17e-20	11.5	35.4977	0.747	0.747	A_32_P99347	NR_024376	LINC00256B
A_19_P00317773	5.45e-18	3.34e-20	-11.5	35.4448	0.655	-0.655	A_19_P00317773	NR_023915	IPW
A_23_P41818	5.5e-18	3.39e-20	-11.4	35.4305	0.415	-0.415	A_23_P41818	NM_016107	ZFR
A_23_P387943	5.54e-18	3.44e-20	11.4	35.4181	0.407	0.407	A_23_P387943	NM_032982	CASP2
A_23_P218476	5.63e-18	3.5e-20	11.4	35.3993	0.512	0.512	A_23_P218476	NM_030578	B9D2
A_23_P61149	5.63e-18	3.51e-20	11.4	35.3957	1.23	1.23	A_23_P61149	NM_001017915	INPP5D
A_24_P311926	6.42e-18	4.04e-20	11.4	35.2596	0.856	0.856	A_24_P311926	NM_002127	HLA-G
A_33_P3255509	7.06e-18	4.45e-20	11.4	35.1628	1.06	1.06	A_33_P3255509	NM_001161357	FCHO1
A_33_P3287223	7.22e-18	4.57e-20	11.4	35.1381	1.45	1.45	A_33_P3287223	NM_001935	DPP4
A_33_P3272390	7.25e-18	4.6e-20	-11.4	35.1296	0.573	-0.573	A_33_P3272390	NM_006267	RANBP2
A_23_P98910	7.74e-18	4.95e-20	11.4	35.0591	0.983	0.983	A_23_P98910	NM_006152	LRMP
A_33_P3288359	7.76e-18	4.98e-20	11.4	35.0532	0.651	0.651	A_33_P3288359	NM_002801	PSMB10
A_23_P26629	8.05e-18	5.18e-20	11.4	35.0144	1.31	1.31	A_23_P26629	NM_013258	PYCARD
A_24_P347624	8.25e-18	5.33e-20	-11.4	34.9864	0.629	-0.629	A_24_P347624	NM_022804	SNURF
A_23_P206806	8.29e-18	5.37e-20	11.4	34.9787	1.34	1.34	A_23_P206806	NM_002209	ITGAL
A_21_P0000450	8.69e-18	5.64e-20	-11.4	34.929	0.596	-0.596	A_21_P0000450	NR_003340	SNORD116-26
A_23_P252283	8.98e-18	5.85e-20	11.3	34.8931	0.843	0.843	A_23_P252283	NM_032322	RNF135
A_23_P335848	9.32e-18	6.09e-20	11.3	34.8536	0.533	0.533	A_23_P335848	NM_057169	GIT2
A_33_P3316273	9.37e-18	6.14e-20	11.3	34.8455	2.62	2.62	A_33_P3316273	NM_002983	CCL3
A_23_P201672	9.8e-18	6.47e-20	11.3	34.7946	0.403	0.403	A_23_P201672	NM_015935	METTL13
A_33_P3297399	1e-17	6.64e-20	-11.3	34.7691	0.599	-0.599	A_33_P3297399	NM_017634	KCTD9
A_23_P142075	1.03e-17	6.84e-20	11.3	34.7399	3.22	3.22	A_23_P142075	NM_001611	ACP5
A_24_P207139	1.03e-17	6.85e-20	11.3	34.7387	0.421	0.421	A_24_P207139	NM_033238	PML
A_24_P103469	1.03e-17	6.88e-20	11.3	34.7333	1.27	1.27	A_24_P103469	NM_007161	LST1
A_33_P3367332	1.04e-17	6.95e-20	11.3	34.7247	1.05	1.05	A_33_P3367332	NM_001195736	C1orf93
A_23_P207811	1.05e-17	7.07e-20	-11.3	34.7066	0.646	-0.646	A_23_P207811	NM_006451	PAIP1
A_23_P48771	1.06e-17	7.14e-20	11.3	34.6972	0.601	0.601	A_23_P48771	NM_024952	C14orf159
A_23_P90911	1.09e-17	7.36e-20	-11.3	34.6677	0.372	-0.372	A_23_P90911	NM_020905	RDH14
A_23_P127565	1.1e-17	7.44e-20	-11.3	34.6563	0.784	-0.784	A_23_P127565	NM_178834	LAYN
A_24_P373152	1.15e-17	7.8e-20	-11.3	34.6102	1.12	-1.12	A_24_P373152	NM_021914	CFL2
A_33_P3315519	1.15e-17	7.85e-20	-11.3	34.6041	0.746	-0.746	A_33_P3315519	NM_198461	LONRF2
A_23_P66241	1.15e-17	7.91e-20	-11.3	34.5968	1.29	-1.29	A_23_P66241	NM_176870	MT1M
A_33_P3363637	1.19e-17	8.16e-20	11.3	34.5658	1.25	1.25	A_33_P3363637	NM_013314	BLNK
A_23_P18692	1.19e-17	8.19e-20	-11.3	34.5624	0.813	-0.813	A_23_P18692	NM_000671	ADH5
A_32_P460973	1.21e-17	8.38e-20	11.3	34.5394	0.702	0.702	A_32_P460973	NM_005516	HLA-E
A_23_P46356	1.21e-17	8.43e-20	11.3	34.5342	1.43	1.43	A_23_P46356	NM_024575	TNFAIP8L2
A_33_P3374623	1.22e-17	8.48e-20	11.3	34.5279	1.04	1.04	A_33_P3374623	NM_019112	ABCA7
A_23_P48029	1.31e-17	9.17e-20	11.3	34.4506	0.964	0.964	A_23_P48029	NM_016184	CLEC4A
A_23_P112341	1.34e-17	9.47e-20	11.3	34.4196	0.505	0.505	A_23_P112341	NM_024945	RMI1
A_33_P3331831	1.34e-17	9.48e-20	-11.2	34.4177	1.12	-1.12	A_33_P3331831	XM_003403663	DKFZp451A211
A_33_P3379775	1.34e-17	9.49e-20	-11.2	34.4174	0.458	-0.458	ens|ENST00000376463|tc|THC2544176		TLE1
A_23_P346813	1.35e-17	9.59e-20	-11.2	34.4066	0.483	-0.483	A_23_P346813	NM_002578	PAK3
A_23_P17345	1.39e-17	9.9e-20	11.2	34.3756	1.39	1.39	A_23_P17345	NM_005461	MAFB
A_24_P941912	1.43e-17	1.02e-19	11.2	34.3435	0.604	0.604	A_24_P941912	NM_138287	DTX3L
A_23_P63032	1.43e-17	1.03e-19	-11.2	34.3388	1.28	-1.28	A_23_P63032	NM_007102	GUCA2B
A_33_P3372074	1.46e-17	1.05e-19	11.2	34.3141	0.613	0.613	A_33_P3372074	NM_001031803	LLGL2
A_23_P124742	1.46e-17	1.06e-19	11.2	34.3054	0.685	0.685	A_23_P124742	NM_001277	CHKA
A_23_P348298	1.51e-17	1.1e-19	11.2	34.2738	0.503	0.503	A_23_P348298	NM_013299	SAC3D1
A_33_P3722568	1.62e-17	1.18e-19	11.2	34.2017	0.535	0.535	A_33_P3722568	NR_027232	PPP2R3B-AS1
A_23_P106675	1.64e-17	1.2e-19	11.2	34.1838	0.794	0.794	A_23_P106675	NM_002661	PLCG2
A_23_P113748	1.67e-17	1.23e-19	-11.2	34.1632	1	-1	A_23_P113748	NM_024697	ZNF385D
A_32_P126311	1.69e-17	1.24e-19	11.2	34.1519	0.5	0.5	A_32_P126311	NM_173514	SLC38A9
A_33_P3310009	1.74e-17	1.28e-19	-11.2	34.1206	0.638	-0.638	A_33_P3310009	NM_001136533	DCAF8L2
A_24_P335305	1.74e-17	1.29e-19	11.2	34.1166	0.875	0.875	A_24_P335305	NM_006187	OAS3
A_33_P3259507	1.83e-17	1.36e-19	11.2	34.0647	0.455	0.455	A_33_P3259507	NM_012166	FBXO10
A_33_P3391727	1.83e-17	1.36e-19	11.2	34.0619	0.438	0.438	A_33_P3391727	NM_016538	SIRT7
A_33_P3379939	1.85e-17	1.38e-19	11.2	34.0468	0.846	0.846	A_33_P3379939	NM_018950	HLA-F
A_24_P26897	1.85e-17	1.38e-19	-11.2	34.0451	0.878	-0.878	A_24_P26897	NM_005539	INPP5A
A_24_P3804	1.86e-17	1.4e-19	11.2	34.0356	0.663	0.663	A_24_P3804	NM_001039651	C6orf26
A_23_P63980	1.91e-17	1.44e-19	11.2	34.0037	0.644	0.644	A_23_P63980	NM_024036	LRFN4
A_24_P557479	1.91e-17	1.45e-19	11.2	34.0023	0.981	0.981	A_24_P557479	NM_017523	XAF1
A_21_P0000075	1.93e-17	1.46e-19	11.2	33.991	1.58	1.58	A_21_P0000075	NM_001168682	SAP25
A_23_P206901	1.95e-17	1.49e-19	11.2	33.9756	0.726	0.726	A_23_P206901	NM_017668	NDE1
A_23_P382775	1.95e-17	1.49e-19	11.2	33.9737	0.634	0.634	A_23_P382775	NM_014417	BBC3
A_33_P3211956	2.04e-17	1.56e-19	11.2	33.928	1.02	1.02	A_33_P3211956	NM_005873	RGS19
A_23_P70785	2.04e-17	1.56e-19	11.2	33.9243	0.928	0.928	A_23_P70785	NM_001624	AIM1
A_24_P928052	2.08e-17	1.6e-19	11.1	33.903	0.668	0.668	A_24_P928052	NM_003873	NRP1
A_23_P65442	2.11e-17	1.63e-19	11.1	33.8829	0.57	0.57	A_23_P65442	NM_006084	IRF9
A_24_P165595	2.16e-17	1.67e-19	-11.1	33.8581	0.484	-0.484	A_24_P165595	NM_012097	ARL5A
A_33_P3266744	2.17e-17	1.69e-19	11.1	33.8496	1.3	1.3	A_33_P3266744	NM_032872	SYTL1
A_33_P3265374	2.18e-17	1.7e-19	11.1	33.8432	0.639	0.639	A_33_P3265374	NM_001145722	HOMER3
A_24_P935682	2.2e-17	1.72e-19	11.1	33.8304	0.618	0.618	A_24_P935682	XR_110905	LOC100131541
A_23_P206107	2.21e-17	1.73e-19	11.1	33.8276	0.518	0.518	A_23_P206107	NM_001099436	ULK3
A_21_P0000011	2.25e-17	1.77e-19	11.1	33.8035	0.555	0.555	A_21_P0000011	NM_001145815	AMDHD2
A_24_P161018	2.25e-17	1.78e-19	11.1	33.796	0.758	0.758	A_24_P161018	NM_017554	PARP14
A_23_P121141	2.25e-17	1.78e-19	11.1	33.796	0.4	0.4	A_23_P121141	NM_014065	ASTE1
A_33_P3215768	2.26e-17	1.79e-19	11.1	33.7914	1.44	1.44	A_33_P3215768	NM_007210	GALNT6
A_23_P65967	2.27e-17	1.81e-19	11.1	33.7816	0.948	0.948	A_23_P65967	NM_018231	SLC38A7
A_33_P3357918	2.28e-17	1.82e-19	11.1	33.7758	0.44	0.44	A_33_P3357918	NM_012088	PGLS
A_23_P18282	2.28e-17	1.82e-19	11.1	33.7753	0.553	0.553	A_23_P18282	NM_007335	DLEC1
A_23_P166779	2.29e-17	1.83e-19	-11.1	33.7675	1.42	-1.42	A_23_P166779	NR_024065	LINC00312
A_19_P00315804	2.29e-17	1.84e-19	-11.1	33.7659	0.478	-0.478	A_19_P00315804	NR_015375	FLJ35024
A_24_P333421	2.33e-17	1.88e-19	11.1	33.7454	0.556	0.556	A_24_P333421	NM_001099220	ZNF862
A_33_P3268472	2.49e-17	2.02e-19	11.1	33.675	0.955	0.955	A_33_P3268472	NM_001114173	CTSC
A_24_P225719	2.54e-17	2.06e-19	-11.1	33.6551	0.508	-0.508	A_24_P225719	NM_015387	MOB4
A_24_P14260	2.54e-17	2.07e-19	11.1	33.6503	0.877	0.877	A_24_P14260	NM_014959	CARD8
A_24_P145122	2.58e-17	2.1e-19	-11.1	33.6333	0.37	-0.37	A_24_P145122	NM_022731	NUCKS1
A_33_P3384825	2.58e-17	2.1e-19	11.1	33.6325	0.477	0.477	A_33_P3384825	NM_015343	CTDNEP1
A_24_P228130	2.64e-17	2.17e-19	11.1	33.6043	2.22	2.22	A_24_P228130	NM_001001437	CCL3L3
A_33_P3235611	2.76e-17	2.27e-19	11.1	33.56	0.724	0.724	A_33_P3235611	NM_080669	SLC46A1
A_33_P3489646	2.81e-17	2.31e-19	11.1	33.5405	1.54	1.54	A_33_P3489646	NM_001080547	SPI1
A_23_P94365	2.9e-17	2.4e-19	11.1	33.5045	0.433	0.433	A_23_P94365	NM_174922	ADCK5
A_23_P83298	3.01e-17	2.49e-19	-11.1	33.4659	0.804	-0.804	A_23_P83298	NM_016307	PRRX2
A_21_P0010727	3.12e-17	2.59e-19	11.1	33.4269	0.902	0.902	A_21_P0010727	AK311502	XLOC_l2_000423
A_23_P74950	3.18e-17	2.65e-19	11.1	33.4048	0.731	0.731	A_23_P74950	NM_018715	RCC2
A_23_P9255	3.24e-17	2.71e-19	11	33.3847	1.56	1.56	A_23_P9255	NM_003177	SYK
A_23_P371129	3.28e-17	2.75e-19	11	33.3688	0.414	0.414	A_23_P371129	NM_032444	SLX4
A_24_P355649	3.31e-17	2.78e-19	11	33.3573	0.742	0.742	A_24_P355649	NM_002017	FLI1
A_23_P69437	3.32e-17	2.8e-19	11	33.352	0.477	0.477	A_23_P69437	NM_018023	YEATS2
A_32_P309404	3.33e-17	2.81e-19	-11	33.3482	0.935	-0.935	A_32_P309404	NM_021977	SLC22A3
A_21_P0007412	3.33e-17	2.82e-19	-11	33.3446	0.654	-0.654	linc|TCONS_00019784|linc|TCONS_00020144|linc|TCONS_00019783		XLOC_009582
A_23_P332042	3.43e-17	2.91e-19	11	33.3117	0.402	0.402	A_23_P332042	NM_004259	RECQL5
A_33_P3354607	3.45e-17	2.93e-19	11	33.3052	2.28	2.28	A_33_P3354607	NM_002984	CCL4
A_23_P165180	3.51e-17	2.99e-19	11	33.2859	0.387	0.387	A_23_P165180	NM_003721	RFXANK
A_23_P407565	3.63e-17	3.1e-19	11	33.2509	1.42	1.42	A_23_P407565	NM_001337	CX3CR1
A_33_P3342081	3.63e-17	3.11e-19	11	33.2464	0.994	0.994	A_33_P3342081	NM_001198	PRDM1
A_23_P163567	3.9e-17	3.36e-19	11	33.1723	0.981	0.981	A_23_P163567	NM_018667	SMPD3
A_33_P3290487	3.9e-17	3.37e-19	11	33.1695	0.493	0.493	A_33_P3290487	NM_001172668	ZNF668
A_24_P102821	3.96e-17	3.43e-19	11	33.1519	1.54	1.54	A_24_P102821	NM_000952	PTAFR
A_32_P87568	3.97e-17	3.45e-19	-11	33.1455	0.794	-0.794	A_32_P87568	NM_001008493	ENAH
A_33_P3256232	3.97e-17	3.45e-19	11	33.1444	0.464	0.464	A_33_P3256232	NM_021933	MIIP
A_23_P23783	4.04e-17	3.53e-19	-11	33.1236	2.9	-2.9	A_23_P23783	NM_000261	MYOC
A_23_P55936	4.04e-17	3.53e-19	11	33.1219	1.01	1.01	A_23_P55936	NM_004107	FCGRT
A_23_P123974	4.07e-17	3.57e-19	11	33.113	0.525	0.525	A_23_P123974	NM_012145	DTYMK
A_24_P63136	4.07e-17	3.58e-19	11	33.1095	0.8	0.8	A_24_P63136	NM_176894	P2RY13
A_23_P6771	4.15e-17	3.65e-19	-11	33.0898	1.06	-1.06	A_23_P6771	NM_014583	LMCD1
A_33_P3645465	4.23e-17	3.75e-19	11	33.0622	0.696	0.696	A_33_P3645465	NR_026932	LOC282997
A_23_P149496	4.23e-17	3.76e-19	11	33.0616	0.351	0.351	A_23_P149496	NM_018053	XKR8
A_33_P3379391	4.23e-17	3.76e-19	-11	33.0607	0.57	-0.57	A_33_P3379391	NM_177925	H2AFJ
A_21_P0000598	4.27e-17	3.8e-19	-11	33.0497	0.623	-0.623	A_21_P0000598	NM_022039	FBXW4
A_33_P3316118	4.31e-17	3.85e-19	-11	33.038	0.833	-0.833	A_33_P3316118	NM_014841	SNAP91
A_23_P50357	4.39e-17	3.93e-19	11	33.0164	0.575	0.575	A_23_P50357	NM_015318	ARHGEF18
A_23_P124927	4.45e-17	4e-19	11	32.9993	0.593	0.593	A_23_P124927	NM_006480	RGS14
A_23_P106761	4.45e-17	4e-19	11	32.9987	1.07	1.07	A_23_P106761	NM_007074	CORO1A
A_33_P3377110	4.52e-17	4.07e-19	11	32.9824	0.529	0.529	A_33_P3377110	NM_001134404	CYB561D1
A_23_P53217	4.53e-17	4.09e-19	11	32.9776	0.307	0.307	A_23_P53217	NM_152991	EED
A_24_P416131	4.54e-17	4.11e-19	11	32.9728	1.15	1.15	A_24_P416131	NM_021149	COTL1
A_33_P3251901	4.6e-17	4.17e-19	-11	32.9575	0.679	-0.679	A_33_P3251901	NM_004307	APBB2
A_21_P0013078	4.88e-17	4.44e-19	11	32.8975	0.992	0.992	linc|TCONS_l2_00024711		XLOC_l2_012953
A_24_P475814	5.04e-17	4.61e-19	10.9	32.8606	0.43	0.43	A_24_P475814	NM_025136	OPA3
A_33_P3351566	5.1e-17	4.67e-19	-10.9	32.8463	0.501	-0.501	A_33_P3351566	NM_001039481	ETNK1
A_23_P320159	5.11e-17	4.69e-19	10.9	32.8421	0.424	0.424	A_23_P320159	BC020095	TCEANC
A_23_P60534	5.12e-17	4.72e-19	10.9	32.8364	0.728	0.728	A_23_P60534	NM_130459	TOR2A
A_23_P203173	5.12e-17	4.73e-19	10.9	32.8354	1.48	1.48	A_23_P203173	NM_001558	IL10RA
A_23_P126908	5.12e-17	4.73e-19	10.9	32.8343	1.02	1.02	A_23_P126908	NM_003820	TNFRSF14
A_23_P162386	5.33e-17	4.94e-19	10.9	32.7912	1.15	1.15	A_23_P162386	NM_016293	BIN2
A_23_P334608	5.5e-17	5.12e-19	10.9	32.7568	0.811	0.811	A_23_P334608	NM_000181	GUSB
A_23_P341349	5.55e-17	5.18e-19	10.9	32.7444	0.498	0.498	A_23_P341349	NM_023083	CAPN10
A_23_P160460	5.56e-17	5.2e-19	-10.9	32.7418	1.08	-1.08	A_23_P160460	NM_003115	UAP1
A_32_P181077	5.63e-17	5.28e-19	10.9	32.726	1.32	1.32	A_32_P181077	NM_203447	DOCK8
A_24_P381136	5.78e-17	5.43e-19	-10.9	32.6989	0.76	-0.76	A_24_P381136	NM_016223	PACSIN3
A_33_P3353816	5.81e-17	5.47e-19	10.9	32.6911	1.06	1.06	A_33_P3353816	NM_000885	ITGA4
A_23_P128174	6.48e-17	6.13e-19	-10.9	32.5797	0.564	-0.564	A_23_P128174	NM_175623	RAB3IP
A_32_P43812	6.66e-17	6.31e-19	-10.9	32.5502	0.562	-0.562	A_32_P43812	NM_001040402	DCUN1D4
A_23_P210015	6.77e-17	6.43e-19	10.9	32.5316	0.698	0.698	A_23_P210015	NM_014369	PTPN18
A_24_P206047	6.89e-17	6.56e-19	-10.9	32.5119	0.906	-0.906	A_24_P206047	NM_001151	SLC25A4
A_23_P145777	7.02e-17	6.73e-19	-10.9	32.487	0.488	-0.488	A_23_P145777	NM_002489	NDUFA4
A_32_P452655	7.05e-17	6.77e-19	10.9	32.4807	1.5	1.5	A_32_P452655	NM_001040078	LGALS9C
A_24_P386622	7.07e-17	6.81e-19	10.9	32.4752	0.735	0.735	A_24_P386622	NM_004041	ARRB1
A_21_P0004460	7.23e-17	6.98e-19	-10.9	32.451	0.778	-0.778	linc|TCONS_00010536		XLOC_005062
A_23_P56559	7.32e-17	7.08e-19	10.9	32.4372	1.52	1.52	A_23_P56559	NM_005771	DHRS9
A_33_P3267230	7.36e-17	7.13e-19	10.9	32.4304	0.661	0.661	A_33_P3267230	NM_001040282	TBC1D3G
A_23_P213959	7.51e-17	7.31e-19	10.9	32.406	0.799	0.799	A_23_P213959	NM_133263	PPARGC1B
A_23_P166797	7.51e-17	7.31e-19	10.9	32.4056	0.821	0.821	A_23_P166797	NM_022147	RTP4
A_33_P3318796	7.58e-17	7.39e-19	-10.9	32.3946	1.1	-1.1	A_33_P3318796	NM_005860	FSTL3
A_33_P3220095	7.65e-17	7.47e-19	10.8	32.3837	0.481	0.481	A_33_P3220095	NM_032819	ZNF341
A_23_P428842	7.84e-17	7.68e-19	10.8	32.357	0.73	0.73	A_23_P428842	NM_138399	TMEM44
A_24_P27977	8.08e-17	7.94e-19	10.8	32.3245	1.35	1.35	A_24_P27977	NM_003307	TRPM2
A_23_P429461	8.14e-17	8.01e-19	10.8	32.315	0.395	0.395	A_23_P429461	NM_145059	FUK
A_33_P3233906	8.19e-17	8.08e-19	-10.8	32.3066	1.36	-1.36	A_33_P3233906	NM_005855	RAMP1
A_33_P3741059	8.19e-17	8.09e-19	10.8	32.3056	0.559	0.559	A_33_P3741059	XR_110492	LOC100506459
A_23_P30547	8.37e-17	8.29e-19	10.8	32.2813	1.33	1.33	A_23_P30547	NM_005565	LCP2
A_23_P205007	8.38e-17	8.32e-19	-10.8	32.2783	0.666	-0.666	A_23_P205007	NM_002271	IPO5
A_24_P902052	8.52e-17	8.47e-19	-10.8	32.2603	0.525	-0.525	A_24_P902052	NR_024031	SNHG13
A_24_P227927	8.66e-17	8.63e-19	10.8	32.2423	1	1	A_24_P227927	NM_181078	IL21R
A_23_P345887	8.86e-17	8.85e-19	-10.8	32.2171	0.507	-0.507	A_23_P345887	NM_001244710	GFPT1
A_33_P3336700	8.89e-17	8.9e-19	-10.8	32.2118	1.12	-1.12	A_33_P3336700	NM_020859	SHROOM3
A_24_P147765	8.9e-17	8.92e-19	10.8	32.209	0.44	0.44	A_24_P147765	NM_024955	FOXRED2
A_24_P237389	8.91e-17	8.96e-19	-10.8	32.2055	0.597	-0.597	A_24_P237389	NM_001412	EIF1AX
A_33_P3331346	9.01e-17	9.07e-19	10.8	32.193	0.653	0.653	A_33_P3331346	NM_173547	TRIM65
A_33_P3378835	9.68e-17	9.79e-19	10.8	32.118	0.613	0.613	A_33_P3378835	NM_004252	SLC9A3R1
A_23_P97296	1.01e-16	1.03e-18	10.8	32.0703	0.682	0.682	A_23_P97296	NM_018090	NECAP2
A_23_P8539	1.05e-16	1.07e-18	10.8	32.0323	0.589	0.589	A_23_P8539	NM_139179	DAGLB
A_33_P3242614	1.08e-16	1.1e-18	10.8	32.003	0.813	0.813	A_33_P3242614	NR_002454	LOC606724
A_33_P3370284	1.1e-16	1.12e-18	10.8	31.9824	0.481	0.481	A_33_P3370284	NM_001130071	EPN1
A_23_P500433	1.12e-16	1.14e-18	10.8	31.9661	1.29	1.29	A_23_P500433	NM_052813	CARD9
A_33_P3618429	1.12e-16	1.15e-18	10.8	31.9592	0.788	0.788	A_33_P3618429	AK095793	PRKXP1
A_21_P0000445	1.13e-16	1.16e-18	-10.8	31.9478	0.911	-0.911	A_21_P0000445	NR_003321	SNORD116-6
A_33_P3213064	1.14e-16	1.17e-18	10.8	31.9392	0.577	0.577	A_33_P3213064	NM_005419	STAT2
A_23_P164691	1.14e-16	1.18e-18	10.8	31.9351	0.678	0.678	A_23_P164691	NM_002162	ICAM3
A_24_P33982	1.21e-16	1.25e-18	10.7	31.8757	1.09	1.09	A_24_P33982	NM_001085423	MILR1
A_23_P398372	1.22e-16	1.26e-18	10.7	31.8679	0.437	0.437	A_23_P398372	NM_152833	C9orf69
A_23_P74547	1.25e-16	1.3e-18	10.7	31.841	1.54	1.54	A_23_P74547	NM_001040033	CD53
A_23_P28886	1.25e-16	1.3e-18	10.7	31.8402	0.513	0.513	A_23_P28886	NM_002592	PCNA
A_23_P59022	1.25e-16	1.31e-18	10.7	31.8316	0.75	0.75	A_23_P59022	NM_033502	TRERF1
A_33_P3367994	1.26e-16	1.32e-18	10.7	31.8234	0.364	0.364	A_33_P3367994	NM_138572	TAF8
A_23_P253536	1.27e-16	1.33e-18	-10.7	31.8154	0.856	-0.856	A_23_P253536	NM_000908	NPR3
A_23_P162486	1.28e-16	1.34e-18	10.7	31.8054	1.17	1.17	A_23_P162486	NM_002831	PTPN6
A_24_P304987	1.3e-16	1.37e-18	10.7	31.7892	0.301	0.301	A_24_P304987	NM_013260	SAP30BP
A_24_P382253	1.32e-16	1.39e-18	-10.7	31.7689	0.482	-0.482	A_24_P382253	NM_018170	RPRD1A
A_24_P497226	1.32e-16	1.4e-18	-10.7	31.7679	0.325	-0.325	A_24_P497226	NM_003161	RPS6KB1
A_33_P3217123	1.34e-16	1.42e-18	10.7	31.7529	0.392	0.392	A_33_P3217123	NM_138639	BCL2L12
A_33_P3415923	1.35e-16	1.44e-18	10.7	31.7377	0.601	0.601	A_33_P3415923	NM_175736	FMNL3
A_23_P80377	1.37e-16	1.47e-18	-10.7	31.7158	0.436	-0.436	A_23_P80377	NM_007229	PACSIN2
A_19_P00808348	1.38e-16	1.49e-18	10.7	31.7068	0.593	0.593	A_19_P00808348	XR_132652	LOC100506694
A_24_P857624	1.4e-16	1.51e-18	10.7	31.6926	1	1	A_24_P857624	NR_040071	LOC100131096
A_23_P54770	1.4e-16	1.51e-18	10.7	31.689	1.64	1.64	A_23_P54770	NM_018690	APOBR
A_23_P10194	1.43e-16	1.54e-18	10.7	31.669	1.4	1.4	A_23_P10194	NM_201575	SEZ6L2
A_23_P83714	1.43e-16	1.55e-18	10.7	31.667	0.371	0.371	A_23_P83714	NM_173831	ZNF707
A_33_P3281273	1.47e-16	1.59e-18	10.7	31.6396	1.28	1.28	A_33_P3281273	NM_003775	S1PR4
A_23_P28857	1.49e-16	1.62e-18	10.7	31.6194	1.05	1.05	A_23_P28857	NM_018556	SIRPG
A_23_P388146	1.5e-16	1.63e-18	10.7	31.6139	0.708	0.708	A_23_P388146	BC011243	ZNF587
A_33_P3265744	1.53e-16	1.67e-18	-10.7	31.5895	0.712	-0.712	A_33_P3265744	NM_198715	PTGER3
A_32_P7015	1.56e-16	1.71e-18	10.7	31.568	0.961	0.961	A_32_P7015	NM_012339	TSPAN15
A_33_P3251369	1.6e-16	1.75e-18	10.7	31.5448	0.765	0.765	A_33_P3251369	NM_001081573	GAB3
A_23_P206382	1.63e-16	1.79e-18	10.7	31.5219	0.677	0.677	A_23_P206382	NM_025187	C16orf70
A_23_P5392	1.63e-16	1.8e-18	10.7	31.5184	0.759	0.759	A_23_P5392	NM_004881	TP53I3
A_23_P338233	1.66e-16	1.83e-18	10.7	31.4988	0.421	0.421	A_23_P338233	NM_181708	BCDIN3D
A_23_P98565	1.67e-16	1.85e-18	10.7	31.4917	1.26	1.26	A_23_P98565	NM_032597	MS4A14
A_32_P152437	1.69e-16	1.87e-18	-10.7	31.4787	1.18	-1.18	A_32_P152437	NM_005100	AKAP12
A_23_P67771	1.69e-16	1.88e-18	-10.7	31.4766	0.49	-0.49	A_23_P67771	NM_000465	BARD1
A_33_P3342305	1.72e-16	1.92e-18	-10.7	31.4559	1.35	-1.35	A_33_P3342305	NM_007168	ABCA8
A_24_P393740	1.77e-16	1.97e-18	10.7	31.4292	1.39	1.39	A_24_P393740	NM_001465	FYB
A_23_P25003	1.84e-16	2.06e-18	-10.7	31.3859	0.49	-0.49	A_23_P25003	NM_002956	CLIP1
A_24_P343233	1.86e-16	2.08e-18	10.7	31.3731	1.47	1.47	A_24_P343233	NM_002124	HLA-DRB1
A_23_P152047	1.89e-16	2.12e-18	10.6	31.3554	0.73	0.73	A_23_P152047	NM_138967	SCAMP5
A_24_P412156	1.89e-16	2.13e-18	10.6	31.3507	1.01	1.01	A_24_P412156	NM_000609	CXCL12
A_23_P430181	1.92e-16	2.16e-18	10.6	31.3362	0.562	0.562	A_23_P430181	NM_024784	ZBTB3
A_19_P00800114	1.96e-16	2.21e-18	-10.6	31.3144	0.691	-0.691	A_19_P00800114	NM_001099668	HIGD1A
A_32_P221822	1.96e-16	2.22e-18	-10.6	31.3131	0.515	-0.515	A_32_P221822	NM_016052	RRP15
A_33_P3286608	1.96e-16	2.23e-18	10.6	31.3073	0.4	0.4	A_33_P3286608	NM_170725	PGBD2
A_23_P354208	1.96e-16	2.23e-18	10.6	31.3066	0.784	0.784	A_23_P354208	NM_152348	WDR81
A_24_P46093	1.99e-16	2.27e-18	10.6	31.2887	1.14	1.14	A_24_P46093	NM_003043	SLC6A6
A_23_P38735	2e-16	2.28e-18	-10.6	31.2859	1.09	-1.09	A_23_P38735	NM_021153	CDH19
A_33_P3341616	2.04e-16	2.33e-18	10.6	31.2628	0.759	0.759	A_33_P3341616	NR_003945	GVINP1
A_33_P3413188	2.08e-16	2.39e-18	-10.6	31.2401	0.515	-0.515	A_33_P3413188	NR_024493	LINC00087
A_33_P3364821	2.15e-16	2.46e-18	10.6	31.2087	1.37	1.37	A_33_P3364821	NM_002838	PTPRC
A_23_P133470	2.17e-16	2.49e-18	-10.6	31.1983	0.45	-0.45	A_23_P133470	NM_014819	PJA2
A_23_P76529	2.17e-16	2.49e-18	10.6	31.1964	1.61	1.61	A_23_P76529	NM_000889	ITGB7
A_33_P3254606	2.28e-16	2.63e-18	10.6	31.1436	0.632	0.632	A_33_P3254606	NM_001083961	WDR62
A_23_P13382	2.28e-16	2.64e-18	10.6	31.1416	1.41	1.41	A_23_P13382	NM_001013254	LSP1
A_23_P200138	2.32e-16	2.69e-18	10.6	31.1232	2.05	2.05	A_23_P200138	NM_020125	SLAMF8
A_24_P861009	2.34e-16	2.71e-18	-10.6	31.1127	0.37	-0.37	A_24_P861009	NM_001007246	BRWD1
A_33_P3229027	2.38e-16	2.77e-18	10.6	31.0921	0.575	0.575	A_33_P3229027	NM_173828	RELL2
A_32_P192692	2.38e-16	2.78e-18	-10.6	31.09	1.26	-1.26	A_32_P192692	NM_001014797	KCNMA1
A_33_P3326904	2.38e-16	2.78e-18	10.6	31.0887	0.852	0.852	A_33_P3326904	AK125166	LOC441268
A_23_P207614	2.41e-16	2.82e-18	10.6	31.075	0.414	0.414	A_23_P207614	NM_014680	KIAA0100
A_23_P115743	2.41e-16	2.83e-18	-10.6	31.0715	0.368	-0.368	A_23_P115743	NM_022063	FAM204A
A_21_P0005891	2.42e-16	2.85e-18	-10.6	31.0655	0.637	-0.637	linc|TCONS_00015146		XLOC_007189
A_23_P212749	2.42e-16	2.85e-18	10.6	31.064	0.383	0.383	A_23_P212749	NM_002111	HTT
A_24_P35478	2.45e-16	2.89e-18	-10.6	31.0522	0.526	-0.526	A_24_P35478	NM_019619	PARD3
A_33_P3258091	2.52e-16	2.98e-18	10.6	31.022	0.614	0.614	A_33_P3258091	NM_020216	RNPEP
A_23_P164826	2.6e-16	3.08e-18	10.6	30.9888	0.445	0.445	A_23_P164826	NM_006397	RNASEH2A
A_24_P5743	2.66e-16	3.16e-18	10.6	30.9632	0.52	0.52	A_24_P5743	NM_153329	ALDH16A1
A_23_P85240	2.7e-16	3.21e-18	10.6	30.9461	1.4	1.4	A_23_P85240	NM_016562	TLR7
A_24_P20630	2.71e-16	3.23e-18	10.6	30.9413	0.891	0.891	A_24_P20630	NM_016269	LEF1
A_23_P146325	2.85e-16	3.4e-18	10.6	30.8901	0.625	0.625	A_23_P146325	NR_002765	ASAP1-IT1
A_33_P3345309	2.86e-16	3.42e-18	-10.6	30.8846	0.681	-0.681	A_33_P3345309	NM_001195129	PRSS56
A_23_P94103	2.9e-16	3.48e-18	-10.6	30.8693	2.73	-2.73	A_23_P94103	NM_173833	SCARA5
A_33_P3394404	2.9e-16	3.48e-18	10.6	30.868	0.611	0.611	A_33_P3394404	NM_139022	TSPAN32
A_21_P0001574	2.99e-16	3.59e-18	-10.5	30.8361	1.24	-1.24	linc|TCONS_00001644		XLOC_000983
A_23_P21473	3e-16	3.61e-18	-10.5	30.833	0.528	-0.528	A_23_P21473	NM_024491	CEP70
A_23_P983	3.35e-16	4.08e-18	-10.5	30.7118	0.368	-0.368	A_23_P983	NM_004905	PRDX6
A_23_P254079	3.39e-16	4.14e-18	-10.5	30.6972	0.6	-0.6	A_23_P254079	NM_003943	STBD1
A_23_P17481	3.39e-16	4.14e-18	10.5	30.697	1.36	1.36	A_23_P17481	NM_023068	SIGLEC1
A_33_P3332130	3.41e-16	4.17e-18	-10.5	30.6897	0.455	-0.455	A_33_P3332130	NM_006667	PGRMC1
A_21_P0014479	3.41e-16	4.17e-18	-10.5	30.6893	0.274	-0.274	A_21_P0014479	XR_110014	LOC100506906
A_19_P00804072	3.47e-16	4.26e-18	10.5	30.6683	0.591	0.591	A_19_P00804072	NM_020914	RNF213
A_23_P118493	3.53e-16	4.36e-18	-10.5	30.6463	0.505	-0.505	A_23_P118493	NM_005486	TOM1L1
A_23_P64860	3.53e-16	4.36e-18	10.5	30.6462	1.2	1.2	A_23_P64860	NM_003006	SELPLG
A_33_P3297245	3.55e-16	4.39e-18	-10.5	30.64	0.66	-0.66	A_33_P3297245	NM_012250	RRAS2
A_23_P253692	3.65e-16	4.52e-18	-10.5	30.611	0.881	-0.881	A_23_P253692	NM_001079858	GPR64
A_21_P0013601	3.67e-16	4.55e-18	10.5	30.6042	1.3	1.3	A_21_P0013601	AK024464	XLOC_l2_015033
A_21_P0014225	3.84e-16	4.77e-18	-10.5	30.5564	0.714	-0.714	A_21_P0014225	XR_108921	LOC100505905
A_23_P214627	3.84e-16	4.78e-18	10.5	30.5561	1.15	1.15	A_23_P214627	NM_004847	AIF1
A_23_P316741	3.97e-16	4.95e-18	10.5	30.5204	0.697	0.697	A_23_P316741	NM_001025237	TSPAN4
A_23_P252541	3.98e-16	4.99e-18	10.5	30.5137	1.02	1.02	A_23_P252541	NM_177403	RAB7B
A_33_P3263867	3.98e-16	4.99e-18	10.5	30.5128	1.53	1.53	A_33_P3263867	NM_002562	P2RX7
A_24_P313993	4e-16	5.03e-18	10.5	30.5043	0.4	0.4	A_24_P313993	NM_004058	CAPS
A_23_P205098	4.02e-16	5.08e-18	-10.5	30.4962	0.554	-0.554	A_23_P205098	NM_015032	PDS5B
A_33_P3313030	4.03e-16	5.09e-18	-10.5	30.4935	0.47	-0.47	A_33_P3313030	NM_024715	TXNDC15
A_32_P141768	4.03e-16	5.1e-18	10.5	30.4906	0.498	0.498	A_32_P141768	NM_020133	AGPAT4
A_24_P195669	4.04e-16	5.12e-18	10.5	30.4874	0.59	0.59	A_24_P195669	AK074680	MYO15B
A_24_P250765	4.04e-16	5.14e-18	-10.5	30.4834	0.828	-0.828	A_24_P250765	NM_006258	PRKG1
A_23_P401700	4.04e-16	5.14e-18	10.5	30.4831	1.46	1.46	A_23_P401700	NM_019043	APBB1IP
A_19_P00804767	4.05e-16	5.16e-18	-10.5	30.4803	0.795	-0.795	A_19_P00804767	NM_004329	BMPR1A
A_23_P46936	4.1e-16	5.23e-18	10.5	30.4664	1.6	1.6	A_23_P46936	NM_000399	EGR2
A_23_P259580	4.1e-16	5.24e-18	10.5	30.465	0.4	0.4	A_23_P259580	NM_172208	TAPBP
A_33_P3215422	4.1e-16	5.25e-18	10.5	30.4631	0.577	0.577	A_33_P3215422	NM_005583	LYL1
A_23_P135164	4.11e-16	5.27e-18	10.5	30.4599	0.917	0.917	A_23_P135164	NM_207309	UAP1L1
A_32_P209230	4.12e-16	5.29e-18	-10.5	30.4548	0.701	-0.701	A_32_P209230	NM_133467	CITED4
A_21_P0013966	4.12e-16	5.3e-18	10.5	30.4537	0.654	0.654	A_21_P0013966	XM_003118745	CLTC-IT1
A_23_P255444	4.12e-16	5.3e-18	10.5	30.453	1.06	1.06	A_23_P255444	NM_014395	DAPP1
A_33_P3299982	4.17e-16	5.38e-18	10.5	30.4393	0.546	0.546	A_33_P3299982	NM_003367	USF2
A_23_P139912	4.17e-16	5.39e-18	-10.5	30.4375	1.08	-1.08	A_23_P139912	NM_002178	IGFBP6
A_24_P353638	4.23e-16	5.48e-18	10.5	30.4211	1.79	1.79	A_24_P353638	NM_021181	SLAMF7
A_33_P3260669	4.24e-16	5.5e-18	-10.5	30.4161	0.372	-0.372	A_33_P3260669	NM_006281	STK3
A_33_P3307495	4.29e-16	5.57e-18	10.5	30.4048	1.5	1.5	A_33_P3307495	NM_001199042	STRA6
A_24_P116378	4.36e-16	5.68e-18	-10.5	30.3858	0.552	-0.552	A_24_P116378	NM_001018090	GCOM1
A_23_P214950	4.39e-16	5.72e-18	-10.5	30.3789	0.852	-0.852	A_23_P214950	NM_022121	PERP
A_23_P209689	4.51e-16	5.88e-18	-10.5	30.3509	0.57	-0.57	A_23_P209689	NM_004850	ROCK2
A_23_P38959	4.51e-16	5.9e-18	10.4	30.3479	1.45	1.45	A_23_P38959	NM_005428	VAV1
A_24_P139191	4.52e-16	5.92e-18	-10.4	30.3438	0.429	-0.429	A_24_P139191	NM_031483	ITCH
A_23_P116512	4.71e-16	6.18e-18	10.4	30.3016	0.68	0.68	A_23_P116512	NM_024841	PRR5L
A_23_P112241	4.84e-16	6.35e-18	-10.4	30.2747	0.915	-0.915	A_23_P112241	NM_012266	DNAJB5
A_23_P45424	4.92e-16	6.47e-18	-10.4	30.2564	0.771	-0.771	A_23_P45424	NM_012278	ITGB1BP2
A_33_P3424803	4.96e-16	6.55e-18	10.4	30.2456	0.64	0.64	A_33_P3424803	M26429	HLA-C
A_23_P136355	4.96e-16	6.55e-18	10.4	30.2444	0.578	0.578	A_23_P136355	NM_018194	HHAT
A_23_P81993	5e-16	6.62e-18	10.4	30.235	0.484	0.484	A_23_P81993	NM_178508	C6orf1
A_23_P132277	5.07e-16	6.74e-18	10.4	30.217	0.59	0.59	A_23_P132277	NM_006739	MCM5
A_23_P372255	5.11e-16	6.8e-18	10.4	30.2072	0.538	0.538	A_23_P372255	NM_002221	ITPKB
A_23_P259611	5.17e-16	6.89e-18	10.4	30.195	0.908	0.908	A_23_P259611	NM_016616	TXNDC3
A_23_P150741	5.22e-16	6.96e-18	10.4	30.1843	0.339	0.339	A_23_P150741	AL080220	C2CD3
A_23_P47034	5.22e-16	6.98e-18	10.4	30.1825	0.665	0.665	A_23_P47034	NM_002729	HHEX
A_24_P305570	5.24e-16	7.03e-18	10.4	30.1754	0.493	0.493	A_24_P305570	NM_018993	RIN2
A_23_P87603	5.24e-16	7.03e-18	10.4	30.1747	0.524	0.524	A_23_P87603	NM_134323	TARBP2
A_33_P3378047	5.28e-16	7.09e-18	-10.4	30.1668	0.646	-0.646	A_33_P3378047	NM_178123	SESTD1
A_23_P406385	5.46e-16	7.35e-18	10.4	30.1314	0.68	0.68	A_23_P406385	NM_153350	FBXL16
A_23_P5002	5.74e-16	7.77e-18	10.4	30.0771	0.837	0.837	A_23_P5002	NM_001042600	MAP4K1
A_21_P0014099	5.85e-16	7.93e-18	-10.4	30.057	1.21	-1.21	A_21_P0014099	XR_108428	LOC100507554
A_24_P305678	5.95e-16	8.09e-18	-10.4	30.0372	0.508	-0.508	A_24_P305678	NM_012399	PITPNB
A_23_P59877	6.09e-16	8.29e-18	10.4	30.0128	1.58	1.58	A_23_P59877	NM_001444	FABP5
A_23_P34402	6.09e-16	8.29e-18	10.4	30.0123	0.558	0.558	A_23_P34402	NM_015331	NCSTN
A_23_P397376	6.17e-16	8.42e-18	10.4	29.9975	1	1	A_23_P397376	NM_001031804	MAF
A_23_P386764	6.21e-16	8.49e-18	10.4	29.9894	0.401	0.401	A_23_P386764	NM_020438	DOLPP1
A_23_P162579	6.22e-16	8.51e-18	-10.4	29.9869	1.26	-1.26	A_23_P162579	NM_014365	HSPB8
A_23_P132763	6.33e-16	8.67e-18	-10.4	29.968	1.1	-1.1	A_23_P132763	NM_016206	VGLL3
A_21_P0011036	6.41e-16	8.8e-18	10.4	29.9537	0.686	0.686	A_21_P0011036	NR_002814	LOC374443
A_33_P3249574	6.43e-16	8.84e-18	-10.4	29.9492	0.451	-0.451	A_33_P3249574	NM_004866	SCAMP1
A_23_P208293	6.53e-16	8.99e-18	10.4	29.9328	0.784	0.784	A_23_P208293	NM_001042724	PVRL2
A_23_P155332	6.55e-16	9.03e-18	-10.4	29.9282	0.451	-0.451	A_23_P155332	NM_020357	PCNP
A_33_P3290394	6.62e-16	9.14e-18	10.4	29.9166	1.3	1.3	A_33_P3290394	NM_000206	IL2RG
A_33_P3317593	6.96e-16	9.64e-18	10.4	29.8639	0.948	0.948	A_33_P3317593	NM_001127	AP1B1
A_32_P9842	6.97e-16	9.68e-18	10.4	29.86	0.666	0.666	A_32_P9842	NM_001077526	MTMR14
A_23_P2967	6.98e-16	9.71e-18	10.4	29.8572	0.655	0.655	A_23_P2967	NM_003917	AP1G2
A_23_P383986	7.02e-16	9.77e-18	10.4	29.8511	0.668	0.668	A_23_P383986	NM_015892	CHST15
A_23_P432610	7.06e-16	9.84e-18	10.4	29.8441	0.381	0.381	A_23_P432610	NM_153029	N4BP1
A_23_P132856	7.11e-16	9.92e-18	10.3	29.8355	0.915	0.915	A_23_P132856	NM_198565	LRRC33
A_19_P00322310	7.42e-16	1.04e-17	10.3	29.7911	1.51	1.51	A_19_P00322310	NR_038303	LOC100505702
A_23_P127964	7.44e-16	1.04e-17	10.3	29.7868	0.592	0.592	A_23_P127964	NM_199418	PRCP
A_32_P69368	7.46e-16	1.05e-17	-10.3	29.7838	0.905	-0.905	A_32_P69368	NM_002166	ID2
A_33_P3697530	7.58e-16	1.06e-17	10.3	29.7661	0.727	0.727	A_33_P3697530	NM_001142287	SEMA4D
A_23_P91019	8.2e-16	1.16e-17	-10.3	29.6853	0.402	-0.402	A_23_P91019	NM_003690	PRKRA
A_23_P96041	8.27e-16	1.17e-17	10.3	29.6754	0.474	0.474	A_23_P96041	NM_032227	TMEM164
A_23_P43049	8.35e-16	1.18e-17	-10.3	29.6645	0.332	-0.332	A_23_P43049	NM_006571	DCTN6
A_33_P3424800	8.54e-16	1.21e-17	10.3	29.6412	0.751	0.751	A_33_P3424800	NM_005514	HLA-B
A_33_P3220919	8.54e-16	1.21e-17	10.3	29.6395	1.03	1.03	A_33_P3220919	NM_005160	ADRBK2
A_21_P0000585	8.64e-16	1.23e-17	10.3	29.6263	0.43	0.43	A_21_P0000585	NM_021210	TRAPPC1
A_23_P85800	9.13e-16	1.3e-17	10.3	29.57	1.9	1.9	A_23_P85800	NM_001803	CD52
A_33_P3343295	9.79e-16	1.4e-17	10.3	29.4992	1.05	1.05	A_33_P3343295	NM_024535	CORO7
A_23_P35916	9.83e-16	1.4e-17	10.3	29.4933	0.56	0.56	A_23_P35916	NM_000051	ATM
A_33_P3306068	9.97e-16	1.43e-17	10.3	29.477	0.988	0.988	A_33_P3306068	NM_001033081	MYCL1
A_33_P3365432	1.01e-15	1.46e-17	10.3	29.4584	1.15	1.15	A_33_P3365432	NM_000631	NCF4
A_23_P139786	1.03e-15	1.47e-17	10.3	29.4465	1.03	1.03	A_23_P139786	NM_003733	OASL
A_33_P3261246	1.04e-15	1.5e-17	-10.3	29.4281	0.377	-0.377	A_33_P3261246	NM_000997	RPL37
A_23_P154522	1.04e-15	1.5e-17	-10.3	29.4272	0.316	-0.316	A_23_P154522	NM_020744	MTA3
A_23_P66694	1.09e-15	1.57e-17	10.3	29.3809	1.31	1.31	A_23_P66694	NM_006495	EVI2B
A_23_P202978	1.1e-15	1.59e-17	10.3	29.3736	1.01	1.01	A_23_P202978	NM_033292	CASP1
A_23_P53276	1.11e-15	1.62e-17	10.3	29.3556	0.691	0.691	A_23_P53276	NM_003920	TIMELESS
A_23_P110473	1.12e-15	1.62e-17	10.3	29.3522	1.05	1.05	A_23_P110473	NM_004536	NAIP
A_33_P3384721	1.15e-15	1.68e-17	-10.2	29.3195	0.282	-0.282	A_33_P3384721	NM_005004	NDUFB8
A_24_P376229	1.16e-15	1.68e-17	-10.2	29.3139	0.601	-0.601	A_24_P376229	NM_005499	UBA2
A_23_P28434	1.16e-15	1.7e-17	10.2	29.3071	1.45	1.45	A_23_P28434	NM_003761	VAMP8
A_23_P57697	1.18e-15	1.72e-17	-10.2	29.2908	0.295	-0.295	A_23_P57697	NM_020865	DHX36
A_23_P46982	1.18e-15	1.73e-17	10.2	29.2906	0.369	0.369	A_23_P46982	NM_022362	MMS19
A_23_P14564	1.18e-15	1.73e-17	10.2	29.289	1.28	1.28	A_23_P14564	NM_003608	GPR65
A_23_P146134	1.21e-15	1.77e-17	-10.2	29.266	1.54	-1.54	A_23_P146134	NM_024025	DUSP26
A_24_P159434	1.25e-15	1.83e-17	10.2	29.2307	1.55	1.55	A_24_P159434	NM_007261	CD300A
A_24_P161973	1.26e-15	1.85e-17	10.2	29.2228	0.593	0.593	A_24_P161973	NM_015205	ATP11A
A_32_P515088	1.26e-15	1.86e-17	-10.2	29.2167	0.437	-0.437	A_32_P515088	NM_002035	KDSR
A_33_P3248439	1.32e-15	1.95e-17	10.2	29.1721	0.529	0.529	A_33_P3248439	NM_033446	FAM125B
A_33_P3229032	1.32e-15	1.95e-17	10.2	29.1679	0.814	0.814	A_33_P3229032	NM_002975	CLEC11A
A_23_P151805	1.32e-15	1.96e-17	-10.2	29.1667	1.08	-1.08	A_23_P151805	NM_006329	FBLN5
A_24_P211565	1.32e-15	1.96e-17	10.2	29.1644	0.974	0.974	A_24_P211565	NM_031910	C1QTNF6
A_23_P137434	1.34e-15	1.98e-17	-10.2	29.1527	0.472	-0.472	A_23_P137434	NM_014372	RNF11
A_33_P3346791	1.35e-15	2.01e-17	10.2	29.1419	0.443	0.443	A_33_P3346791	NM_005698	SCAMP3
A_23_P414654	1.38e-15	2.05e-17	10.2	29.1196	0.772	0.772	A_23_P414654	NM_175738	RAB37
A_23_P153026	1.43e-15	2.13e-17	10.2	29.082	0.999	0.999	A_23_P153026	NM_000152	GAA
A_32_P58407	1.46e-15	2.18e-17	-10.2	29.0609	0.763	-0.763	A_32_P58407	AF070632	KCND3
A_33_P3266719	1.47e-15	2.21e-17	-10.2	29.0482	0.6	-0.6	A_33_P3266719	NM_017628	TET2
A_24_P255218	1.51e-15	2.27e-17	10.2	29.0203	0.888	0.888	A_24_P255218	NM_000259	MYO5A
A_24_P921321	1.54e-15	2.31e-17	10.2	29.0032	1.19	1.19	A_24_P921321	NM_002843	PTPRJ
A_23_P119835	1.54e-15	2.32e-17	10.2	28.9991	1.28	1.28	A_23_P119835	NM_021209	NLRC4
A_23_P212354	1.54e-15	2.33e-17	10.2	28.9954	1.14	1.14	A_23_P212354	NM_001123041	CCR2
A_33_P3409062	1.55e-15	2.34e-17	10.2	28.9886	1.57	1.57	A_33_P3409062	NM_003332	TYROBP
A_23_P362659	1.55e-15	2.35e-17	10.2	28.9854	0.834	0.834	A_23_P362659	NM_002468	MYD88
A_23_P207400	1.56e-15	2.37e-17	10.2	28.978	0.376	0.376	A_23_P207400	NM_007300	BRCA1
A_33_P3240392	1.57e-15	2.38e-17	-10.2	28.9749	0.527	-0.527	A_33_P3240392	NM_001455	FOXO3
A_23_P41487	1.57e-15	2.39e-17	10.2	28.9678	0.535	0.535	A_23_P41487	NM_015130	TBC1D9
A_23_P250118	1.59e-15	2.42e-17	10.2	28.9588	0.596	0.596	A_23_P250118	NM_024610	HSPBAP1
A_23_P137139	1.65e-15	2.52e-17	10.2	28.9158	1.09	1.09	A_23_P137139	NM_000061	BTK
A_33_P3419460	1.67e-15	2.55e-17	-10.2	28.9047	0.647	-0.647	A_33_P3419460	NM_003574	VAPA
A_23_P6263	1.68e-15	2.57e-17	10.2	28.899	0.958	0.958	A_23_P6263	NM_002463	MX2
A_23_P387045	1.75e-15	2.68e-17	-10.2	28.8549	0.54	-0.54	A_23_P387045	NM_174923	CCDC107
A_33_P3287218	1.77e-15	2.72e-17	10.2	28.8425	0.39	0.39	A_33_P3287218	NM_001143679	GSTK1
A_21_P0000135	1.83e-15	2.81e-17	-10.1	28.8088	0.449	-0.449	A_21_P0000135	NM_024668	ANKHD1
A_23_P154235	1.84e-15	2.84e-17	10.1	28.8005	0.493	0.493	A_23_P154235	NM_004688	NMI
A_21_P0000149	1.93e-15	2.98e-17	-10.1	28.7515	0.343	-0.343	A_21_P0000149	NM_001201335	C2orf3
A_24_P274270	2.04e-15	3.16e-17	10.1	28.6956	0.683	0.683	A_24_P274270	NM_139266	STAT1
A_32_P416583	2.05e-15	3.17e-17	10.1	28.6921	0.434	0.434	A_32_P416583	NM_032206	NLRC5
A_33_P3379726	2.05e-15	3.17e-17	10.1	28.692	0.473	0.473	A_33_P3379726	NM_013301	CCDC106
A_24_P414803	2.05e-15	3.18e-17	-10.1	28.6874	1.42	-1.42	A_24_P414803	NM_002667	PLN
A_32_P135336	2.06e-15	3.21e-17	10.1	28.68	0.665	0.665	A_32_P135336	NR_002556	LOC388242
A_23_P329573	2.06e-15	3.21e-17	10.1	28.6794	1.78	1.78	A_23_P329573	NM_000211	ITGB2
A_24_P224727	2.07e-15	3.24e-17	10.1	28.6707	1.66	1.66	A_24_P224727	NM_004364	CEBPA
A_24_P391104	2.07e-15	3.24e-17	10.1	28.6705	0.449	0.449	A_24_P391104	NM_002918	RFX1
A_33_P3304668	2.1e-15	3.28e-17	10.1	28.6588	1.48	1.48	A_33_P3304668	NM_000088	COL1A1
A_23_P73429	2.2e-15	3.44e-17	10.1	28.6114	1.12	1.12	A_23_P73429	NM_005335	HCLS1
A_23_P161076	2.2e-15	3.45e-17	10.1	28.6092	1.66	1.66	A_23_P161076	NM_001767	CD2
A_33_P3474319	2.2e-15	3.45e-17	10.1	28.6089	1.89	1.89	A_33_P3474319	NM_198277	SLC37A2
A_24_P354724	2.21e-15	3.48e-17	10.1	28.5982	1.09	1.09	A_24_P354724	NM_054114	TAGAP
A_33_P3254811	2.24e-15	3.53e-17	-10.1	28.5866	1.02	-1.02	A_33_P3254811	NM_001025266	C3orf70
A_21_P0010005	2.31e-15	3.65e-17	-10.1	28.5533	0.513	-0.513	linc|TCONS_00028320		XLOC_013657
A_33_P3399318	2.36e-15	3.74e-17	-10.1	28.5291	0.686	-0.686	A_33_P3399318	NM_018841	GNG12
A_24_P78556	2.36e-15	3.74e-17	-10.1	28.529	0.59	-0.59	A_24_P78556	NM_007211	RASSF8
A_24_P338648	2.37e-15	3.75e-17	-10.1	28.5248	0.383	-0.383	A_24_P338648	NM_001177	ARL1
A_19_P00802141	2.37e-15	3.77e-17	-10.1	28.5217	0.329	-0.329	A_19_P00802141	NM_006391	IPO7
A_32_P121303	2.39e-15	3.8e-17	10.1	28.5133	0.399	0.399	A_32_P121303	NM_007172	NUP50
A_33_P3349444	2.41e-15	3.83e-17	10.1	28.5054	0.777	0.777	A_33_P3349444	NM_000262	NAGA
A_24_P74371	2.42e-15	3.85e-17	10.1	28.4995	0.825	0.825	A_24_P74371	NM_000308	CTSA
A_23_P88095	2.45e-15	3.91e-17	10.1	28.4846	0.362	0.362	A_23_P88095	NM_014832	TBC1D4
A_23_P119857	2.46e-15	3.94e-17	-10.1	28.4778	0.663	-0.663	A_23_P119857	NM_001008237	TTC32
A_23_P314805	2.5e-15	3.99e-17	-10.1	28.4642	0.802	-0.802	A_23_P314805	NM_152487	TMEM56
A_23_P201939	2.5e-15	4e-17	-10.1	28.4609	0.519	-0.519	A_23_P201939	NM_005167	PPM1J
A_32_P107493	2.53e-15	4.06e-17	10.1	28.4478	0.316	0.316	A_32_P107493	NM_153025	C16orf55
A_21_P0013821	2.54e-15	4.08e-17	-10.1	28.4418	0.508	-0.508	A_21_P0013821	CD652942	XLOC_l2_015764
A_23_P303181	2.61e-15	4.19e-17	10.1	28.4153	0.397	0.397	A_23_P303181	NM_020126	SPHK2
A_33_P3251771	2.64e-15	4.27e-17	-10.1	28.3983	0.394	-0.394	A_33_P3251771	NM_015247	CYLD
A_23_P369815	2.66e-15	4.29e-17	10.1	28.3926	0.747	0.747	A_23_P369815	NM_000639	FASLG
A_24_P926400	2.68e-15	4.33e-17	10.1	28.3838	0.808	0.808	A_24_P926400	NM_001001561	GGA1
A_21_P0010973	2.68e-15	4.35e-17	-10.1	28.3798	0.922	-0.922	A_21_P0010973	NM_001143837	NOX4
A_33_P3262191	2.73e-15	4.43e-17	10.1	28.3622	1.1	1.1	A_33_P3262191	NM_014427	CPNE7
A_23_P73809	2.99e-15	4.86e-17	-10	28.27	0.732	-0.732	A_23_P73809	NM_020871	LRCH2
A_24_P237443	2.99e-15	4.87e-17	10	28.2691	1.28	1.28	A_24_P237443	NM_018990	SASH3
A_23_P58506	3e-15	4.9e-17	-10	28.262	0.943	-0.943	A_23_P58506	NM_012081	ELL2
A_33_P3341901	3e-15	4.9e-17	-10	28.2611	0.356	-0.356	A_33_P3341901	NM_058163	TSR2
A_23_P14105	3.03e-15	4.95e-17	10	28.2517	0.545	0.545	A_23_P14105	NM_001268	RCBTB2
A_33_P3343120	3.07e-15	5.03e-17	10	28.2361	1.47	1.47	A_33_P3343120	NM_002163	IRF8
A_23_P61569	3.08e-15	5.05e-17	-10	28.233	0.308	-0.308	A_23_P61569	NM_003762	VAMP4
A_21_P0010264	3.08e-15	5.06e-17	-10	28.2308	1.31	-1.31	linc|TCONS_00029062		XLOC_013983
A_23_P119923	3.1e-15	5.1e-17	10	28.2234	0.598	0.598	A_23_P119923	NM_020184	CNNM4
A_32_P220770	3.1e-15	5.11e-17	10	28.2213	0.437	0.437	A_32_P220770	NR_002812	HCG26
A_24_P89701	3.11e-15	5.13e-17	10	28.2173	0.661	0.661	A_24_P89701	NM_000883	IMPDH1
A_23_P363936	3.14e-15	5.18e-17	-10	28.2081	0.439	-0.439	A_23_P363936	NM_014278	HSPA4L
A_23_P396666	3.16e-15	5.23e-17	10	28.1982	0.48	0.48	A_23_P396666	NM_015079	TBC1D2B
A_24_P99046	3.21e-15	5.3e-17	-10	28.1842	0.843	-0.843	A_24_P99046	NM_015000	STK38L
A_23_P321913	3.36e-15	5.56e-17	10	28.137	0.975	0.975	A_23_P321913	NM_022047	DEF6
A_23_P215461	3.37e-15	5.6e-17	10	28.1309	0.982	0.982	A_23_P215461	NM_002314	LIMK1
A_33_P3260634	3.37e-15	5.6e-17	-10	28.13	0.767	-0.767	A_33_P3260634	NM_001172646	PLCB4
A_23_P22263	3.4e-15	5.65e-17	10	28.1215	0.518	0.518	A_23_P22263	NM_079837	BANP
A_33_P3209651	3.55e-15	5.91e-17	10	28.0777	1.35	1.35	A_33_P3209651	NM_020945	WDFY4
A_24_P275073	3.59e-15	6e-17	10	28.0632	1.14	1.14	A_24_P275073	NM_139155	ADAMTS14
A_33_P3209866	3.59e-15	6e-17	-10	28.0625	0.904	-0.904	A_33_P3209866	NM_153186	KANK1
A_23_P329261	3.62e-15	6.05e-17	10	28.0545	0.977	0.977	A_23_P329261	NM_000891	KCNJ2
A_23_P356554	3.64e-15	6.1e-17	-10	28.0467	0.906	-0.906	A_23_P356554	NM_004282	BAG2
A_24_P391368	3.65e-15	6.12e-17	-10	28.0432	0.296	-0.296	A_24_P391368	NM_013236	ATXN10
A_24_P177279	3.67e-15	6.15e-17	-10	28.0376	0.952	-0.952	A_24_P177279	NM_014460	CSDC2
A_33_P3287039	3.7e-15	6.21e-17	9.99	28.0282	0.583	0.583	A_33_P3287039	NM_013342	TFPT
A_23_P259141	3.71e-15	6.24e-17	9.99	28.0232	0.684	0.684	A_23_P259141	NM_030776	ZBP1
A_23_P100963	3.79e-15	6.38e-17	9.99	28.0016	0.521	0.521	A_23_P100963	NM_182538	SPNS3
A_33_P3279109	3.84e-15	6.47e-17	9.99	27.9884	0.516	0.516	A_33_P3279109	BC039601	ZNF75A
A_33_P3263307	3.9e-15	6.59e-17	9.98	27.9701	0.569	0.569	A_33_P3263307	NM_002883	RANGAP1
A_33_P3368139	3.93e-15	6.64e-17	9.98	27.9628	0.636	0.636	A_33_P3368139	NM_005921	MAP3K1
A_33_P3288569	3.93e-15	6.66e-17	-9.98	27.9603	0.34	-0.34	A_33_P3288569	NM_001144891	MBIP
A_23_P349676	3.95e-15	6.69e-17	9.98	27.9557	1.15	1.15	A_23_P349676	NM_001080410	FBXO41
A_24_P146670	3.97e-15	6.75e-17	-9.98	27.9469	0.411	-0.411	A_24_P146670	NM_014720	SLK
A_23_P132388	4.01e-15	6.83e-17	9.98	27.9349	0.777	0.777	A_23_P132388	NM_005138	SCO2
A_23_P75430	4.01e-15	6.84e-17	9.98	27.9339	0.752	0.752	A_23_P75430	NM_020179	C11orf75
A_24_P598406	4.06e-15	6.93e-17	9.97	27.9207	0.33	0.33	A_24_P598406	NR_023384	RNF216P1
A_33_P3280739	4.06e-15	6.94e-17	-9.97	27.9192	0.398	-0.398	A_33_P3280739	NM_001172435	RAB3GAP1
A_32_P149298	4.14e-15	7.07e-17	9.97	27.9005	0.378	0.378	A_32_P149298	NM_001129993	KIAA1841
A_33_P3529860	4.15e-15	7.1e-17	9.97	27.8961	0.489	0.489	A_33_P3529860	NM_001005366	KDM2B
A_24_P67534	4.17e-15	7.14e-17	-9.97	27.8907	0.786	-0.786	A_24_P67534	NM_001163438	CXorf69
A_33_P3412087	4.19e-15	7.19e-17	9.97	27.8849	0.691	0.691	A_33_P3412087	NM_025059	C6orf97
A_23_P168788	4.21e-15	7.24e-17	9.96	27.8778	0.476	0.476	A_23_P168788	NM_001084	PLOD3
A_23_P99515	4.21e-15	7.25e-17	-9.96	27.8759	1.25	-1.25	A_23_P99515	NM_032849	C13orf33
A_24_P100996	4.22e-15	7.28e-17	-9.96	27.8714	0.661	-0.661	A_24_P100996	NM_213599	ANO5
A_23_P86660	4.22e-15	7.3e-17	-9.96	27.8689	0.369	-0.369	A_23_P86660	NM_194247	HNRNPA3
A_33_P3404470	4.25e-15	7.36e-17	9.96	27.8615	1.06	1.06	A_33_P3404470	NM_030930	UNC93B1
A_24_P942773	4.26e-15	7.39e-17	-9.96	27.8576	1.02	-1.02	A_24_P942773	NM_007159	SLMAP
A_23_P152136	4.34e-15	7.52e-17	9.96	27.84	0.576	0.576	A_23_P152136	NM_022770	GINS3
A_23_P108554	4.38e-15	7.61e-17	-9.96	27.828	0.315	-0.315	A_23_P108554	NM_004939	DDX1
A_32_P90047	4.4e-15	7.66e-17	9.95	27.8222	1.05	1.05	A_32_P90047	NM_001141936	C4orf48
A_24_P284324	4.42e-15	7.71e-17	9.95	27.816	0.547	0.547	A_24_P284324	NM_017728	TMEM104
A_24_P396650	4.43e-15	7.73e-17	9.95	27.8132	1.05	1.05	A_24_P396650	NM_002953	RPS6KA1
A_33_P3424207	4.53e-15	7.92e-17	9.95	27.7887	0.417	0.417	A_33_P3424207	NM_024816	RABEP2
A_23_P50455	4.54e-15	7.95e-17	9.95	27.7857	0.593	0.593	A_23_P50455	NM_002691	POLD1
A_23_P144639	4.58e-15	8.02e-17	9.95	27.7771	0.43	0.43	A_23_P144639	NM_018502	TMCO6
A_33_P3354414	4.6e-15	8.07e-17	-9.94	27.7703	1.47	-1.47	A_33_P3354414	NM_001159	AOX1
A_23_P207319	4.61e-15	8.09e-17	9.94	27.7675	0.641	0.641	A_23_P207319	NM_003954	MAP3K14
A_23_P43490	4.74e-15	8.35e-17	9.94	27.7369	0.915	0.915	A_23_P43490	NM_058197	CDKN2A
A_23_P139260	4.83e-15	8.52e-17	9.93	27.7172	1.04	1.04	A_23_P139260	NM_183233	SLC22A18
A_23_P149419	4.84e-15	8.53e-17	9.93	27.7157	0.314	0.314	A_23_P149419	NM_022078	GPATCH3
A_23_P208358	4.98e-15	8.81e-17	9.93	27.684	0.34	0.34	A_23_P208358	NM_000991	RPL28
A_23_P125977	5.01e-15	8.87e-17	9.93	27.6776	1.39	1.39	A_23_P125977	NM_172369	C1QC
A_23_P204564	5.03e-15	8.91e-17	-9.92	27.6728	0.647	-0.647	A_23_P204564	NM_002480	PPP1R12A
A_33_P3309919	5.21e-15	9.25e-17	-9.92	27.6365	0.326	-0.326	A_33_P3309919	NM_016104	RWDD1
A_23_P254165	5.25e-15	9.33e-17	-9.92	27.628	0.908	-0.908	A_23_P254165	NM_021785	RAI2
A_23_P361940	5.25e-15	9.34e-17	9.92	27.6271	1.45	1.45	A_23_P361940	NM_003874	CD84
A_33_P3352148	5.31e-15	9.46e-17	9.91	27.6143	0.406	0.406	A_33_P3352148	NM_001122772	AGAP2
A_23_P357207	5.32e-15	9.48e-17	-9.91	27.6115	1.32	-1.32	A_23_P357207	NM_138409	MRAP2
A_23_P145978	5.32e-15	9.49e-17	-9.91	27.6107	0.58	-0.58	A_23_P145978	NM_003382	VIPR2
A_33_P3352098	5.32e-15	9.52e-17	9.91	27.6079	1.38	1.38	A_33_P3352098	NM_021201	MS4A7
A_23_P341532	5.32e-15	9.53e-17	9.91	27.6071	0.585	0.585	A_23_P341532	NM_031915	SETDB2
A_21_P0011619	5.33e-15	9.56e-17	9.91	27.6041	0.66	0.66	A_21_P0011619	NR_033892	TBC1D3P5
A_23_P164814	5.33e-15	9.57e-17	9.91	27.603	0.324	0.324	A_23_P164814	NM_024323	C19orf57
A_23_P42306	5.35e-15	9.62e-17	9.91	27.5972	1.37	1.37	A_23_P42306	NM_006120	HLA-DMA
A_23_P73239	5.42e-15	9.76e-17	-9.91	27.5828	0.765	-0.765	A_23_P73239	NM_205842	NCKAP1
A_33_P3343785	5.72e-15	1.03e-16	9.9	27.5283	0.683	0.683	A_33_P3343785	NM_052865	C20orf72
A_23_P165007	5.77e-15	1.04e-16	9.89	27.5178	0.695	0.695	A_23_P165007	NM_170604	RASGRP4
A_33_P3318746	5.82e-15	1.05e-16	-9.89	27.5082	0.414	-0.414	A_33_P3318746	AK024237	CNIH4
A_23_P124108	5.96e-15	1.08e-16	9.89	27.4839	1.48	1.48	A_23_P124108	NM_000632	ITGAM
A_19_P00320759	5.97e-15	1.08e-16	9.89	27.4819	0.54	0.54	A_19_P00320759	XR_108575	FLJ32255
A_21_P0010250	5.99e-15	1.09e-16	-9.89	27.4772	0.963	-0.963	A_21_P0010250	NR_024028	LINC00112
A_33_P3280521	6.17e-15	1.12e-16	-9.88	27.4448	0.815	-0.815	A_33_P3280521	NM_021647	MFAP3L
A_23_P114713	6.2e-15	1.13e-16	-9.88	27.4397	1.16	-1.16	A_23_P114713	NM_000779	CYP4B1
A_24_P262201	6.21e-15	1.13e-16	9.88	27.4351	0.633	0.633	A_24_P262201	NM_001017390	SULT1A4
A_33_P3280930	6.33e-15	1.16e-16	-9.87	27.415	0.409	-0.409	A_33_P3280930	NR_002599	SNHG6
A_33_P3424272	6.44e-15	1.18e-16	9.87	27.3964	0.332	0.332	A_33_P3424272	NM_001083601	NAA60
A_23_P139388	6.62e-15	1.21e-16	-9.86	27.3678	0.357	-0.357	A_23_P139388	NM_016578	RSF1
A_19_P00802615	6.76e-15	1.24e-16	9.86	27.346	0.252	0.252	A_19_P00802615	NR_034089	LOC100131564
A_33_P3378212	6.76e-15	1.24e-16	9.86	27.3449	0.485	0.485	A_33_P3378212	NM_030973	MED25
A_33_P3329467	6.85e-15	1.26e-16	9.86	27.3316	0.679	0.679	A_33_P3329467	NM_016086	STYXL1
A_23_P129246	6.89e-15	1.27e-16	9.86	27.3245	0.882	0.882	A_23_P129246	NM_025201	PLEKHO2
A_24_P253003	7.13e-15	1.32e-16	-9.85	27.2868	1.37	-1.37	A_24_P253003	NM_004626	WNT11
A_23_P10995	7.17e-15	1.33e-16	-9.85	27.2808	0.636	-0.636	A_23_P10995	NM_014483	RBMS3
A_23_P193	7.22e-15	1.34e-16	9.85	27.272	0.419	0.419	A_23_P193	NM_022774	DEM1
A_23_P23221	7.22e-15	1.34e-16	-9.85	27.2716	0.901	-0.901	A_23_P23221	NM_001924	GADD45A
A_23_P47709	7.32e-15	1.36e-16	9.84	27.2567	1.54	1.54	A_23_P47709	NM_000803	FOLR2
A_33_P3224745	7.37e-15	1.37e-16	9.84	27.2489	1.21	1.21	A_33_P3224745	NM_012320	PLA2G15
A_33_P3229477	7.39e-15	1.38e-16	-9.84	27.2455	0.742	-0.742	A_33_P3229477	NM_173496	MPP7
A_33_P3320127	7.46e-15	1.39e-16	9.84	27.2347	0.445	0.445	A_33_P3320127	NM_005370	RAB8A
A_21_P0014119	7.53e-15	1.4e-16	9.84	27.2246	0.698	0.698	A_21_P0014119	XR_108493	LOC100507239
A_33_P3422330	7.6e-15	1.42e-16	9.83	27.2134	0.542	0.542	A_33_P3422330	NM_198317	KLHL17
A_23_P169154	7.67e-15	1.44e-16	9.83	27.2031	0.4	0.4	A_23_P169154	NM_024896	ERMP1
A_33_P3279610	7.77e-15	1.46e-16	-9.83	27.1884	0.528	-0.528	A_33_P3279610	NM_005205	COX6A2
A_24_P299911	7.8e-15	1.46e-16	9.83	27.1845	0.4	0.4	A_24_P299911	NM_015148	PASK
A_24_P187948	7.8e-15	1.46e-16	9.83	27.1833	1	1	A_24_P187948	NM_197966	BID
A_32_P165113	7.85e-15	1.48e-16	9.83	27.1749	0.292	0.292	A_32_P165113	NM_138458	WDR92
A_24_P390668	7.9e-15	1.49e-16	9.83	27.1678	0.997	0.997	A_24_P390668	NM_005892	FMNL1
A_32_P189204	7.91e-15	1.49e-16	9.83	27.1653	0.897	0.897	A_32_P189204	NM_174942	GAS2L3
A_24_P322395	8.12e-15	1.53e-16	9.82	27.1388	0.289	0.289	A_24_P322395	NM_080732	EGLN2
A_21_P0000309	8.17e-15	1.54e-16	-9.82	27.1315	1.06	-1.06	A_21_P0000309	NR_002953	SNORA11
A_23_P344451	8.18e-15	1.55e-16	-9.82	27.1295	0.546	-0.546	A_23_P344451	NM_016073	HDGFRP3
A_33_P3361584	8.35e-15	1.58e-16	9.81	27.1082	0.299	0.299	A_33_P3361584	AK126579	LOC100130930
A_23_P25019	8.37e-15	1.59e-16	9.81	27.1046	0.345	0.345	A_23_P25019	NM_000946	PRIM1
A_24_P148717	8.37e-15	1.59e-16	9.81	27.1038	1.6	1.6	A_24_P148717	NM_001295	CCR1
A_23_P68669	8.79e-15	1.67e-16	-9.8	27.0534	1.08	-1.08	A_23_P68669	NM_024944	CHODL
A_23_P302207	8.79e-15	1.67e-16	-9.8	27.0521	0.47	-0.47	A_23_P302207	NM_017560	ZNF853
A_24_P141736	8.91e-15	1.7e-16	-9.8	27.0375	0.512	-0.512	A_24_P141736	NM_006838	METAP2
A_32_P37867	9.09e-15	1.74e-16	9.8	27.0161	0.712	0.712	A_32_P37867	NM_001099294	KIAA1644
A_33_P3400374	9.12e-15	1.74e-16	9.8	27.0128	0.733	0.733	A_33_P3400374	NM_001037335	PRIC285
A_24_P282210	9.13e-15	1.75e-16	9.79	27.0097	0.583	0.583	A_24_P282210	NM_005632	SOLH
A_23_P136986	9.29e-15	1.78e-16	-9.79	26.9923	0.485	-0.485	A_23_P136986	NM_198450	APOOL
A_33_P3417695	9.47e-15	1.81e-16	9.79	26.9724	0.912	0.912	A_33_P3417695	NM_001014440	ODF3B
A_33_P3354181	9.47e-15	1.82e-16	-9.79	26.9702	0.403	-0.403	A_33_P3354181	NM_020122	KCMF1
A_21_P0012049	9.47e-15	1.82e-16	-9.79	26.9694	0.928	-0.928	A_21_P0012049	NM_183420	FBXO25
A_23_P30655	9.51e-15	1.83e-16	9.79	26.9649	0.985	0.985	A_23_P30655	NM_004556	NFKBIE
A_23_P368681	9.73e-15	1.87e-16	9.78	26.9403	0.835	0.835	A_23_P368681	NM_015660	GIMAP2
A_33_P3387691	9.84e-15	1.9e-16	9.78	26.9277	0.955	0.955	A_33_P3387691	NM_198081	SCML4
A_33_P3403576	9.86e-15	1.9e-16	9.78	26.9249	1.32	1.32	A_33_P3403576	NM_001136219	FCGR2A
A_23_P44244	9.86e-15	1.91e-16	-9.78	26.9237	0.609	-0.609	A_23_P44244	NM_003069	SMARCA1
A_23_P435521	9.93e-15	1.92e-16	9.78	26.9149	0.613	0.613	A_23_P435521	NM_145041	TMEM106A
A_23_P162087	9.93e-15	1.93e-16	9.78	26.9137	0.47	0.47	A_23_P162087	NM_020644	TMEM9B
A_24_P753161	9.93e-15	1.93e-16	-9.78	26.9131	0.429	-0.429	A_24_P753161	NM_001204	BMPR2
A_23_P157022	1e-14	1.94e-16	9.77	26.9056	0.38	0.38	A_23_P157022	NM_152411	ZNF786
A_24_P370156	1.01e-14	1.97e-16	9.77	26.8918	0.976	0.976	A_24_P370156	NM_000528	MAN2B1
A_33_P3279545	1.01e-14	1.98e-16	-9.77	26.8889	0.49	-0.49	A_33_P3279545	NM_005734	HIPK3
A_24_P362904	1.03e-14	2e-16	9.77	26.8775	0.832	0.832	A_24_P362904	NM_004567	PFKFB4
A_23_P28590	1.04e-14	2.02e-16	9.77	26.8651	0.519	0.519	A_23_P28590	NM_024622	FASTKD1
A_33_P3219965	1.06e-14	2.06e-16	9.76	26.8459	0.938	0.938	A_33_P3219965	NM_006019	TCIRG1
A_33_P3399433	1.06e-14	2.08e-16	9.76	26.8365	0.599	0.599	A_33_P3399433	NM_001039140	C20orf27
A_23_P158829	1.07e-14	2.09e-16	9.76	26.8346	1.09	1.09	A_23_P158829	NM_004313	ARRB2
A_23_P43476	1.07e-14	2.1e-16	-9.76	26.8277	0.727	-0.727	A_23_P43476	NM_003383	VLDLR
A_24_P71153	1.09e-14	2.15e-16	9.75	26.806	0.37	0.37	A_24_P71153	NM_000437	PAFAH2
A_33_P3309929	1.1e-14	2.16e-16	9.75	26.7998	0.341	0.341	A_33_P3309929	NM_003883	HDAC3
A_32_P116556	1.11e-14	2.18e-16	9.75	26.7921	0.886	0.886	A_32_P116556	NM_001127464	ZNF469
A_33_P3377261	1.13e-14	2.22e-16	-9.75	26.7715	0.384	-0.384	A_33_P3377261	NM_014245	RNF7
A_19_P00321067	1.13e-14	2.23e-16	9.75	26.7691	1.13	1.13	A_19_P00321067	NR_003491	MIAT
A_33_P3323847	1.15e-14	2.27e-16	9.74	26.7535	0.719	0.719	A_33_P3323847	NM_004260	RECQL4
A_23_P117933	1.15e-14	2.27e-16	-9.74	26.7496	0.476	-0.476	A_23_P117933	NM_004483	GCSH
A_33_P3390793	1.15e-14	2.28e-16	-9.74	26.7488	1.23	-1.23	A_33_P3390793	NM_001017397	TRIM36
A_19_P00804489	1.16e-14	2.3e-16	-9.74	26.7391	0.449	-0.449	A_19_P00804489	AF319524	Q25LE9
A_23_P121657	1.16e-14	2.31e-16	9.74	26.7359	1.05	1.05	A_23_P121657	NM_005114	HS3ST1
A_23_P166087	1.21e-14	2.41e-16	9.73	26.694	0.995	0.995	A_23_P166087	NM_014737	RASSF2
A_33_P3367855	1.26e-14	2.53e-16	9.72	26.6464	0.522	0.522	A_33_P3367855	NM_005027	PIK3R2
A_33_P3220663	1.27e-14	2.54e-16	9.72	26.6422	1.35	1.35	A_33_P3220663	NM_145064	STAC3
A_24_P67988	1.31e-14	2.63e-16	9.72	26.6077	0.453	0.453	A_24_P67988	NM_031904	FRMD8
A_33_P3369939	1.32e-14	2.66e-16	-9.71	26.5966	0.503	-0.503	A_33_P3369939	NM_194283	DNAJC21
A_23_P112950	1.32e-14	2.66e-16	9.71	26.5963	0.341	0.341	A_23_P112950	NM_018179	ATF7IP
A_33_P3248654	1.34e-14	2.7e-16	-9.71	26.5796	0.305	-0.305	A_33_P3248654	NM_006513	SARS
A_33_P3276997	1.35e-14	2.72e-16	-9.71	26.5744	0.687	-0.687	A_33_P3276997	NM_207577	MAP6
A_24_P176079	1.35e-14	2.73e-16	-9.71	26.5712	0.7	-0.7	A_24_P176079	NM_006646	WASF3
A_33_P3294868	1.36e-14	2.74e-16	-9.71	26.5658	0.52	-0.52	A_33_P3294868	NR_024359	LINC00086
A_23_P23443	1.39e-14	2.8e-16	9.7	26.5435	0.777	0.777	A_23_P23443	NM_024329	EFHD2
A_33_P3368014	1.39e-14	2.81e-16	9.7	26.5415	0.824	0.824	A_33_P3368014	NM_001040107	HVCN1
A_23_P115124	1.4e-14	2.85e-16	9.7	26.529	0.34	0.34	A_23_P115124	NM_145214	TRIM11
A_23_P75453	1.42e-14	2.88e-16	9.7	26.5186	0.36	0.36	A_23_P75453	NM_130803	MEN1
A_23_P150768	1.42e-14	2.89e-16	9.7	26.5146	1.55	1.55	A_23_P150768	NM_007256	SLCO2B1
A_24_P56363	1.42e-14	2.89e-16	-9.7	26.5144	0.923	-0.923	A_24_P56363	NM_030925	CAB39L
A_23_P376735	1.47e-14	3e-16	9.69	26.476	0.392	0.392	A_23_P376735	NM_153219	ZNF524
A_23_P80382	1.47e-14	3e-16	9.69	26.476	0.656	0.656	A_23_P80382	NM_015366	PRR5
A_33_P3298440	1.47e-14	3.01e-16	9.69	26.4752	0.372	0.372	A_33_P3298440	AK055581	LOC729324
A_21_P0011065	1.5e-14	3.07e-16	9.69	26.4553	0.67	0.67	linc|TCONS_l2_00005906		XLOC_l2_003156
A_23_P80827	1.5e-14	3.07e-16	-9.69	26.4548	0.35	-0.35	A_23_P80827	NM_001011537	FYTTD1
A_23_P382043	1.5e-14	3.07e-16	-9.69	26.453	0.45	-0.45	A_23_P382043	NM_152729	NT5DC1
A_23_P360797	1.51e-14	3.09e-16	-9.68	26.4469	0.963	-0.963	A_23_P360797	NM_002527	NTF3
A_23_P201778	1.51e-14	3.1e-16	9.68	26.4461	0.949	0.949	A_23_P201778	NM_080588	PTPN7
A_33_P3223607	1.53e-14	3.14e-16	9.68	26.4312	0.662	0.662	A_33_P3223607	NM_001144026	NDOR1
A_24_P365767	1.56e-14	3.21e-16	9.68	26.4091	1.14	1.14	A_24_P365767	NM_000397	CYBB
A_23_P38346	1.58e-14	3.25e-16	9.67	26.3979	0.648	0.648	A_23_P38346	NM_024119	DHX58
A_33_P3612589	1.61e-14	3.33e-16	-9.67	26.3736	0.357	-0.357	A_33_P3612589	NM_000489	ATRX
A_23_P43779	1.62e-14	3.35e-16	-9.67	26.3685	0.335	-0.335	A_23_P43779	NM_016129	COPS4
A_33_P3253394	1.64e-14	3.4e-16	9.67	26.3524	1.58	1.58	A_33_P3253394	NM_002287	LAIR1
A_23_P153372	1.67e-14	3.46e-16	9.66	26.3363	0.892	0.892	A_23_P153372	NM_032855	HSH2D
A_24_P380022	1.69e-14	3.52e-16	-9.66	26.3197	0.498	-0.498	A_24_P380022	NM_020390	EIF5A2
A_23_P311740	1.7e-14	3.53e-16	9.66	26.3164	0.512	0.512	A_23_P311740	NM_015089	CUL9
A_23_P66891	1.71e-14	3.56e-16	-9.66	26.3083	0.649	-0.649	A_23_P66891	NM_012121	CDC42EP4
A_23_P206396	1.75e-14	3.65e-16	9.65	26.2845	0.71	0.71	A_23_P206396	NM_001040138	CKLF
A_23_P92629	1.79e-14	3.74e-16	-9.65	26.2604	0.381	-0.381	A_23_P92629	NM_005869	CWC27
A_23_P212844	1.79e-14	3.74e-16	9.65	26.2589	0.831	0.831	A_23_P212844	NM_006342	TACC3
A_23_P9458	1.8e-14	3.77e-16	-9.65	26.2513	0.506	-0.506	A_23_P9458	NM_022490	POLR1E
A_33_P3352822	1.8e-14	3.78e-16	9.65	26.2493	0.388	0.388	A_33_P3352822	NM_173631	ZNF547
A_24_P95029	1.81e-14	3.8e-16	-9.64	26.2445	0.32	-0.32	A_24_P95029	NM_006024	TAX1BP1
A_23_P43175	1.81e-14	3.81e-16	-9.64	26.2411	0.504	-0.504	A_23_P43175	NM_144710	2022-09-10
A_23_P321949	1.81e-14	3.81e-16	-9.64	26.2405	3.22	-3.22	A_23_P321949	NM_000300	PLA2G2A
A_23_P334021	1.82e-14	3.83e-16	9.64	26.2355	0.644	0.644	A_23_P334021	NM_000876	IGF2R
A_23_P256413	1.82e-14	3.85e-16	9.64	26.2307	1.17	1.17	A_23_P256413	NM_138410	CMTM7
A_23_P116557	1.89e-14	4e-16	9.63	26.1944	1.14	1.14	A_23_P116557	NM_009587	LGALS9
A_23_P138435	1.9e-14	4.03e-16	9.63	26.1864	0.59	0.59	A_23_P138435	NM_020338	ZMIZ1
A_23_P30338	1.91e-14	4.05e-16	-9.63	26.181	0.444	-0.444	A_23_P30338	NM_001239	CCNH
A_23_P328069	1.92e-14	4.08e-16	9.63	26.1741	0.508	0.508	A_23_P328069	NM_000195	HPS1
A_19_P00812924	1.96e-14	4.17e-16	-9.63	26.1536	0.812	-0.812	A_19_P00812924	XR_110530	LOC100507165
A_23_P137984	1.97e-14	4.18e-16	9.63	26.1495	0.708	0.708	A_23_P137984	NM_002966	S100A10
A_24_P416177	2.02e-14	4.29e-16	9.62	26.1249	0.969	0.969	A_24_P416177	NM_001114	ADCY7
A_33_P3356701	2.03e-14	4.33e-16	9.62	26.1161	0.714	0.714	A_33_P3356701	NM_032799	ZDHHC12
A_23_P88435	2.04e-14	4.36e-16	-9.62	26.1086	0.573	-0.573	A_23_P88435	NM_005197	FOXN3
A_23_P60296	2.05e-14	4.38e-16	9.62	26.1035	0.657	0.657	A_23_P60296	NM_012383	OSTF1
A_21_P0000261	2.07e-14	4.43e-16	-9.61	26.0931	0.502	-0.502	A_21_P0000261	NM_000985	RPL17
A_32_P930685	2.11e-14	4.52e-16	-9.61	26.0733	0.387	-0.387	A_32_P930685	NR_027481	ZNF876P
A_23_P66481	2.11e-14	4.53e-16	9.61	26.0714	0.801	0.801	A_23_P66481	NM_178568	RTN4RL1
A_24_P412976	2.11e-14	4.54e-16	9.61	26.0687	0.375	0.375	A_24_P412976	NM_018273	TMEM143
A_32_P525524	2.14e-14	4.61e-16	9.61	26.0548	0.395	0.395	A_32_P525524	NM_178495	ITPRIPL1
A_23_P89910	2.14e-14	4.61e-16	9.61	26.0532	0.521	0.521	A_23_P89910	NM_024707	GEMIN7
A_23_P131778	2.16e-14	4.66e-16	-9.6	26.0432	0.388	-0.388	A_23_P131778	NM_022077	MANBAL
A_24_P166443	2.17e-14	4.7e-16	9.6	26.0357	1.34	1.34	A_24_P166443	NM_002121	HLA-DPB1
A_33_P3215487	2.21e-14	4.77e-16	9.6	26.0203	0.471	0.471	A_33_P3215487	NM_014855	KIAA0415
A_23_P356616	2.25e-14	4.87e-16	-9.6	26.0008	0.614	-0.614	A_23_P356616	NM_145804	ABTB2
A_23_P370682	2.28e-14	4.93e-16	9.59	25.9876	0.665	0.665	A_23_P370682	NM_138456	BATF2
A_21_P0013117	2.28e-14	4.94e-16	-9.59	25.9866	1.01	-1.01	linc|TCONS_l2_00025018		XLOC_l2_013193
A_23_P92895	2.28e-14	4.96e-16	9.59	25.9828	0.246	0.246	A_23_P92895	NM_018047	RBM22
A_33_P3343503	2.29e-14	4.97e-16	-9.59	25.9794	0.626	-0.626	A_33_P3343503	NM_001161576	SAMD4A
A_24_P54390	2.3e-14	5e-16	9.59	25.9742	0.887	0.887	A_24_P54390	NM_170672	RASGRP3
A_33_P3230688	2.43e-14	5.28e-16	9.58	25.9196	0.429	0.429	A_33_P3230688	NM_052988	CDK10
A_33_P3274069	2.44e-14	5.31e-16	9.58	25.9147	0.472	0.472	A_33_P3274069	NM_012265	RHBDD3
A_23_P85952	2.44e-14	5.33e-16	9.58	25.9104	1.52	1.52	A_23_P85952	NM_024901	DENND2D
A_23_P387471	2.46e-14	5.38e-16	9.58	25.9017	0.906	0.906	A_23_P387471	NM_005931	MICB
A_23_P64898	2.47e-14	5.4e-16	9.58	25.899	0.835	0.835	A_23_P64898	NM_005810	KLRG1
A_24_P194688	2.48e-14	5.43e-16	-9.58	25.8933	0.785	-0.785	A_24_P194688	NM_181723	EFHA2
A_32_P101031	2.5e-14	5.48e-16	9.57	25.8843	0.876	0.876	A_32_P101031	NM_144586	LYPD1
A_23_P331748	2.51e-14	5.51e-16	9.57	25.8782	1.31	1.31	A_23_P331748	NM_001772	CD33
A_21_P0000554	2.56e-14	5.62e-16	-9.57	25.859	0.947	-0.947	A_21_P0000554	NR_028136	KALRN
A_33_P3214948	2.59e-14	5.68e-16	9.57	25.8482	1.13	1.13	A_33_P3214948	NM_014767	SPOCK2
A_24_P925664	2.59e-14	5.69e-16	9.57	25.8469	0.436	0.436	A_24_P925664	NM_002392	MDM2
A_33_P3414157	2.59e-14	5.7e-16	9.57	25.8454	0.308	0.308	A_33_P3414157	NM_024101	MLPH
A_23_P208493	2.61e-14	5.77e-16	9.56	25.8327	1.36	1.36	A_23_P208493	NM_005874	LILRB2
A_24_P286079	2.69e-14	5.96e-16	-9.56	25.8012	0.394	-0.394	A_24_P286079	NM_014423	AFF4
A_23_P401547	2.71e-14	6.01e-16	-9.56	25.793	0.68	-0.68	A_23_P401547	NM_015480	PVRL3
A_23_P15394	2.72e-14	6.02e-16	9.56	25.7917	1.59	1.59	A_23_P15394	NM_001251	CD68
A_33_P3262635	2.74e-14	6.08e-16	9.55	25.7814	1.7	1.7	A_33_P3262635	NM_177405	CECR1
A_24_P192434	2.79e-14	6.21e-16	-9.55	25.7606	0.382	-0.382	A_24_P192434	NM_017489	TERF1
A_23_P133596	2.81e-14	6.26e-16	9.55	25.7518	0.27	0.27	A_23_P133596	NM_013235	DROSHA
A_23_P136817	2.87e-14	6.39e-16	9.54	25.732	0.429	0.429	A_23_P136817	NM_014708	KNTC1
A_33_P3325497	2.9e-14	6.48e-16	-9.54	25.718	1.11	-1.11	A_33_P3325497	NM_203371	FIBIN
A_33_P3245178	2.91e-14	6.49e-16	-9.54	25.7163	0.848	-0.848	A_33_P3245178	NM_001168399	BEX2
A_33_P3274304	2.93e-14	6.55e-16	9.54	25.7076	0.276	0.276	A_33_P3274304	NM_133264	WIPF2
A_24_P234415	2.99e-14	6.69e-16	-9.53	25.6865	0.67	-0.67	A_24_P234415	NM_003149	STAC
A_23_P78608	2.99e-14	6.7e-16	9.53	25.6863	0.962	0.962	A_23_P78608	NM_024898	DENND1C
A_23_P11262	2.99e-14	6.7e-16	9.53	25.6852	0.507	0.507	A_23_P11262	NM_012151	F8A1
A_21_P0013527	3.05e-14	6.84e-16	-9.53	25.665	0.738	-0.738	ens|ENST00000521696|linc|TCONS_l2_00028340|linc|TCONS_l2_00028339		XLOC_l2_014602
A_23_P105794	3.09e-14	6.95e-16	9.53	25.6499	0.724	0.724	A_23_P105794	NM_033255	EPSTI1
A_23_P204324	3.1e-14	6.99e-16	-9.53	25.6439	0.315	-0.315	A_23_P204324	NM_012062	DNM1L
A_24_P238131	3.1e-14	7.01e-16	-9.53	25.6409	1.3	-1.3	A_24_P238131	NM_015551	SUSD5
A_23_P359043	3.1e-14	7.01e-16	-9.53	25.6406	0.529	-0.529	A_23_P359043	NM_001004065	AKAP2
A_33_P3216292	3.1e-14	7.02e-16	9.53	25.6403	1.33	1.33	A_33_P3216292	NM_018421	TBC1D2
A_23_P218608	3.12e-14	7.05e-16	-9.52	25.6352	0.407	-0.407	A_23_P218608	NM_015904	EIF5B
A_33_P3306048	3.14e-14	7.1e-16	9.52	25.6286	0.938	0.938	A_33_P3306048	NR_002221	DPRXP4
A_23_P122937	3.14e-14	7.11e-16	9.52	25.6267	0.516	0.516	A_23_P122937	NM_014800	ELMO1
A_23_P200126	3.16e-14	7.17e-16	9.52	25.6188	0.593	0.593	A_23_P200126	NM_003684	MKNK1
A_33_P3403075	3.16e-14	7.18e-16	9.52	25.6181	0.552	0.552	A_33_P3403075	NM_018304	PRR11
A_23_P138717	3.16e-14	7.18e-16	9.52	25.6172	0.935	0.935	A_23_P138717	NM_001005339	RGS10
A_23_P8108	3.19e-14	7.26e-16	9.52	25.6066	1.37	1.37	A_23_P8108	NM_001243962	HLA-DQB1
A_24_P12136	3.2e-14	7.27e-16	9.52	25.6046	0.88	0.88	A_24_P12136	NM_130772	S100Z
A_32_P235159	3.2e-14	7.29e-16	9.52	25.6024	0.389	0.389	A_32_P235159	NR_024322	MSL3P1
A_24_P372012	3.22e-14	7.34e-16	9.52	25.5959	0.517	0.517	A_24_P372012	NM_004968	ICA1
A_21_P0011120	3.22e-14	7.35e-16	9.52	25.5938	0.584	0.584	A_21_P0011120	NM_006437	PARP4
A_23_P118025	3.3e-14	7.56e-16	9.51	25.5673	1.39	1.39	A_23_P118025	NM_022355	DPEP2
A_24_P356601	3.33e-14	7.63e-16	-9.51	25.5571	0.661	-0.661	A_24_P356601	NM_006460	HEXIM1
A_24_P398092	3.43e-14	7.86e-16	-9.5	25.5283	0.384	-0.384	A_24_P398092	NM_002874	RAD23B
A_21_P0000451	3.48e-14	7.98e-16	-9.5	25.5136	0.352	-0.352	A_21_P0000451	NR_003341	SNORD116-27
A_33_P3270311	3.48e-14	7.99e-16	9.5	25.5119	0.648	0.648	A_33_P3270311	NM_020760	HECW2
A_23_P205738	3.55e-14	8.16e-16	9.5	25.492	0.779	0.779	A_23_P205738	NM_138576	BCL11B
A_32_P94160	3.56e-14	8.18e-16	-9.5	25.4894	0.66	-0.66	A_32_P94160	NM_006252	PRKAA2
A_23_P63390	3.58e-14	8.25e-16	9.49	25.481	1.51	1.51	A_23_P63390	NM_001017986	FCGR1B
A_23_P6909	3.6e-14	8.29e-16	-9.49	25.4763	1.03	-1.03	A_23_P6909	NM_178445	CCRL1
A_33_P3287631	3.62e-14	8.35e-16	9.49	25.4691	1.56	1.56	A_33_P3287631	NM_147780	CTSB
A_23_P120744	3.66e-14	8.45e-16	9.49	25.4576	0.311	0.311	A_23_P120744	NM_003906	MCM3AP
A_23_P423309	3.68e-14	8.49e-16	9.49	25.4522	0.796	0.796	A_23_P423309	NM_016580	PCDH12
A_33_P3214879	3.73e-14	8.62e-16	-9.49	25.4374	0.314	-0.314	A_33_P3214879	NM_002264	KPNA1
A_23_P330788	3.78e-14	8.74e-16	9.48	25.4239	0.523	0.523	A_23_P330788	NM_015075	IQSEC2
A_23_P6535	3.78e-14	8.76e-16	9.48	25.4219	0.762	0.762	A_23_P6535	NM_138433	KLHDC7B
A_23_P141965	3.78e-14	8.77e-16	9.48	25.4201	0.376	0.376	A_23_P141965	NM_033417	HAUS8
A_23_P419150	3.82e-14	8.87e-16	9.48	25.4092	0.878	0.878	A_23_P419150	NM_014468	VENTX
A_23_P108835	3.82e-14	8.89e-16	-9.48	25.4067	0.365	-0.365	A_23_P108835	NM_016061	YPEL5
A_33_P3284508	3.9e-14	9.08e-16	9.48	25.3866	1.32	1.32	A_33_P3284508	NM_001174104	CD14
A_33_P3353030	3.9e-14	9.09e-16	9.48	25.3852	0.569	0.569	A_33_P3353030	NM_003353	UCN
A_33_P3352073	3.97e-14	9.27e-16	-9.47	25.3656	0.911	-0.911	A_33_P3352073	NR_027038	LOC401093
A_33_P3222139	4.11e-14	9.63e-16	-9.46	25.3284	0.466	-0.466	A_33_P3222139	NM_001005291	SREBF1
A_33_P3396886	4.12e-14	9.66e-16	-9.46	25.3253	0.481	-0.481	A_33_P3396886	NM_080659	C11orf52
A_23_P384517	4.16e-14	9.76e-16	-9.46	25.315	0.375	-0.375	A_23_P384517	NM_004130	GYG1
A_23_P337729	4.22e-14	9.92e-16	9.46	25.2991	1.06	1.06	A_23_P337729	NM_024789	TMEM180
A_33_P3243439	4.33e-14	1.02e-15	9.45	25.2726	0.708	0.708	A_33_P3243439	NM_019858	GPR162
A_32_P194246	4.33e-14	1.02e-15	9.45	25.2714	0.383	0.383	A_32_P194246	NM_015226	CLEC16A
A_23_P404965	4.39e-14	1.03e-15	-9.45	25.2574	0.658	-0.658	A_23_P404965	NM_005275	GNL1
A_23_P126266	4.39e-14	1.04e-15	9.45	25.2565	0.435	0.435	A_23_P126266	NM_021958	HLX
A_23_P312132	4.39e-14	1.04e-15	9.45	25.2541	1.93	1.93	A_23_P312132	NM_000887	ITGAX
A_24_P251688	4.42e-14	1.04e-15	9.45	25.2479	0.427	0.427	A_24_P251688	NM_018358	ABCF3
A_23_P101013	4.46e-14	1.06e-15	9.45	25.2375	1.03	1.03	A_23_P101013	NM_007267	TMC6
A_32_P70158	4.5e-14	1.07e-15	9.44	25.2255	1.58	1.58	A_32_P70158	NM_006864	LILRB3
A_32_P18250	4.5e-14	1.07e-15	-9.44	25.2254	0.321	-0.321	A_32_P18250	NR_003663	FUNDC2P2
A_24_P360269	4.5e-14	1.07e-15	9.44	25.2241	1.3	1.3	A_24_P360269	NM_003730	RNASET2
A_23_P68121	4.5e-14	1.07e-15	9.44	25.2239	0.941	0.941	A_23_P68121	NM_012455	PSD4
A_23_P83781	4.5e-14	1.07e-15	9.44	25.221	0.8	0.8	A_23_P83781	NM_004762	CYTH1
A_23_P375	4.54e-14	1.08e-15	9.44	25.2118	0.769	0.769	A_23_P375	NM_018101	CDCA8
A_33_P3227880	4.54e-14	1.08e-15	9.44	25.2111	0.643	0.643	A_33_P3227880	NM_001197247	BTN3A2
A_23_P126844	4.61e-14	1.1e-15	9.44	25.1956	1.33	1.33	A_23_P126844	NM_148965	TNFRSF25
A_33_P3321611	4.63e-14	1.11e-15	-9.44	25.1896	0.803	-0.803	A_33_P3321611	NM_001048183	PHACTR4
A_32_P153388	4.64e-14	1.11e-15	-9.44	25.1881	0.761	-0.761	A_32_P153388	NM_016315	GULP1
A_23_P204885	4.65e-14	1.12e-15	-9.44	25.1824	1.22	-1.22	A_23_P204885	NM_022843	PCDH20
A_33_P3414799	4.67e-14	1.12e-15	9.44	25.1794	0.543	0.543	A_33_P3414799	NM_001145855	SH3BP2
A_23_P3014	4.67e-14	1.12e-15	9.43	25.1765	1.23	1.23	A_23_P3014	NM_005615	RNASE6
A_23_P69310	4.73e-14	1.14e-15	9.43	25.1647	1.34	1.34	A_23_P69310	NM_003965	CCRL2
A_33_P3394615	4.85e-14	1.17e-15	-9.43	25.137	0.395	-0.395	A_33_P3394615	NM_023934	FUNDC2
A_32_P162187	4.95e-14	1.19e-15	9.42	25.1171	1.58	1.58	A_32_P162187	NM_000063	C2
A_33_P3493097	5.01e-14	1.21e-15	-9.42	25.1024	0.762	-0.762	A_33_P3493097	AK123349	LOC648149
A_23_P305723	5.01e-14	1.21e-15	-9.42	25.1021	0.444	-0.444	A_23_P305723	NM_020948	MIER1
A_24_P317835	5.06e-14	1.22e-15	9.42	25.092	0.513	0.513	A_24_P317835	NM_019892	INPP5E
A_23_P102412	5.09e-14	1.23e-15	-9.42	25.0848	0.298	-0.298	A_23_P102412	NM_019091	PLEKHA3
A_33_P3323760	5.12e-14	1.24e-15	9.42	25.0777	0.721	0.721	A_33_P3323760	NR_015447	LOC153684
A_23_P153745	5.17e-14	1.25e-15	9.41	25.0679	1.81	1.81	A_23_P153745	NM_006332	IFI30
A_33_P3268368	5.23e-14	1.27e-15	9.41	25.0561	0.275	0.275	A_33_P3268368	NM_016263	FZR1
A_21_P0009382	5.28e-14	1.28e-15	-9.41	25.0461	0.881	-0.881	A_21_P0009382	AB593144	XLOC_012142
A_24_P538403	5.3e-14	1.29e-15	-9.41	25.0414	0.469	-0.469	A_24_P538403	NM_005406	ROCK1
A_33_P3250680	5.33e-14	1.3e-15	9.41	25.0351	0.935	0.935	A_33_P3250680	NM_000074	CD40LG
A_33_P3851023	5.36e-14	1.31e-15	-9.41	25.0263	0.655	-0.655	A_33_P3851023	NM_004796	NRXN3
A_33_P3565787	5.38e-14	1.31e-15	9.4	25.023	0.458	0.458	A_33_P3565787	NR_027329	KIAA1908
A_33_P3405531	5.39e-14	1.32e-15	-9.4	25.0194	0.3	-0.3	A_33_P3405531	NM_007114	TMF1
A_32_P226205	5.41e-14	1.32e-15	9.4	25.016	0.388	0.388	A_32_P226205	NM_033400	ZFHX2
A_24_P185036	5.52e-14	1.35e-15	9.4	24.9953	0.375	0.375	A_24_P185036	NM_018348	FTSJD1
A_33_P3397655	5.52e-14	1.35e-15	-9.4	24.9935	0.863	-0.863	A_33_P3397655	NM_001166208	SYNPO
A_23_P24616	5.54e-14	1.36e-15	9.4	24.9894	0.514	0.514	A_23_P24616	NM_170601	SIAE
A_33_P3387991	5.54e-14	1.36e-15	9.4	24.9879	1.09	1.09	A_33_P3387991	NM_001805	CEBPE
A_23_P251893	5.55e-14	1.37e-15	9.4	24.9843	0.414	0.414	A_23_P251893	NM_152743	BRAT1
A_23_P218331	5.55e-14	1.37e-15	9.4	24.9839	0.62	0.62	A_23_P218331	NM_001017916	CYB561
A_23_P144684	5.6e-14	1.38e-15	9.4	24.9754	0.316	0.316	A_23_P144684	NM_032290	ANKRD32
A_23_P208516	5.62e-14	1.39e-15	9.39	24.9697	0.597	0.597	A_23_P208516	NM_024298	MBOAT7
A_33_P3251093	5.64e-14	1.39e-15	9.39	24.9661	0.952	0.952	A_33_P3251093	NM_078483	SLC36A1
A_33_P3363168	5.64e-14	1.39e-15	9.39	24.9655	0.638	0.638	A_33_P3363168	NM_033389	SSH2
A_32_P49199	5.66e-14	1.4e-15	-9.39	24.9611	0.918	-0.918	A_32_P49199	NM_000926	PGR
A_33_P3257808	5.69e-14	1.41e-15	9.39	24.9546	0.394	0.394	A_33_P3257808	NM_001018115	FANCD2
A_24_P166789	5.7e-14	1.41e-15	-9.39	24.9514	0.426	-0.426	A_24_P166789	NM_017813	IMPAD1
A_23_P314120	5.82e-14	1.44e-15	9.39	24.9308	0.537	0.537	A_23_P314120	NM_005198	CHKB
A_24_P59667	5.89e-14	1.46e-15	9.38	24.9184	1.17	1.17	A_24_P59667	NM_000215	JAK3
A_33_P3367642	5.89e-14	1.46e-15	9.38	24.9168	0.378	0.378	A_33_P3367642	NM_033200	LMF2
A_23_P154688	6.07e-14	1.51e-15	9.38	24.8854	0.63	0.63	A_23_P154688	NM_032034	SLC4A11
A_33_P3209962	6.14e-14	1.53e-15	-9.38	24.8735	0.581	-0.581	A_33_P3209962	NM_153819	RASGRP2
A_23_P502336	6.15e-14	1.53e-15	9.37	24.8707	1.32	1.32	A_23_P502336	NM_013447	EMR2
A_23_P120557	6.23e-14	1.55e-15	-9.37	24.8572	0.641	-0.641	A_23_P120557	NM_017714	TASP1
A_23_P204484	6.23e-14	1.55e-15	9.37	24.8567	0.449	0.449	A_23_P204484	NM_006861	RAB35
A_23_P361841	6.24e-14	1.56e-15	-9.37	24.8554	0.485	-0.485	A_23_P361841	NM_020734	RIMKLB
A_23_P126888	6.32e-14	1.58e-15	9.37	24.8417	0.592	0.592	A_23_P126888	NM_017596	KIF21B
A_32_P66035	6.34e-14	1.59e-15	9.37	24.8371	0.972	0.972	A_32_P66035	NM_153347	TMEM86A
A_23_P410312	6.34e-14	1.59e-15	9.37	24.8357	0.571	0.571	A_23_P410312	NM_207435	C12orf76
A_24_P254551	6.34e-14	1.59e-15	-9.37	24.8357	0.733	-0.733	A_24_P254551	NM_015185	ARHGEF9
A_33_P3369371	6.37e-14	1.6e-15	-9.37	24.8305	0.839	-0.839	A_33_P3369371	NM_002084	GPX3
A_23_P120883	6.37e-14	1.6e-15	9.37	24.8293	1.86	1.86	A_23_P120883	NM_002133	HMOX1
A_23_P329890	6.54e-14	1.64e-15	-9.36	24.8024	0.607	-0.607	A_23_P329890	NM_174926	TMEM136
A_23_P80068	6.59e-14	1.66e-15	-9.36	24.7944	0.453	-0.453	A_23_P80068	NM_006806	BTG3
A_33_P3223990	6.62e-14	1.67e-15	9.36	24.7891	0.57	0.57	A_33_P3223990	NM_152263	TPM3
A_33_P3304170	6.62e-14	1.67e-15	9.36	24.7876	0.927	0.927	A_33_P3304170	NM_002649	PIK3CG
A_33_P3262927	6.67e-14	1.68e-15	-9.36	24.7785	0.53	-0.53	A_33_P3262927	NM_001174100	PCBP4
A_23_P209183	6.72e-14	1.7e-15	9.35	24.7696	0.617	0.617	A_23_P209183	NM_024656	GLT25D1
A_23_P16166	6.77e-14	1.71e-15	9.35	24.7603	0.5	0.5	A_23_P16166	NM_006702	PNPLA6
A_23_P65768	6.77e-14	1.72e-15	-9.35	24.7595	0.548	-0.548	A_23_P65768	NM_016304	RSL24D1
A_33_P3775007	6.89e-14	1.75e-15	9.35	24.7414	0.504	0.504	A_33_P3775007	NM_001247996	ASAP1
A_33_P3368049	6.99e-14	1.77e-15	9.35	24.7269	0.945	0.945	A_33_P3368049	NM_001242659	LOC643988
A_33_P3314441	7.24e-14	1.84e-15	-9.34	24.6911	0.461	-0.461	A_33_P3314441	NM_001163315	FBXL17
A_21_P0000073	7.25e-14	1.84e-15	-9.34	24.6889	0.906	-0.906	A_21_P0000073	NM_001168355	OSMR
A_23_P156531	7.32e-14	1.86e-15	-9.34	24.6782	0.233	-0.233	A_23_P156531	NM_002793	PSMB1
A_32_P57702	7.47e-14	1.9e-15	-9.33	24.6576	0.436	-0.436	A_32_P57702	NR_033245	LOC641746
A_23_P132226	7.53e-14	1.92e-15	9.33	24.6485	0.854	0.854	A_23_P132226	NM_001008566	TPST2
A_33_P3220570	7.57e-14	1.93e-15	9.33	24.6433	0.512	0.512	A_33_P3220570	NM_024954	UBTD1
A_23_P51187	7.66e-14	1.96e-15	9.33	24.6306	0.71	0.71	A_23_P51187	NM_002744	PRKCZ
A_33_P3338300	8.15e-14	2.08e-15	-9.32	24.5683	0.733	-0.733	A_33_P3338300	NM_001079843	CASZ1
A_23_P96285	8.2e-14	2.1e-15	-9.31	24.5606	1.21	-1.21	A_23_P96285	NM_022912	REEP1
A_33_P3389298	8.21e-14	2.1e-15	9.31	24.5589	0.366	0.366	A_33_P3389298	NM_001099438	ZNF30
A_23_P147711	8.25e-14	2.12e-15	-9.31	24.5534	1.11	-1.11	A_23_P147711	NM_000906	NPR1
A_23_P211561	8.41e-14	2.16e-15	9.31	24.5339	1.19	1.19	A_23_P211561	NM_152513	MEI1
A_33_P3302563	8.45e-14	2.17e-15	9.31	24.528	0.303	0.303	A_33_P3302563	AK127916	LOC100129408
A_24_P288836	8.45e-14	2.17e-15	9.31	24.5273	1.26	1.26	A_24_P288836	NR_001435	HLA-DPB2
A_23_P129133	8.63e-14	2.22e-15	-9.3	24.5057	0.782	-0.782	A_23_P129133	NM_000275	OCA2
A_23_P121326	8.85e-14	2.28e-15	9.3	24.4799	0.716	0.716	A_23_P121326	NM_007022	CYB561D2
A_33_P3289296	8.9e-14	2.29e-15	9.3	24.4733	1.43	1.43	A_33_P3289296	NM_183240	TMEM37
A_33_P3275381	9.09e-14	2.35e-15	-9.29	24.4502	0.382	-0.382	A_33_P3275381	NM_001039580	MAP9
A_32_P9963	9.09e-14	2.35e-15	-9.29	24.449	0.358	-0.358	A_32_P9963	NM_004506	HSF2
A_23_P2573	9.09e-14	2.35e-15	-9.29	24.4484	0.346	-0.346	A_23_P2573	NM_032256	TMEM117
A_23_P61057	9.13e-14	2.36e-15	9.29	24.444	0.741	0.741	A_23_P61057	NM_004513	IL16
A_23_P148204	9.18e-14	2.38e-15	-9.29	24.4366	0.34	-0.34	A_23_P148204	NM_017944	USP47
A_23_P118406	9.18e-14	2.38e-15	9.29	24.4364	0.606	0.606	A_23_P118406	NM_001033046	C17orf62
A_24_P239076	9.2e-14	2.39e-15	9.29	24.4335	2.43	2.43	A_24_P239076	NM_020070	IGLL1
A_21_P0009442	9.24e-14	2.4e-15	9.29	24.4276	1.3	1.3	A_21_P0009442	XR_109463	LOC100505592
A_23_P144453	9.35e-14	2.43e-15	-9.29	24.4159	0.39	-0.39	A_23_P144453	NM_033296	MRFAP1
A_19_P00322676	9.59e-14	2.5e-15	-9.28	24.3893	0.428	-0.428	A_19_P00322676	NR_015353	LOC92249
A_23_P385771	9.61e-14	2.5e-15	9.28	24.3874	0.353	0.353	A_23_P385771	NM_152911	PAOX
A_33_P3407895	9.63e-14	2.51e-15	9.28	24.3839	0.706	0.706	A_33_P3407895	NM_001195833	RINL
A_21_P0005892	9.68e-14	2.53e-15	-9.28	24.3782	0.323	-0.323	linc|TCONS_00015147		XLOC_007190
A_23_P4144	9.68e-14	2.53e-15	9.28	24.3775	0.405	0.405	A_23_P4144	NM_025233	COASY
A_24_P376309	9.91e-14	2.59e-15	9.27	24.3527	0.487	0.487	A_24_P376309	NM_032595	PPP1R9B
A_23_P118722	1e-13	2.63e-15	9.27	24.3405	0.925	0.925	A_23_P118722	NM_001671	ASGR1
A_24_P902728	1.01e-13	2.64e-15	-9.27	24.3356	0.309	-0.309	A_24_P902728	NM_203364	CAPRIN1
A_33_P3295056	1.01e-13	2.64e-15	9.27	24.3341	0.878	0.878	A_33_P3295056	NM_005608	PTPRCAP
A_33_P3282489	1.01e-13	2.64e-15	9.27	24.3335	0.719	0.719	A_33_P3282489	NM_001097634	GCNT1
A_23_P202708	1.01e-13	2.65e-15	9.27	24.3328	0.458	0.458	A_23_P202708	NM_003682	MADD
A_24_P80181	1.01e-13	2.66e-15	9.27	24.3273	0.363	0.363	A_24_P80181	NM_017849	TMEM127
A_33_P3372332	1.02e-13	2.67e-15	9.27	24.3224	1.18	1.18	A_33_P3372332	NM_000101	CYBA
A_33_P3226985	1.02e-13	2.69e-15	9.27	24.3163	0.369	0.369	A_33_P3226985	NM_003885	CDK5R1
A_23_P159125	1.02e-13	2.7e-15	9.26	24.3128	0.873	0.873	A_23_P159125	NM_004695	SLC16A5
A_24_P38815	1.03e-13	2.72e-15	9.26	24.3074	1.07	1.07	A_24_P38815	NM_000391	TPP1
A_33_P3377786	1.03e-13	2.73e-15	-9.26	24.3039	0.796	-0.796	A_33_P3377786	XR_133064	LOC100509553
A_23_P398854	1.03e-13	2.74e-15	-9.26	24.2997	1.16	-1.16	A_23_P398854	NM_173660	DOK7
A_23_P173	1.04e-13	2.75e-15	-9.26	24.2936	0.597	-0.597	A_23_P173	NM_001231	CASQ1
A_23_P8913	1.07e-13	2.83e-15	9.26	24.2675	1.43	1.43	A_23_P8913	NM_000067	CA2
A_23_P146050	1.07e-13	2.84e-15	-9.26	24.2641	0.631	-0.631	A_23_P146050	NM_024699	ZFAND1
A_23_P97860	1.07e-13	2.86e-15	9.25	24.2579	1.52	1.52	A_23_P97860	NM_000235	LIPA
A_33_P3280157	1.09e-13	2.9e-15	-9.25	24.2416	0.929	-0.929	A_33_P3280157	NR_001290	SNORD116-19
A_23_P419213	1.1e-13	2.94e-15	9.25	24.2309	0.329	0.329	A_23_P419213	NM_020817	KIAA1407
A_33_P3231414	1.11e-13	2.95e-15	9.25	24.2253	1.42	1.42	A_33_P3231414	NM_006669	LILRB1
A_23_P79931	1.11e-13	2.96e-15	9.25	24.2239	0.5	0.5	A_23_P79931	NM_139322	ATRN
A_23_P214300	1.12e-13	2.98e-15	-9.25	24.2151	0.75	-0.75	A_23_P214300	NM_000846	GSTA2
A_23_P31224	1.12e-13	2.99e-15	9.25	24.2142	0.799	0.799	A_23_P31224	NM_178273	PILRA
A_23_P132910	1.13e-13	3.02e-15	9.24	24.2023	1.22	1.22	A_23_P132910	NM_019027	RBM47
A_33_P3248644	1.14e-13	3.05e-15	9.24	24.1946	0.359	0.359	A_33_P3248644	NM_005051	QARS
A_33_P3286724	1.15e-13	3.08e-15	9.24	24.1832	0.619	0.619	A_33_P3286724	NM_002663	PLD2
A_23_P314584	1.16e-13	3.1e-15	9.24	24.178	0.913	0.913	A_23_P314584	NM_004635	MAPKAPK3
A_23_P64669	1.16e-13	3.1e-15	9.24	24.1767	0.315	0.315	A_23_P64669	NM_017612	ZCCHC8
A_33_P3216890	1.16e-13	3.11e-15	9.24	24.1734	0.732	0.732	A_33_P3216890	NM_018440	PAG1
A_23_P201386	1.17e-13	3.14e-15	-9.24	24.1651	0.632	-0.632	A_23_P201386	NM_012137	DDAH1
A_24_P44341	1.18e-13	3.17e-15	-9.23	24.1543	0.446	-0.446	A_24_P44341	NM_020121	UGGT2
A_23_P61633	1.19e-13	3.21e-15	9.23	24.1432	0.555	0.555	A_23_P61633	NM_005781	TNK2
A_23_P17695	1.22e-13	3.28e-15	9.23	24.1218	0.338	0.338	A_23_P17695	NM_018964	SLC37A1
A_33_P3224735	1.22e-13	3.3e-15	-9.23	24.1166	0.403	-0.403	A_33_P3224735	NM_001010888	ZC3H12B
A_23_P301340	1.22e-13	3.3e-15	9.23	24.1159	0.653	0.653	A_23_P301340	NM_144679	C17orf56
A_33_P3285235	1.23e-13	3.33e-15	-9.22	24.1074	0.308	-0.308	A_33_P3285235	NM_001136156	ZNF507
A_33_P3261505	1.23e-13	3.33e-15	9.22	24.1055	0.35	0.35	A_33_P3261505	NM_020964	EPG5
A_23_P408996	1.23e-13	3.34e-15	9.22	24.1026	0.664	0.664	A_23_P408996	NM_001080480	MBOAT1
A_33_P3222917	1.25e-13	3.4e-15	9.22	24.0864	0.557	0.557	A_33_P3222917	NM_001024736	CD276
A_23_P80778	1.26e-13	3.41e-15	9.22	24.0837	0.67	0.67	A_23_P80778	NM_032839	DIRC2
A_33_P3215113	1.29e-13	3.51e-15	-9.21	24.0552	1.14	-1.14	A_33_P3215113	NM_012317	LDOC1
A_24_P396994	1.29e-13	3.51e-15	9.21	24.0535	0.74	0.74	A_24_P396994	NM_001690	ATP6V1A
A_21_P0011656	1.3e-13	3.54e-15	9.21	24.0469	0.606	0.606	A_21_P0011656	BC046145	XLOC_l2_006404
A_33_P3269806	1.31e-13	3.58e-15	9.21	24.0364	0.352	0.352	A_33_P3269806	NM_178523	ZNF616
A_23_P145024	1.32e-13	3.59e-15	9.21	24.0337	0.881	0.881	A_23_P145024	NM_000024	ADRB2
A_24_P944827	1.33e-13	3.63e-15	9.21	24.0218	0.547	0.547	A_24_P944827	NM_006395	ATG7
A_32_P91902	1.38e-13	3.79e-15	9.2	23.9791	0.766	0.766	A_32_P91902	NM_030927	TSPAN14
A_23_P252388	1.43e-13	3.93e-15	-9.19	23.9433	0.681	-0.681	A_23_P252388	NM_024867	SPEF2
A_23_P170491	1.44e-13	3.94e-15	9.19	23.9398	0.414	0.414	A_23_P170491	NM_005879	TRAIP
A_23_P212655	1.45e-13	3.98e-15	9.19	23.9312	1.37	1.37	A_23_P212655	NM_130446	KLHL6
A_23_P250462	1.45e-13	3.99e-15	9.19	23.9277	0.705	0.705	A_23_P250462	NM_001183	ATP6AP1
A_19_P00320396	1.48e-13	4.06e-15	-9.19	23.9105	0.299	-0.299	A_19_P00320396	NR_024052	HCG18
A_33_P3231981	1.48e-13	4.08e-15	-9.18	23.9076	0.248	-0.248	A_33_P3231981	NM_007262	PARK7
A_23_P323227	1.49e-13	4.11e-15	9.18	23.9001	0.57	0.57	A_23_P323227	NM_001008709	PPP1CA
A_23_P110764	1.49e-13	4.11e-15	-9.18	23.8998	0.56	-0.56	A_23_P110764	NM_006790	MYOT
A_24_P86240	1.49e-13	4.12e-15	9.18	23.8972	0.785	0.785	A_24_P86240	NM_198892	BMP2K
A_24_P89509	1.5e-13	4.13e-15	-9.18	23.8936	0.316	-0.316	A_24_P89509	NM_001031712	TRMT11
A_23_P404108	1.5e-13	4.15e-15	-9.18	23.891	0.418	-0.418	A_23_P404108	NM_018999	FAM190B
A_33_P3228285	1.51e-13	4.18e-15	9.18	23.8837	0.538	0.538	A_33_P3228285	NM_207354	ANKRD13D
A_33_P3230528	1.52e-13	4.21e-15	-9.18	23.8766	0.851	-0.851	ens|ENST00000395807|tc|THC2657344		MPRIP
A_23_P107336	1.52e-13	4.22e-15	9.18	23.8739	0.612	0.612	A_23_P107336	NM_014716	ACAP1
A_23_P71300	1.53e-13	4.24e-15	-9.18	23.8694	0.394	-0.394	A_23_P71300	NM_018246	CCDC25
A_23_P86283	1.54e-13	4.27e-15	9.18	23.8615	1.65	1.65	A_23_P86283	NM_006762	LAPTM5
A_23_P171296	1.54e-13	4.27e-15	9.18	23.8611	1.05	1.05	A_23_P171296	NM_002436	MPP1
A_23_P48997	1.54e-13	4.29e-15	9.18	23.8577	0.951	0.951	A_23_P48997	NM_003978	PSTPIP1
A_33_P3347976	1.6e-13	4.45e-15	-9.17	23.8215	0.448	-0.448	A_33_P3347976	NM_020774	MIB1
A_33_P3349334	1.62e-13	4.52e-15	-9.16	23.8061	0.39	-0.39	A_33_P3349334	NM_199421	SOCS4
A_24_P44596	1.64e-13	4.57e-15	9.16	23.7958	0.387	0.387	A_24_P44596	NM_014940	MON1B
A_23_P59005	1.66e-13	4.63e-15	9.16	23.7826	0.549	0.549	A_23_P59005	NM_000593	TAP1
A_23_P347528	1.66e-13	4.64e-15	9.16	23.7795	0.317	0.317	A_23_P347528	NM_005653	TFCP2
A_23_P64044	1.67e-13	4.68e-15	9.16	23.771	1.19	1.19	A_23_P64044	NM_178443	FERMT3
A_33_P3390027	1.68e-13	4.69e-15	9.16	23.7691	0.753	0.753	A_33_P3390027	AK022397	EXOC7
A_23_P100632	1.7e-13	4.75e-15	9.16	23.7565	1.11	1.11	A_23_P100632	NM_001002033	HN1
A_21_P0005608	1.7e-13	4.76e-15	-9.15	23.7541	0.478	-0.478	linc|TCONS_00014353		XLOC_006525
A_23_P379746	1.71e-13	4.81e-15	-9.15	23.7451	0.4	-0.4	A_23_P379746	NM_144973	DENND5B
A_24_P258955	1.72e-13	4.82e-15	9.15	23.7417	0.306	0.306	A_24_P258955	NM_020933	ZNF317
A_23_P257503	1.72e-13	4.83e-15	9.15	23.7409	0.295	0.295	A_23_P257503	NM_003922	HERC1
A_23_P104464	1.72e-13	4.84e-15	9.15	23.7393	1.55	1.55	A_23_P104464	NM_000698	ALOX5
A_23_P30913	1.74e-13	4.89e-15	9.15	23.7279	1.3	1.3	A_23_P30913	NM_033554	HLA-DPA1
A_23_P24784	1.75e-13	4.92e-15	9.15	23.7216	1	1	A_23_P24784	NM_003282	TNNI2
A_23_P24948	1.75e-13	4.93e-15	9.15	23.7206	0.984	0.984	A_23_P24948	NM_005472	KCNE3
A_32_P103633	1.76e-13	4.97e-15	9.15	23.7122	0.524	0.524	A_32_P103633	NM_004526	MCM2
A_19_P00322887	1.84e-13	5.19e-15	-9.14	23.6698	0.617	-0.617	A_19_P00322887	BC080646	XLOC_011184
A_23_P251051	1.84e-13	5.2e-15	9.14	23.6678	0.422	0.422	A_23_P251051	NM_181832	NF2
A_21_P0005893	1.84e-13	5.22e-15	-9.14	23.6636	0.381	-0.381	linc|TCONS_00015148		XLOC_007191
A_32_P76720	1.85e-13	5.25e-15	-9.14	23.659	0.845	-0.845	A_32_P76720	NM_001031701	NT5DC3
A_24_P148043	1.85e-13	5.26e-15	-9.14	23.6572	0.467	-0.467	A_24_P148043	NM_014864	FAM20B
A_23_P14165	1.88e-13	5.35e-15	9.13	23.6406	0.491	0.491	A_23_P14165	NM_005292	GPR18
A_23_P200001	1.89e-13	5.37e-15	-9.13	23.6353	1.08	-1.08	A_23_P200001	NM_144573	NEXN
A_33_P3464555	1.89e-13	5.38e-15	9.13	23.6336	0.565	0.565	A_33_P3464555	NR_027322	LOC283070
A_24_P143171	1.92e-13	5.48e-15	-9.13	23.6167	1.12	-1.12	A_24_P143171	NM_031442	TMEM47
A_23_P46396	1.95e-13	5.56e-15	-9.12	23.6022	0.556	-0.556	A_23_P46396	NM_021190	PTBP2
A_23_P102832	1.98e-13	5.64e-15	9.12	23.5871	0.371	0.371	A_23_P102832	NM_007186	CEP250
A_24_P157087	2.04e-13	5.83e-15	9.12	23.555	0.546	0.546	A_24_P157087	NM_033355	CASP8
A_23_P210708	2.06e-13	5.89e-15	9.11	23.5449	1.02	1.02	A_23_P210708	NM_001040022	SIRPA
A_23_P218597	2.08e-13	5.94e-15	-9.11	23.5367	0.504	-0.504	A_23_P218597	NM_002518	NPAS2
A_23_P50678	2.11e-13	6.05e-15	9.11	23.5183	1.15	1.15	A_23_P50678	NM_139355	MATK
A_23_P219013	2.12e-13	6.09e-15	9.11	23.5126	0.359	0.359	A_23_P219013	NM_033450	ABCC10
A_23_P396626	2.13e-13	6.12e-15	9.11	23.5073	0.313	0.313	A_23_P396626	NM_007247	SYNRG
A_23_P250413	2.14e-13	6.14e-15	9.11	23.5044	1.19	1.19	A_23_P250413	NM_022141	PARVG
A_23_P67618	2.14e-13	6.15e-15	9.11	23.5023	0.359	0.359	A_23_P67618	NM_175872	ZNF792
A_33_P3293266	2.16e-13	6.2e-15	9.1	23.4944	0.444	0.444	A_33_P3293266	NM_032326	TMEM175
A_24_P19544	2.16e-13	6.23e-15	-9.1	23.4902	0.429	-0.429	A_24_P19544	NM_013233	STK39
A_32_P104746	2.17e-13	6.26e-15	9.1	23.4857	0.68	0.68	A_32_P104746	NM_020972	ZFYVE28
A_24_P73290	2.19e-13	6.3e-15	-9.1	23.4783	0.441	-0.441	A_24_P73290	NM_001681	ATP2A2
A_23_P397543	2.2e-13	6.35e-15	9.1	23.4709	0.599	0.599	A_23_P397543	NR_026873	LINC00174
A_23_P30666	2.23e-13	6.45e-15	9.1	23.4562	1.31	1.31	A_23_P30666	NM_014452	TNFRSF21
A_24_P655849	2.3e-13	6.66e-15	-9.09	23.424	0.925	-0.925	A_24_P655849	NM_001127217	SMAD9
A_24_P272290	2.31e-13	6.69e-15	-9.09	23.4193	0.63	-0.63	A_24_P272290	NM_183373	C6orf145
A_23_P428248	2.31e-13	6.7e-15	9.09	23.4188	0.628	0.628	A_23_P428248	NM_145755	TTC21A
A_33_P3683076	2.36e-13	6.85e-15	-9.08	23.3961	0.414	-0.414	A_33_P3683076	AK091003	MAGED2
A_23_P258251	2.36e-13	6.86e-15	-9.08	23.3956	0.398	-0.398	A_23_P258251	NM_182314	ENOX2
A_23_P11862	2.36e-13	6.86e-15	9.08	23.3956	0.33	0.33	A_23_P11862	NM_018186	C1orf112
A_24_P122921	2.38e-13	6.91e-15	9.08	23.3873	0.631	0.631	A_24_P122921	NM_138621	BCL2L11
A_23_P165937	2.42e-13	7.05e-15	9.08	23.3676	0.366	0.366	A_23_P165937	NM_024918	DSN1
A_23_P217938	2.42e-13	7.05e-15	-9.08	23.3674	0.494	-0.494	A_23_P217938	NM_006542	SPHAR
A_23_P89343	2.48e-13	7.21e-15	9.07	23.3455	0.42	0.42	A_23_P89343	NM_152244	SNX11
A_24_P940086	2.49e-13	7.27e-15	-9.07	23.338	0.86	-0.86	A_24_P940086	NM_007225	NXPH3
A_33_P3248325	2.5e-13	7.29e-15	-9.07	23.3347	0.335	-0.335	A_33_P3248325	NM_001184938	EPB41L5
A_23_P149992	2.5e-13	7.32e-15	-9.07	23.3317	0.608	-0.608	A_23_P149992	NM_020992	PDLIM1
A_21_P0014822	2.5e-13	7.32e-15	9.07	23.3307	0.675	0.675	A_21_P0014822	XR_132665	LOC100652912
A_21_P0000664	2.56e-13	7.5e-15	9.07	23.3069	0.695	0.695	A_21_P0000664	AK310750	CD4
A_23_P48088	2.56e-13	7.51e-15	9.07	23.3058	0.804	0.804	A_23_P48088	NM_001242	CD27
A_23_P379327	2.57e-13	7.55e-15	-9.07	23.3004	0.365	-0.365	A_23_P379327	NM_001040450	FAM63B
A_23_P1320	2.6e-13	7.63e-15	-9.06	23.2905	0.955	-0.955	A_23_P1320	NM_021245	MYOZ1
A_33_P3342663	2.6e-13	7.65e-15	-9.06	23.2872	0.286	-0.286	A_33_P3342663	NM_153202	ADAM33
A_23_P160729	2.61e-13	7.67e-15	9.06	23.2855	0.36	0.36	A_23_P160729	NM_006594	AP4B1
A_23_P70688	2.61e-13	7.68e-15	9.06	23.2845	1.41	1.41	A_23_P70688	NM_004271	LY86
A_33_P3232993	2.61e-13	7.7e-15	9.06	23.2817	0.316	0.316	A_33_P3232993	NM_001039469	MARK2
A_23_P53668	2.66e-13	7.84e-15	-9.06	23.2632	0.677	-0.677	A_23_P53668	NM_006166	NFYB
A_33_P3365710	2.71e-13	7.99e-15	9.05	23.2455	0.568	0.568	A_33_P3365710	AK125522	ATP6V0D1
A_23_P148047	2.71e-13	8.01e-15	9.05	23.243	0.832	0.832	A_23_P148047	NM_000958	PTGER4
A_23_P250478	2.77e-13	8.18e-15	-9.05	23.2222	0.419	-0.419	A_23_P250478	NM_005391	PDK3
A_23_P71053	2.79e-13	8.25e-15	-9.05	23.2132	0.609	-0.609	A_23_P71053	NM_016447	MPP6
A_33_P3376234	2.8e-13	8.28e-15	9.05	23.2098	0.367	0.367	A_33_P3376234	NM_006608	PHTF1
A_23_P406702	2.8e-13	8.3e-15	-9.05	23.207	0.495	-0.495	A_23_P406702	NM_203459	CAMSAP2
A_24_P23258	2.82e-13	8.36e-15	9.05	23.2004	0.893	0.893	A_24_P23258	NM_015124	GRAMD4
A_24_P177964	2.84e-13	8.42e-15	9.04	23.1932	0.393	0.393	A_24_P177964	NM_001037806	NCKAP5L
A_33_P3739260	2.86e-13	8.52e-15	-9.04	23.1822	0.707	-0.707	A_33_P3739260	NM_006366	CAP2
A_23_P391275	2.86e-13	8.52e-15	9.04	23.1817	0.758	0.758	A_23_P391275	NM_013441	RCAN3
A_33_P3443165	2.87e-13	8.55e-15	9.04	23.1779	0.307	0.307	A_33_P3443165	NM_001015885	RAE1
A_23_P34942	2.94e-13	8.76e-15	-9.04	23.1538	0.299	-0.299	A_23_P34942	NM_005665	EVI5
A_23_P313	2.95e-13	8.79e-15	-9.04	23.1504	0.345	-0.345	A_23_P313	NM_012392	PEF1
A_33_P3399114	2.95e-13	8.8e-15	9.04	23.1495	0.3	0.3	A_33_P3399114	NR_026052	MGC2752
A_23_P10873	2.99e-13	8.94e-15	9.03	23.134	1.12	1.12	A_23_P10873	NM_003263	TLR1
A_33_P3396370	2.99e-13	8.95e-15	9.03	23.1329	0.89	0.89	A_33_P3396370	NM_032489	ACRBP
A_33_P3340254	3.02e-13	9.05e-15	9.03	23.1218	0.34	0.34	A_33_P3340254	NM_003482	MLL2
A_24_P281975	3.02e-13	9.06e-15	9.03	23.1217	0.62	0.62	A_24_P281975	NM_024312	GNPTAB
A_23_P156842	3.05e-13	9.14e-15	-9.03	23.1129	0.459	-0.459	A_23_P156842	NM_004280	EEF1E1
A_24_P942517	3.1e-13	9.29e-15	-9.02	23.0963	0.438	-0.438	A_24_P942517	AB032988	TMX4
A_23_P162547	3.1e-13	9.29e-15	-9.02	23.0962	0.909	-0.909	A_23_P162547	NM_000432	MYL2
A_23_P32253	3.15e-13	9.48e-15	-9.02	23.0768	1.23	-1.23	A_23_P32253	NM_005384	NFIL3
A_23_P206441	3.23e-13	9.74e-15	9.02	23.0499	0.366	0.366	A_23_P206441	NM_000135	FANCA
A_23_P9761	3.24e-13	9.77e-15	9.02	23.0471	0.309	0.309	A_23_P9761	NM_001037144	CNTROB
A_33_P3246833	3.28e-13	9.89e-15	9.01	23.0347	2.23	2.23	A_33_P3246833	NM_173843	IL1RN
A_23_P304171	3.32e-13	1e-14	9.01	23.0204	0.283	0.283	A_23_P304171	NM_001145642	KIAA0226
A_23_P31085	3.35e-13	1.02e-14	9.01	23.0088	0.51	0.51	A_23_P31085	NM_015439	CCDC28A
A_32_P137035	3.35e-13	1.02e-14	9.01	23.007	0.448	0.448	A_32_P137035	NM_006510	TRIM27
A_32_P160972	3.36e-13	1.02e-14	9.01	23.0038	0.914	0.914	A_32_P160972	NM_021243	C6orf115
A_21_P0007777	3.43e-13	1.04e-14	-9	22.9813	0.455	-0.455	linc|TCONS_00020966|linc|TCONS_00020965		XLOC_010235
A_21_P0000855	3.44e-13	1.05e-14	9	22.9784	1.34	1.34	A_21_P0000855	NR_038966	LOC100506585
A_24_P197964	3.47e-13	1.06e-14	9	22.9693	1.02	1.02	A_24_P197964	NM_014788	TRIM14
A_23_P66682	3.49e-13	1.06e-14	9	22.9645	0.874	0.874	A_23_P66682	NM_018952	HOXB6
A_23_P101434	3.5e-13	1.07e-14	9	22.9595	1.04	1.04	A_23_P101434	NM_033297	NLRP12
A_23_P37988	3.52e-13	1.07e-14	9	22.9547	0.468	0.468	A_23_P37988	NM_152727	CPNE2
A_23_P433016	3.52e-13	1.07e-14	-9	22.954	1.54	-1.54	A_23_P433016	NM_001996	FBLN1
A_23_P161125	3.54e-13	1.08e-14	9	22.946	0.412	0.412	A_23_P161125	NM_020963	MOV10
A_33_P3259705	3.57e-13	1.09e-14	8.99	22.9383	0.378	0.378	A_33_P3259705	AY358342	SIGIRR
A_33_P3390778	3.58e-13	1.09e-14	8.99	22.9353	0.558	0.558	A_33_P3390778	NM_025058	TRIM46
A_23_P255104	3.61e-13	1.1e-14	8.99	22.9267	0.96	0.96	A_23_P255104	NM_005779	LHFPL2
A_23_P152838	3.62e-13	1.11e-14	8.99	22.9232	1.47	1.47	A_23_P152838	NM_002985	CCL5
A_33_P3208970	3.63e-13	1.11e-14	8.99	22.9184	1.06	1.06	A_33_P3208970	NM_001114759	ZNF683
A_24_P100551	3.72e-13	1.14e-14	-8.98	22.8937	0.482	-0.482	A_24_P100551	NM_020870	SH3RF1
A_23_P99027	3.76e-13	1.16e-14	-8.98	22.882	0.474	-0.474	A_23_P99027	NM_002834	PTPN11
A_33_P3416966	3.76e-13	1.16e-14	-8.98	22.8806	0.557	-0.557	A_33_P3416966	NM_032511	C6orf168
A_33_P3340025	3.76e-13	1.16e-14	8.98	22.8795	0.691	0.691	A_33_P3340025	NM_021067	GINS1
A_23_P426021	3.78e-13	1.16e-14	8.98	22.8755	0.906	0.906	A_23_P426021	NM_015187	SEL1L3
A_33_P3261565	3.79e-13	1.17e-14	-8.98	22.8716	0.35	-0.35	A_33_P3261565	NM_017580	ZRANB1
A_23_P43255	3.8e-13	1.17e-14	8.98	22.8665	0.92	0.92	A_23_P43255	NM_016623	FAM49B
A_23_P205389	3.8e-13	1.17e-14	-8.98	22.8664	0.497	-0.497	A_23_P205389	NM_022151	MOAP1
A_24_P300777	3.81e-13	1.18e-14	8.98	22.8637	2.02	2.02	A_24_P300777	NM_001109	ADAM8
A_21_P0000346	3.86e-13	1.19e-14	-8.98	22.8505	0.451	-0.451	A_21_P0000346	NR_002994	SNORA36B
A_33_P3400653	3.9e-13	1.21e-14	-8.97	22.8402	0.358	-0.358	A_33_P3400653	AK125533	BNIP2
A_23_P103361	3.9e-13	1.21e-14	8.97	22.8378	0.891	0.891	A_23_P103361	NM_005356	LCK
A_33_P3322859	3.91e-13	1.21e-14	-8.97	22.8356	0.486	-0.486	A_33_P3322859	NM_018645	HES6
A_23_P61531	3.92e-13	1.21e-14	8.97	22.8327	0.715	0.715	A_23_P61531	NM_000404	GLB1
A_24_P206121	3.94e-13	1.22e-14	-8.97	22.8278	0.669	-0.669	A_24_P206121	NM_004137	KCNMB1
A_33_P3268723	3.95e-13	1.22e-14	8.97	22.8243	0.396	0.396	A_33_P3268723	NM_019110	ZKSCAN4
A_23_P415706	3.95e-13	1.23e-14	-8.97	22.824	0.861	-0.861	A_23_P415706	NM_198827	GPR133
A_32_P351968	3.96e-13	1.23e-14	8.97	22.8207	1.46	1.46	A_32_P351968	NM_002118	HLA-DMB
A_23_P143713	3.96e-13	1.23e-14	8.97	22.8191	0.751	0.751	A_23_P143713	NM_021822	APOBEC3G
A_23_P42087	3.97e-13	1.23e-14	8.97	22.8167	0.379	0.379	A_23_P42087	NM_004332	BPHL
A_19_P00801585	3.97e-13	1.24e-14	8.97	22.8142	0.508	0.508	tc|THC2612479|linc|TCONS_00027274		Q982T4
A_33_P3215093	4e-13	1.25e-14	-8.97	22.8068	0.408	-0.408	A_33_P3215093	NM_001039840	CHIC1
A_33_P3370787	4.03e-13	1.26e-14	8.97	22.7985	0.642	0.642	A_33_P3370787	NM_004442	EPHB2
A_23_P151565	4.03e-13	1.26e-14	-8.97	22.7974	0.321	-0.321	A_23_P151565	NM_014990	RALGAPA1
A_32_P47988	4.04e-13	1.26e-14	-8.97	22.7947	0.494	-0.494	A_32_P47988	NM_001221	CAMK2D
A_33_P3348797	4.15e-13	1.3e-14	-8.96	22.7671	0.419	-0.419	A_33_P3348797	NM_001135586	C5orf24
A_21_P0013349	4.17e-13	1.3e-14	-8.96	22.7629	1.26	-1.26	A_21_P0013349	NM_001458	FLNC
A_23_P7582	4.2e-13	1.31e-14	8.96	22.755	0.674	0.674	A_23_P7582	NM_003202	TCF7
A_23_P140738	4.25e-13	1.33e-14	8.96	22.7429	0.677	0.677	A_23_P140738	NM_001142864	PIEZO1
A_23_P27180	4.3e-13	1.35e-14	-8.95	22.7295	0.388	-0.388	A_23_P27180	NM_032141	NSRP1
A_23_P85893	4.33e-13	1.36e-14	8.95	22.7217	0.696	0.696	A_23_P85893	NM_144580	C1orf85
A_23_P116829	4.49e-13	1.41e-14	-8.94	22.686	0.36	-0.36	A_23_P116829	NM_003348	UBE2N
A_23_P19352	4.51e-13	1.42e-14	8.94	22.6811	0.534	0.534	A_23_P19352	NM_006586	CNPY3
A_24_P879740	4.57e-13	1.44e-14	-8.94	22.6682	0.801	-0.801	A_24_P879740	NM_005909	MAP1B
A_24_P198629	4.59e-13	1.44e-14	8.94	22.6621	0.365	0.365	A_24_P198629	NM_001040616	LINS
A_24_P416289	4.6e-13	1.45e-14	8.94	22.6586	0.371	0.371	A_24_P416289	NM_014738	KIAA0195
A_23_P109928	4.6e-13	1.45e-14	-8.94	22.6575	0.28	-0.28	A_23_P109928	NM_014814	PSMD6
A_23_P129476	4.6e-13	1.45e-14	8.94	22.6567	0.416	0.416	A_23_P129476	NM_004913	C16orf7
A_23_P303317	4.63e-13	1.46e-14	8.94	22.6495	0.325	0.325	A_23_P303317	NM_025112	ZXDC
A_33_P3295523	4.68e-13	1.48e-14	8.93	22.6401	0.605	0.605	A_33_P3295523	NM_005052	RAC3
A_33_P3278941	4.68e-13	1.48e-14	8.93	22.6388	0.693	0.693	A_33_P3278941	NM_001048205	REC8
A_33_P3350094	4.72e-13	1.5e-14	8.93	22.6281	0.667	0.667	A_33_P3350094	NM_001145112	PATL2
A_33_P3314276	4.73e-13	1.5e-14	8.93	22.6251	1.2	1.2	A_33_P3314276	NM_181718	ASPHD1
A_33_P3390739	4.73e-13	1.5e-14	-8.93	22.6245	0.456	-0.456	A_33_P3390739	NM_003932	ST13
A_33_P3230166	4.73e-13	1.5e-14	-8.93	22.6238	0.782	-0.782	A_33_P3230166	NM_052867	NALCN
A_23_P381577	4.74e-13	1.51e-14	-8.93	22.6214	0.336	-0.336	A_23_P381577	NM_145011	ZNF25
A_23_P355394	4.74e-13	1.51e-14	-8.93	22.6209	0.507	-0.507	A_23_P355394	NM_145001	STK32A
A_33_P3292417	4.75e-13	1.51e-14	8.93	22.6178	0.348	0.348	A_33_P3292417	NM_017588	WDR5
A_32_P831181	4.77e-13	1.52e-14	8.93	22.6133	0.555	0.555	A_32_P831181	NM_080626	BRI3BP
A_33_P3881262	4.82e-13	1.53e-14	8.93	22.6039	1.42	1.42	A_33_P3881262	NM_156039	CSF3R
A_23_P145584	4.82e-13	1.53e-14	-8.93	22.6032	0.472	-0.472	A_23_P145584	NM_003344	UBE2H
A_23_P321511	4.87e-13	1.55e-14	-8.93	22.5916	0.771	-0.771	A_23_P321511	NM_178450	2022-03-03
A_23_P322	4.91e-13	1.57e-14	8.92	22.5818	0.388	0.388	A_23_P322	NM_182690	EFNA4
A_33_P3399090	4.92e-13	1.57e-14	-8.92	22.5799	0.65	-0.65	A_33_P3399090	NM_001037954	DIXDC1
A_23_P115064	4.94e-13	1.58e-14	8.92	22.576	0.955	0.955	A_23_P115064	NM_001878	CRABP2
A_23_P70095	4.94e-13	1.58e-14	8.92	22.574	1.23	1.23	A_23_P70095	NM_001025158	CD74
A_23_P253046	4.97e-13	1.59e-14	-8.92	22.5681	0.421	-0.421	A_23_P253046	NM_006759	UGP2
A_23_P432598	4.97e-13	1.59e-14	-8.92	22.5673	0.509	-0.509	A_23_P432598	NM_152284	CHMP4C
A_33_P3243997	5e-13	1.6e-14	-8.92	22.561	0.313	-0.313	A_33_P3243997	NM_014614	PSME4
A_21_P0004513	5e-13	1.6e-14	8.92	22.5599	0.573	0.573	ens|ENST00000514258|tc|THC2693291|linc|TCONS_00010717		CRHBP
A_24_P328504	5.02e-13	1.61e-14	8.92	22.5558	0.772	0.772	A_24_P328504	NM_007237	SP140
A_24_P230176	5.06e-13	1.62e-14	8.92	22.5475	0.439	0.439	A_24_P230176	NM_199287	CCDC137
A_24_P229531	5.11e-13	1.64e-14	8.91	22.5371	0.886	0.886	A_24_P229531	NM_001031716	OBFC2A
A_23_P302550	5.11e-13	1.64e-14	8.91	22.5358	0.985	0.985	A_23_P302550	NM_130782	RGS18
A_23_P407614	5.12e-13	1.65e-14	8.91	22.5336	0.779	0.779	A_23_P407614	NM_152901	PYDC1
A_23_P215751	5.12e-13	1.65e-14	-8.91	22.5334	0.344	-0.344	A_23_P215751	NM_005000	NDUFA5
A_23_P256724	5.18e-13	1.67e-14	8.91	22.5206	0.931	0.931	A_23_P256724	NM_003841	TNFRSF10C
A_33_P3358295	5.19e-13	1.67e-14	8.91	22.5171	0.411	0.411	A_33_P3358295	NM_032548	ABTB1
A_23_P93524	5.22e-13	1.68e-14	8.91	22.5114	0.71	0.71	A_23_P93524	NM_001017373	SAMD3
A_24_P98109	5.23e-13	1.69e-14	8.91	22.5093	1.31	1.31	A_24_P98109	NM_013322	SNX10
A_23_P133438	5.24e-13	1.69e-14	8.91	22.5055	0.866	0.866	A_23_P133438	NM_019018	FAM105A
A_23_P214907	5.3e-13	1.71e-14	-8.91	22.4931	0.582	-0.582	A_23_P214907	NM_015440	MTHFD1L
A_33_P3347639	5.31e-13	1.72e-14	8.91	22.4904	0.342	0.342	A_33_P3347639	NM_017638	MED18
A_23_P371824	5.33e-13	1.73e-14	-8.9	22.4863	0.524	-0.524	A_23_P371824	NM_020127	TUFT1
A_23_P74290	5.36e-13	1.74e-14	8.9	22.4796	1.14	1.14	A_23_P74290	NM_052942	GBP5
A_23_P202720	5.36e-13	1.74e-14	8.9	22.4794	0.529	0.529	A_23_P202720	NM_018389	SLC35C1
A_33_P3342613	5.36e-13	1.74e-14	8.9	22.4785	0.445	0.445	A_33_P3342613	NM_013373	ZDHHC8
A_23_P128698	5.38e-13	1.75e-14	-8.9	22.4738	0.527	-0.527	A_23_P128698	NM_005842	SPRY2
A_23_P201319	5.39e-13	1.75e-14	8.9	22.4716	0.332	0.332	A_23_P201319	NM_032890	DISP1
A_23_P24515	5.41e-13	1.76e-14	-8.9	22.4688	0.378	-0.378	A_23_P24515	NM_000019	ACAT1
A_24_P313186	5.45e-13	1.77e-14	-8.9	22.4594	0.51	-0.51	A_24_P313186	NM_006888	CALM1
A_23_P60324	5.45e-13	1.78e-14	8.9	22.459	0.35	0.35	A_23_P60324	NM_016172	UBAC1
A_23_P129334	5.45e-13	1.78e-14	8.9	22.4582	0.563	0.563	A_23_P129334	NM_001287	CLCN7
A_33_P3214665	5.52e-13	1.8e-14	-8.9	22.4456	0.957	-0.957	A_33_P3214665	NM_002374	MAP2
A_23_P144465	5.6e-13	1.83e-14	8.89	22.4306	0.445	0.445	A_23_P144465	NM_005443	PAPSS1
A_23_P117928	5.61e-13	1.83e-14	8.89	22.4286	0.211	0.211	A_23_P117928	NM_014952	BAHD1
A_23_P110811	5.7e-13	1.87e-14	-8.89	22.4103	0.334	-0.334	A_23_P110811	NM_001867	COX7C
A_24_P410086	5.71e-13	1.87e-14	8.89	22.4082	0.368	0.368	A_24_P410086	NM_032627	SSBP4
A_33_P3224710	5.72e-13	1.87e-14	8.89	22.4066	1.24	1.24	A_33_P3224710	NM_012252	TFEC
A_24_P296568	5.75e-13	1.88e-14	-8.89	22.4011	0.305	-0.305	A_24_P296568	NM_006807	CBX1
A_21_P0000248	5.79e-13	1.9e-14	-8.89	22.3922	0.282	-0.282	A_21_P0000248	NR_002444	SNORA66
A_23_P22660	5.81e-13	1.91e-14	8.89	22.3887	0.453	0.453	A_23_P22660	NM_006639	CYSLTR1
A_24_P930418	5.84e-13	1.92e-14	-8.88	22.3829	0.943	-0.943	A_24_P930418	AK057533	RBPMS
A_32_P63848	5.9e-13	1.94e-14	-8.88	22.3725	0.585	-0.585	A_32_P63848	NM_000436	OXCT1
A_21_P0006157	5.96e-13	1.96e-14	8.88	22.3613	0.417	0.417	linc|TCONS_00016018		XLOC_007412
A_21_P0013324	5.96e-13	1.96e-14	8.88	22.3608	0.442	0.442	ens|ENST00000412091|linc|TCONS_l2_00026656		XLOC_l2_013873
A_33_P3456341	5.97e-13	1.97e-14	-8.88	22.358	0.359	-0.359	A_33_P3456341	NM_001170804	LARP4
A_23_P116942	5.99e-13	1.98e-14	8.88	22.3539	0.72	0.72	A_23_P116942	NM_002286	LAG3
A_23_P308097	6e-13	1.98e-14	-8.88	22.3513	0.409	-0.409	A_23_P308097	NM_001009552	PPP2CB
A_32_P206479	6.02e-13	1.99e-14	8.88	22.348	0.672	0.672	A_32_P206479	NM_178457	ZNF831
A_23_P98402	6.12e-13	2.02e-14	8.87	22.3304	0.421	0.421	A_23_P98402	NM_001040455	SIDT2
A_24_P183292	6.17e-13	2.04e-14	-8.87	22.3227	0.304	-0.304	A_24_P183292	NM_001025105	CSNK1A1
A_23_P120316	6.26e-13	2.07e-14	-8.87	22.3072	0.54	-0.54	A_23_P120316	NM_006636	MTHFD2
A_23_P11201	6.3e-13	2.09e-14	8.87	22.3006	1.03	1.03	A_23_P11201	NM_001097579	GPR34
A_23_P21033	6.3e-13	2.09e-14	-8.87	22.2994	0.274	-0.274	A_23_P21033	NM_003875	GMPS
A_24_P222655	6.31e-13	2.09e-14	8.87	22.2969	1.4	1.4	A_24_P222655	NM_015991	C1QA
A_23_P160559	6.34e-13	2.1e-14	8.87	22.2921	0.794	0.794	A_23_P160559	NM_004425	ECM1
A_33_P3381751	6.35e-13	2.11e-14	8.87	22.289	0.988	0.988	A_33_P3381751	NM_003253	TIAM1
A_23_P128808	6.45e-13	2.15e-14	8.86	22.2712	0.788	0.788	A_23_P128808	NM_013345	GPR132
A_23_P35168	6.47e-13	2.16e-14	8.86	22.267	0.359	0.359	A_23_P35168	NM_013339	ALG6
A_23_P212792	6.47e-13	2.16e-14	8.86	22.267	0.307	0.307	A_23_P212792	NM_025009	CEP135
A_23_P8400	6.54e-13	2.19e-14	8.86	22.2545	0.447	0.447	A_23_P8400	NM_004935	CDK5
A_23_P311875	6.58e-13	2.2e-14	8.86	22.2479	1.12	1.12	A_23_P311875	NM_006725	CD6
A_33_P3316456	6.58e-13	2.2e-14	8.86	22.2478	1.48	1.48	A_33_P3316456	NM_001200050	NPL
A_33_P3404316	6.6e-13	2.21e-14	-8.86	22.2438	0.79	-0.79	A_33_P3404316	NR_024430	MIR100HG
A_23_P140602	6.63e-13	2.22e-14	-8.86	22.2382	0.571	-0.571	A_23_P140602	NM_001033088	NGRN
A_24_P203000	6.65e-13	2.23e-14	8.85	22.2346	0.99	0.99	A_24_P203000	NM_000878	IL2RB
A_23_P343411	6.65e-13	2.23e-14	8.85	22.2336	0.529	0.529	A_23_P343411	NM_198576	AGRN
A_33_P3343432	6.67e-13	2.24e-14	8.85	22.2305	0.409	0.409	A_33_P3343432	NM_053055	THEM4
A_23_P157404	6.74e-13	2.27e-14	8.85	22.219	0.479	0.479	A_23_P157404	NM_001283	AP1S1
A_23_P41854	6.75e-13	2.27e-14	8.85	22.2162	0.716	0.716	A_23_P41854	NM_032587	CARD6
A_33_P3379326	6.76e-13	2.28e-14	8.85	22.2137	1.43	1.43	A_33_P3379326	NM_138715	MSR1
A_23_P80974	6.81e-13	2.29e-14	8.85	22.2069	0.999	0.999	A_23_P80974	NM_005651	TDO2
A_23_P216579	6.85e-13	2.31e-14	-8.85	22.1997	0.452	-0.452	A_23_P216579	NM_053016	PALM2
A_23_P433229	6.87e-13	2.32e-14	-8.85	22.1966	1.13	-1.13	A_23_P433229	NM_014759	PHYHIP
A_33_P3254320	6.87e-13	2.32e-14	8.85	22.1959	0.631	0.631	A_33_P3254320	NM_005490	SH2D3A
A_19_P00807411	6.96e-13	2.35e-14	-8.84	22.182	0.898	-0.898	A_19_P00807411	NM_001113561	RNF180
A_23_P2097	7.16e-13	2.43e-14	8.84	22.1521	0.315	0.315	A_23_P2097	NM_018073	TRIM68
A_23_P87964	7.19e-13	2.44e-14	-8.84	22.1474	0.43	-0.43	A_23_P87964	NM_001984	ESD
A_23_P99642	7.26e-13	2.46e-14	8.84	22.1368	1.25	1.25	A_23_P99642	NM_001126106	SLC7A7
A_33_P3791552	7.28e-13	2.47e-14	-8.83	22.1338	0.409	-0.409	A_33_P3791552	NR_038888	LOC284950
A_33_P3421365	7.29e-13	2.48e-14	8.83	22.1312	0.399	0.399	A_33_P3421365	NM_194320	ZNF169
A_23_P120153	7.32e-13	2.49e-14	8.83	22.1272	0.613	0.613	A_23_P120153	NM_173647	RNF149
A_24_P206776	7.38e-13	2.51e-14	-8.83	22.1178	1.11	-1.11	A_24_P206776	NM_001885	CRYAB
A_23_P166280	7.39e-13	2.52e-14	8.83	22.1158	0.787	0.787	ens|ENST00000407780|tc|THC2614148		ICOSLG
A_23_P50368	7.43e-13	2.53e-14	8.83	22.1101	1.23	1.23	A_23_P50368	NM_206818	OSCAR
A_33_P3663974	7.44e-13	2.54e-14	-8.83	22.1082	0.63	-0.63	A_33_P3663974	NM_001128177	THRB
A_23_P213620	7.52e-13	2.56e-14	-8.83	22.0976	1.1	-1.1	A_23_P213620	NM_004576	PPP2R2B
A_23_P87635	7.56e-13	2.58e-14	8.83	22.0908	0.305	0.305	A_23_P87635	NM_032848	C12orf52
A_33_P3340682	7.58e-13	2.59e-14	8.83	22.0875	0.419	0.419	A_33_P3340682	NM_001113525	ZNF276
A_33_P3243907	7.75e-13	2.65e-14	8.82	22.0653	1.44	1.44	A_33_P3243907	NM_001909	CTSD
A_32_P62863	7.75e-13	2.65e-14	-8.82	22.0643	0.869	-0.869	A_32_P62863	NM_014575	SCHIP1
A_33_P3351745	7.84e-13	2.68e-14	8.82	22.0525	1.03	1.03	A_33_P3351745	NM_024070	PVRIG
A_23_P8848	8.01e-13	2.75e-14	8.81	22.0297	0.365	0.365	A_23_P8848	NM_018250	INTS9
A_33_P3309804	8.12e-13	2.79e-14	-8.81	22.0157	0.484	-0.484	A_33_P3309804	NM_014335	EID1
A_24_P56484	8.16e-13	2.8e-14	-8.81	22.0102	0.461	-0.461	A_24_P56484	NM_032352	BRMS1L
A_33_P3405424	8.22e-13	2.82e-14	8.81	22.0023	2.05	2.05	A_33_P3405424	NM_172374	IL4I1
A_33_P3312366	8.24e-13	2.83e-14	8.81	21.9993	0.295	0.295	A_33_P3312366	NM_003935	TOP3B
A_33_P3379039	8.25e-13	2.84e-14	8.81	21.9971	2.71	2.71	A_33_P3379039	NM_001178126	IGLL5
A_21_P0014266	8.34e-13	2.87e-14	8.81	21.985	0.405	0.405	A_21_P0014266	XR_109050	LOC100507417
A_33_P3362869	8.36e-13	2.88e-14	-8.8	21.982	0.315	-0.315	A_33_P3362869	NM_001190233	DNAJC19
A_23_P66432	8.43e-13	2.91e-14	8.8	21.9735	0.395	0.395	A_23_P66432	NM_032646	TTYH2
A_33_P3286536	8.56e-13	2.95e-14	8.8	21.9578	0.571	0.571	A_33_P3286536	NM_002033	FUT4
A_23_P138194	8.56e-13	2.96e-14	8.8	21.9575	1.34	1.34	A_23_P138194	NM_000433	NCF2
A_23_P68072	8.64e-13	2.98e-14	8.8	21.9479	0.444	0.444	A_23_P68072	NM_032118	WDR54
A_33_P3334630	8.66e-13	2.99e-14	-8.8	21.9445	0.898	-0.898	A_33_P3334630	NM_001128834	PLP1
A_24_P169386	8.69e-13	3.01e-14	-8.8	21.9408	0.478	-0.478	A_24_P169386	NM_001040710	C2orf84
A_24_P88763	8.73e-13	3.02e-14	8.8	21.9351	0.549	0.549	A_24_P88763	NM_032603	LOXL3
A_24_P202581	8.73e-13	3.03e-14	8.8	21.9338	0.373	0.373	A_24_P202581	NM_199002	ARHGEF1
A_33_P3242820	8.73e-13	3.03e-14	8.8	21.9334	0.663	0.663	A_33_P3242820	NR_026927	LOC115110
A_24_P240242	8.75e-13	3.04e-14	-8.79	21.9307	0.368	-0.368	A_24_P240242	NM_002375	MAP4
A_21_P0002837	8.78e-13	3.05e-14	-8.79	21.9262	0.448	-0.448	A_21_P0002837	AL832729	XLOC_003021
A_21_P0000056	8.78e-13	3.05e-14	-8.79	21.9261	0.409	-0.409	A_21_P0000056	NM_001165030	TMEM41B
A_23_P29153	8.93e-13	3.1e-14	-8.79	21.909	0.247	-0.247	A_23_P29153	NM_014433	RTDR1
A_24_P336931	8.94e-13	3.11e-14	-8.79	21.9073	0.582	-0.582	A_24_P336931	NM_001164315	ANKRD36
A_23_P250800	9.01e-13	3.14e-14	8.79	21.8985	0.697	0.697	A_23_P250800	NM_006100	ST3GAL6
A_33_P3377005	9.02e-13	3.14e-14	8.79	21.8967	0.758	0.758	A_33_P3377005	NM_173573	C11orf35
A_33_P3221129	9.06e-13	3.16e-14	-8.79	21.8923	1.22	-1.22	A_33_P3221129	NM_203422	LRRN4CL
A_33_P3382709	9.15e-13	3.2e-14	-8.78	21.8801	0.282	-0.282	A_33_P3382709	NM_014319	LEMD3
A_33_P3245183	9.15e-13	3.2e-14	-8.78	21.88	0.609	-0.609	A_33_P3245183	NM_001098213	HRH1
A_23_P97221	9.27e-13	3.24e-14	8.78	21.8674	0.377	0.377	A_23_P97221	NM_015911	ZNF691
A_23_P363406	9.37e-13	3.28e-14	8.78	21.8543	0.486	0.486	A_23_P363406	NM_015305	ANGEL1
A_19_P00811706	9.37e-13	3.28e-14	-8.78	21.8539	0.913	-0.913	A_19_P00811706	NM_005578	LPP
A_33_P3360341	9.42e-13	3.3e-14	8.78	21.8485	0.477	0.477	A_33_P3360341	NM_001002295	GATA3
A_23_P407840	9.48e-13	3.33e-14	8.78	21.8405	1.15	1.15	A_23_P407840	NM_032532	FNDC1
A_21_P0011346	9.48e-13	3.33e-14	8.78	21.8403	1.12	1.12	A_21_P0011346	BG107090	XLOC_l2_004840
A_23_P339818	9.68e-13	3.4e-14	8.77	21.8192	0.568	0.568	A_23_P339818	NM_183376	ARRDC4
A_21_P0000889	9.71e-13	3.42e-14	-8.77	21.815	0.42	-0.42	A_21_P0000889	NR_040041	LOC100506068
A_33_P3268793	9.71e-13	3.42e-14	8.77	21.8144	0.408	0.408	A_33_P3268793	NM_138422	ADAT3
A_23_P250619	9.79e-13	3.45e-14	8.77	21.8061	0.523	0.523	A_23_P250619	NM_153746	ZDHHC14
A_33_P3220728	9.84e-13	3.47e-14	8.77	21.8003	0.444	0.444	A_33_P3220728	NM_001003699	RREB1
A_23_P250274	9.9e-13	3.49e-14	-8.77	21.7939	0.497	-0.497	A_23_P250274	NM_019594	LRRC8A
A_23_P36825	9.91e-13	3.5e-14	-8.77	21.7919	0.963	-0.963	A_23_P36825	NM_003979	GPRC5A
A_33_P3330099	9.91e-13	3.5e-14	8.77	21.7918	0.483	0.483	A_33_P3330099	NM_001669	ARSD
A_23_P54929	1e-12	3.53e-14	-8.77	21.7827	0.547	-0.547	A_23_P54929	NM_020424	LYRM1
A_23_P21548	1.02e-12	3.61e-14	-8.76	21.7612	0.513	-0.513	A_23_P21548	NM_024605	ARHGAP10
A_21_P0014071	1.02e-12	3.61e-14	-8.76	21.7608	0.59	-0.59	A_21_P0014071	XR_108345	LOC100132909
A_23_P368996	1.02e-12	3.61e-14	8.76	21.7597	0.384	0.384	A_23_P368996	NM_198075	LRRC56
A_24_P13831	1.02e-12	3.62e-14	8.76	21.7575	0.51	0.51	A_24_P13831	NM_182854	SNX20
A_23_P43369	1.02e-12	3.63e-14	8.76	21.7545	0.544	0.544	A_23_P43369	NM_014450	SIT1
A_23_P56578	1.03e-12	3.66e-14	-8.76	21.7461	1.81	-1.81	A_23_P56578	NM_053276	VIT
A_24_P364087	1.03e-12	3.67e-14	-8.76	21.7442	0.424	-0.424	A_24_P364087	NM_012139	SERGEF
A_23_P120902	1.06e-12	3.76e-14	8.75	21.7194	1.59	1.59	A_23_P120902	NM_006498	LGALS2
A_24_P355876	1.06e-12	3.77e-14	8.75	21.7189	0.423	0.423	A_24_P355876	NM_003217	TMBIM6
A_23_P397341	1.07e-12	3.79e-14	8.75	21.7116	0.569	0.569	A_23_P397341	NM_152341	PAQR4
A_21_P0010328	1.08e-12	3.84e-14	8.75	21.7	0.843	0.843	ens|ENST00000444039|linc|TCONS_00029333		XLOC_014161
A_33_P3275220	1.08e-12	3.84e-14	-8.75	21.6985	0.843	-0.843	A_33_P3275220	NM_198465	NRK
A_33_P3271001	1.08e-12	3.87e-14	-8.75	21.6928	0.494	-0.494	A_33_P3271001	NM_018376	NIPSNAP3B
A_19_P00317953	1.09e-12	3.88e-14	8.75	21.6905	0.969	0.969	A_19_P00317953	XR_111691	LOC100508196
A_21_P0013475	1.09e-12	3.89e-14	-8.75	21.6864	0.43	-0.43	linc|TCONS_l2_00027739		XLOC_l2_014191
A_33_P3387616	1.09e-12	3.9e-14	8.75	21.6836	0.783	0.783	A_33_P3387616	NM_052924	RHPN1
A_23_P161183	1.09e-12	3.91e-14	8.75	21.6826	0.235	0.235	A_23_P161183	NM_022494	ZDHHC6
A_24_P175059	1.1e-12	3.94e-14	-8.74	21.6743	0.374	-0.374	A_24_P175059	NM_004849	ATG5
A_24_P123245	1.1e-12	3.94e-14	-8.74	21.6735	0.483	-0.483	A_24_P123245	NM_031370	HNRNPD
A_33_P3784253	1.12e-12	4.01e-14	8.74	21.6573	0.681	0.681	A_33_P3784253	NM_001128620	PAK1
A_23_P58647	1.13e-12	4.05e-14	-8.74	21.6472	0.289	-0.289	A_23_P58647	NM_001903	CTNNA1
A_33_P3327617	1.13e-12	4.06e-14	8.74	21.6443	1.18	1.18	A_33_P3327617	NM_201563	FCGR2C
A_23_P215790	1.13e-12	4.07e-14	-8.74	21.6426	0.699	-0.699	A_23_P215790	NM_005228	EGFR
A_23_P64173	1.15e-12	4.14e-14	8.73	21.6267	0.807	0.807	A_23_P64173	NM_001017534	CARD16
A_23_P137665	1.15e-12	4.16e-14	8.73	21.6218	2.31	2.31	A_23_P137665	NM_001276	CHI3L1
A_23_P124190	1.16e-12	4.17e-14	8.73	21.6181	0.53	0.53	A_23_P124190	NM_130390	TRIM34
A_23_P92349	1.17e-12	4.22e-14	-8.73	21.6078	0.661	-0.661	A_23_P92349	NM_001004356	FGFRL1
A_32_P46840	1.18e-12	4.25e-14	-8.73	21.6002	0.574	-0.574	A_32_P46840	AK090664	LOC729680
A_23_P41588	1.18e-12	4.27e-14	8.73	21.5947	0.264	0.264	A_23_P41588	NM_012208	HARS2
A_24_P372625	1.19e-12	4.29e-14	-8.73	21.5918	0.371	-0.371	A_24_P372625	NM_016422	RNF141
A_21_P0011652	1.19e-12	4.3e-14	-8.73	21.5879	0.522	-0.522	linc|TCONS_l2_00011954		XLOC_l2_006398
A_33_P3233843	1.19e-12	4.31e-14	-8.73	21.5853	0.479	-0.479	A_33_P3233843	NM_001190981	IL6ST
A_32_P18470	1.2e-12	4.33e-14	-8.73	21.5807	0.609	-0.609	A_32_P18470	NM_001012979	TCEAL5
A_21_P0000329	1.2e-12	4.35e-14	-8.72	21.5759	0.702	-0.702	A_21_P0000329	NR_002974	SNORA42
A_33_P3303385	1.21e-12	4.38e-14	8.72	21.5708	0.361	0.361	A_33_P3303385	NM_014865	NCAPD2
A_33_P3421626	1.22e-12	4.43e-14	8.72	21.5593	0.416	0.416	A_33_P3421626	NM_001080392	KIAA1147
A_23_P79661	1.24e-12	4.49e-14	8.72	21.5468	0.361	0.361	A_23_P79661	NM_019044	CCDC93
A_23_P391607	1.25e-12	4.55e-14	8.72	21.533	0.504	0.504	A_23_P391607	NM_152285	ARRDC1
A_23_P97853	1.26e-12	4.6e-14	8.71	21.523	0.345	0.345	A_23_P97853	NM_025125	C10orf57
A_33_P3261167	1.26e-12	4.6e-14	8.71	21.5229	0.647	0.647	A_33_P3261167	NM_002076	GNS
A_24_P566701	1.27e-12	4.63e-14	-8.71	21.5164	0.344	-0.344	A_24_P566701	NM_170679	SKP1
A_33_P3299882	1.29e-12	4.71e-14	-8.71	21.4996	0.47	-0.47	A_33_P3299882	NM_001199975	UQCRB
A_33_P3338928	1.33e-12	4.84e-14	8.7	21.4729	0.742	0.742	A_33_P3338928	NM_001343	DAB2
A_23_P75786	1.34e-12	4.87e-14	8.7	21.4654	1.35	1.35	A_23_P75786	NM_016582	SLC15A3
A_33_P3327921	1.36e-12	4.96e-14	-8.7	21.4479	0.363	-0.363	A_33_P3327921	NM_012249	RHOQ
A_23_P392076	1.37e-12	5.01e-14	-8.7	21.438	0.402	-0.402	A_23_P392076	NM_014574	STRN3
A_23_P166400	1.38e-12	5.05e-14	8.7	21.4306	1.37	1.37	A_23_P166400	NM_001007279	RASL10A
A_23_P100730	1.38e-12	5.06e-14	8.69	21.4289	0.923	0.923	A_23_P100730	NM_003726	SKAP1
A_33_P3385361	1.38e-12	5.06e-14	-8.69	21.4288	0.252	-0.252	A_33_P3385361	NM_016167	NOL7
A_19_P00319534	1.38e-12	5.06e-14	-8.69	21.4282	0.412	-0.412	A_19_P00319534	NR_022008	PAR5
A_23_P132515	1.39e-12	5.1e-14	8.69	21.4214	0.659	0.659	A_23_P132515	NM_017699	SIDT1
A_33_P3351536	1.4e-12	5.15e-14	8.69	21.4108	0.773	0.773	A_33_P3351536	NM_173174	PTK2B
A_23_P121602	1.43e-12	5.27e-14	-8.69	21.3877	0.437	-0.437	A_23_P121602	NM_003864	SAP30
A_23_P321320	1.44e-12	5.29e-14	8.69	21.3844	0.452	0.452	A_23_P321320	NM_052902	STK11IP
A_23_P15582	1.45e-12	5.34e-14	8.68	21.3755	0.374	0.374	A_23_P15582	NM_022167	XYLT2
A_23_P390518	1.47e-12	5.4e-14	8.68	21.3643	0.54	0.54	A_23_P390518	NM_003839	TNFRSF11A
A_23_P14886	1.49e-12	5.5e-14	8.68	21.346	0.463	0.463	A_23_P14886	NM_032520	GNPTG
A_23_P161727	1.5e-12	5.53e-14	-8.68	21.3408	0.687	-0.687	A_23_P161727	NM_001541	HSPB2
A_33_P3210488	1.5e-12	5.56e-14	8.68	21.3363	0.785	0.785	A_33_P3210488	NM_004369	COL6A3
A_33_P3446495	1.5e-12	5.56e-14	8.68	21.3348	0.776	0.776	A_33_P3446495	NM_015123	FRMD4B
A_23_P211748	1.52e-12	5.61e-14	8.67	21.3265	0.395	0.395	A_23_P211748	NM_005513	GTF2E1
A_33_P3373850	1.53e-12	5.69e-14	8.67	21.3129	0.351	0.351	A_33_P3373850	NM_032259	WDR24
A_33_P3414964	1.54e-12	5.73e-14	-8.67	21.3061	0.306	-0.306	A_33_P3414964	BC029496	PTPRS
A_21_P0008404	1.55e-12	5.75e-14	-8.67	21.3021	0.552	-0.552	A_21_P0008404	BM562684	XLOC_010952
A_23_P73801	1.55e-12	5.76e-14	-8.67	21.3014	0.62	-0.62	A_23_P73801	NM_001006640	TCEAL1
A_21_P0010860	1.55e-12	5.78e-14	8.67	21.2982	0.274	0.274	A_21_P0010860	NR_026795	LINC00202
A_23_P323272	1.55e-12	5.78e-14	-8.67	21.2973	0.708	-0.708	A_23_P323272	NM_145260	OSR1
A_23_P52336	1.56e-12	5.82e-14	8.67	21.291	0.819	0.819	A_23_P52336	NM_170744	UNC5B
A_21_P0013514	1.57e-12	5.84e-14	-8.67	21.2869	0.444	-0.444	linc|TCONS_l2_00028188		XLOC_l2_014504
A_33_P3308446	1.57e-12	5.84e-14	-8.67	21.2866	0.978	-0.978	A_33_P3308446	NM_004040	RHOB
A_23_P47704	1.57e-12	5.84e-14	8.67	21.2865	1.47	1.47	A_23_P47704	NM_003355	UCP2
A_32_P198303	1.58e-12	5.91e-14	-8.66	21.2758	0.256	-0.256	A_32_P198303	NM_181706	DNAJC24
A_33_P3389634	1.59e-12	5.95e-14	8.66	21.2686	1.58	1.58	A_33_P3389634	NM_001747	CAPG
A_23_P163216	1.62e-12	6.06e-14	8.66	21.2516	0.604	0.604	A_23_P163216	NM_024837	ATP8B4
A_24_P82749	1.62e-12	6.08e-14	8.66	21.2482	1.33	1.33	A_24_P82749	NM_001774	CD37
A_21_P0010671	1.62e-12	6.08e-14	-8.66	21.2481	0.657	-0.657	A_21_P0010671	NR_038845	LOC643723
A_23_P201002	1.63e-12	6.09e-14	8.66	21.2462	0.262	0.262	A_23_P201002	NM_018150	RNF220
A_33_P3313456	1.64e-12	6.13e-14	-8.66	21.2394	0.383	-0.383	A_33_P3313456	NM_001098843	CXorf30
A_33_P3368358	1.64e-12	6.14e-14	-8.66	21.2385	1.09	-1.09	A_33_P3368358	NM_182966	NEDD9
A_21_P0013573	1.64e-12	6.14e-14	-8.66	21.2382	0.25	-0.25	tc|THC2510064|linc|TCONS_l2_00028766		XLOC_l2_014821
A_23_P151544	1.66e-12	6.22e-14	-8.65	21.2254	0.429	-0.429	A_23_P151544	NM_020414	DDX24
A_21_P0009926	1.66e-12	6.25e-14	-8.65	21.2209	0.784	-0.784	linc|TCONS_00028091		XLOC_013436
A_24_P296808	1.7e-12	6.39e-14	-8.65	21.1986	0.968	-0.968	A_24_P296808	NM_018215	PNMAL1
A_24_P664939	1.7e-12	6.41e-14	-8.65	21.1949	0.312	-0.312	A_24_P664939	NM_001127192	CNBP
A_23_P510	1.7e-12	6.42e-14	-8.65	21.1946	0.679	-0.679	A_23_P510	NM_152666	PLD5
A_21_P0013643	1.71e-12	6.46e-14	-8.65	21.1884	0.599	-0.599	A_21_P0013643	NR_026558	AQP7P3
A_33_P3264815	1.71e-12	6.47e-14	-8.65	21.1872	0.418	-0.418	A_33_P3264815	NM_015059	TLN2
A_23_P65699	1.72e-12	6.5e-14	8.65	21.1815	0.389	0.389	A_23_P65699	NM_025137	SPG11
A_32_P224149	1.73e-12	6.54e-14	8.64	21.1764	0.814	0.814	A_32_P224149	NM_015258	FKBP15
A_23_P29248	1.77e-12	6.7e-14	8.64	21.1516	0.534	0.534	A_23_P29248	NM_003312	TST
A_21_P0014234	1.8e-12	6.81e-14	8.64	21.1367	1.07	1.07	A_21_P0014234	XR_133523	LOC100506897
A_23_P167479	1.81e-12	6.85e-14	-8.64	21.1303	1.12	-1.12	A_23_P167479	NM_014443	IL17B
A_23_P201035	1.81e-12	6.86e-14	8.64	21.1292	0.581	0.581	A_23_P201035	NM_001005741	GBA
A_32_P160561	1.81e-12	6.88e-14	-8.63	21.1257	0.575	-0.575	A_32_P160561	NM_152721	DOK6
A_23_P331928	1.82e-12	6.92e-14	8.63	21.1205	0.707	0.707	A_23_P331928	NM_133493	CD109
A_33_P3362353	1.84e-12	6.99e-14	-8.63	21.1108	0.368	-0.368	A_33_P3362353	AB208831	ARAF
A_33_P3225937	1.84e-12	7.01e-14	-8.63	21.1074	0.343	-0.343	A_33_P3225937	NM_145858	CRYZL1
A_23_P312358	1.86e-12	7.08e-14	-8.63	21.0977	0.511	-0.511	A_23_P312358	NM_152751	BEND7
A_23_P75310	1.87e-12	7.11e-14	8.63	21.0935	0.795	0.795	A_23_P75310	NM_021226	ARHGAP22
A_19_P00322118	1.88e-12	7.18e-14	-8.63	21.0837	0.337	-0.337	A_19_P00322118	NR_037875	LOC728730
A_33_P3229288	1.89e-12	7.19e-14	8.63	21.0823	0.588	0.588	A_33_P3229288	NM_000789	ACE
A_33_P3422133	1.91e-12	7.29e-14	8.62	21.0691	0.64	0.64	A_33_P3422133	NM_006869	ADAP1
A_24_P48204	1.91e-12	7.29e-14	8.62	21.0688	0.922	0.922	A_24_P48204	NM_003004	SECTM1
A_24_P172481	1.91e-12	7.29e-14	8.62	21.0687	0.492	0.492	A_24_P172481	NM_006074	TRIM22
A_23_P144054	1.91e-12	7.32e-14	8.62	21.0651	0.651	0.651	A_23_P144054	NM_006254	PRKCD
A_23_P161563	1.91e-12	7.32e-14	8.62	21.0648	0.646	0.646	A_23_P161563	NM_022337	RAB38
A_33_P3375809	1.92e-12	7.36e-14	-8.62	21.0597	0.727	-0.727	A_33_P3375809	NR_033998	LOC729970
A_21_P0005240	1.92e-12	7.36e-14	8.62	21.0591	0.454	0.454	linc|TCONS_00013023		XLOC_006153
A_23_P219060	1.97e-12	7.55e-14	8.62	21.0341	0.827	0.827	A_23_P219060	NM_022107	GPSM3
A_23_P65618	2.01e-12	7.69e-14	8.61	21.016	0.343	0.343	A_23_P65618	NM_000359	TGM1
A_33_P3380383	2.01e-12	7.73e-14	8.61	21.0117	1.22	1.22	A_33_P3380383	NM_001099221	TIFAB
A_33_P3278318	2.03e-12	7.81e-14	-8.61	21.0017	0.459	-0.459	A_33_P3278318	NM_012228	MSRB2
A_32_P181638	2.04e-12	7.84e-14	-8.61	20.9969	0.689	-0.689	A_32_P181638	NM_147147	BVES
A_21_P0014409	2.05e-12	7.86e-14	-8.61	20.995	0.586	-0.586	A_21_P0014409	XR_109636	LOC100506553
A_33_P3793307	2.05e-12	7.87e-14	8.61	20.9934	0.391	0.391	A_33_P3793307	NR_036496	LOC339803
A_24_P411899	2.08e-12	8e-14	-8.61	20.9779	0.347	-0.347	A_24_P411899	NM_183419	RNF19A
A_21_P0011260	2.09e-12	8.03e-14	-8.6	20.9735	0.567	-0.567	A_21_P0011260	BI821606	XLOC_l2_004318
A_23_P58529	2.09e-12	8.06e-14	-8.6	20.9703	0.349	-0.349	A_23_P58529	NM_014473	DIMT1
A_23_P104762	2.11e-12	8.14e-14	-8.6	20.9606	0.888	-0.888	A_23_P104762	NM_006106	YAP1
A_21_P0013869	2.13e-12	8.19e-14	8.6	20.954	0.252	0.252	A_21_P0013869	NR_026975	LOC286467
A_24_P406132	2.14e-12	8.26e-14	8.6	20.9462	1.33	1.33	A_24_P406132	NM_002754	MAPK13
A_23_P348281	2.14e-12	8.28e-14	8.6	20.9442	0.32	0.32	A_23_P348281	NM_153035	TCEANC2
A_23_P40295	2.15e-12	8.32e-14	8.6	20.9394	0.802	0.802	A_23_P40295	NM_012261	C20orf103
A_33_P3332547	2.16e-12	8.36e-14	-8.6	20.9348	0.792	-0.792	A_33_P3332547	NM_001197113	IQCJ-SCHIP1
A_23_P7313	2.16e-12	8.36e-14	8.6	20.9337	2.8	2.8	A_23_P7313	NM_001040058	SPP1
A_33_P3229918	2.18e-12	8.42e-14	8.6	20.927	1.4	1.4	A_33_P3229918	NM_001243168	PTCRA
A_23_P347632	2.19e-12	8.48e-14	8.59	20.9205	0.717	0.717	A_23_P347632	NM_014751	MTSS1
A_33_P3369190	2.21e-12	8.54e-14	-8.59	20.9132	0.55	-0.55	A_33_P3369190	NM_001177306	PAM
A_23_P91221	2.21e-12	8.58e-14	-8.59	20.9087	0.684	-0.684	A_23_P91221	NM_181805	PKIG
A_23_P304489	2.21e-12	8.59e-14	-8.59	20.9073	1.07	-1.07	A_23_P304489	NM_015381	FAM19A5
A_24_P397584	2.26e-12	8.78e-14	8.59	20.8864	0.3	0.3	A_24_P397584	NM_003192	TBCC
A_24_P233786	2.26e-12	8.79e-14	-8.59	20.885	0.63	-0.63	A_24_P233786	NM_052966	FAM129A
A_33_P3301025	2.27e-12	8.84e-14	8.59	20.8794	0.383	0.383	A_33_P3301025	NM_000097	CPOX
A_33_P3854217	2.29e-12	8.9e-14	8.58	20.8726	0.412	0.412	A_33_P3854217	NM_024874	KIAA0319L
A_33_P3321293	2.31e-12	8.98e-14	8.58	20.8639	0.81	0.81	A_33_P3321293	NM_178229	IQGAP3
A_33_P3364508	2.31e-12	9.01e-14	8.58	20.8605	0.453	0.453	A_33_P3364508	NM_018275	C7orf43
A_23_P45475	2.31e-12	9.02e-14	8.58	20.86	0.95	0.95	A_23_P45475	NM_000169	GLA
A_33_P3303717	2.32e-12	9.03e-14	-8.58	20.8587	1.19	-1.19	A_33_P3303717	NM_001608	ACADL
A_23_P36120	2.32e-12	9.06e-14	8.58	20.8549	1.3	1.3	A_23_P36120	NM_022349	MS4A6A
A_33_P3267799	2.33e-12	9.1e-14	8.58	20.8513	2.09	2.09	A_33_P3267799	NM_006847	LILRB4
A_23_P104651	2.34e-12	9.14e-14	8.58	20.8461	0.747	0.747	A_23_P104651	NM_080668	CDCA5
A_33_P3638471	2.35e-12	9.19e-14	8.58	20.8413	0.784	0.784	A_33_P3638471	BC027954	TRGV7
A_33_P3266315	2.37e-12	9.26e-14	-8.58	20.8341	0.243	-0.243	A_33_P3266315	NM_001206651	SH3GLB1
A_33_P3401243	2.39e-12	9.34e-14	8.58	20.8257	0.519	0.519	A_33_P3401243	NM_015441	OLFML2B
A_23_P78664	2.39e-12	9.37e-14	8.57	20.8218	0.449	0.449	A_23_P78664	NM_005804	DDX39A
A_24_P208345	2.4e-12	9.38e-14	8.57	20.8207	0.654	0.654	A_24_P208345	NM_033102	SLC45A3
A_23_P119141	2.41e-12	9.43e-14	8.57	20.8157	0.203	0.203	A_23_P119141	NM_203500	KEAP1
A_33_P3363091	2.44e-12	9.59e-14	8.57	20.7991	0.917	0.917	A_33_P3363091	U25801	VAC14
A_33_P3217356	2.53e-12	9.94e-14	-8.56	20.7635	0.694	-0.694	A_33_P3217356	NM_001194986	LOC388630
A_33_P3289426	2.56e-12	1e-13	8.56	20.7535	0.338	0.338	A_33_P3289426	NM_173680	ZNF775
A_23_P393727	2.56e-12	1e-13	8.56	20.7532	0.565	0.565	A_23_P393727	NM_201266	NRP2
A_23_P103932	2.57e-12	1.01e-13	8.56	20.7456	1.47	1.47	A_23_P103932	NM_001042747	FGR
A_33_P3410372	2.68e-12	1.06e-13	-8.55	20.7034	0.245	-0.245	A_33_P3410372	NM_153183	NUDT10
A_24_P259922	2.7e-12	1.06e-13	-8.55	20.699	0.453	-0.453	A_24_P259922	NM_006055	LANCL1
A_23_P217339	2.76e-12	1.09e-13	8.55	20.6768	0.654	0.654	A_23_P217339	NM_005044	PRKX
A_19_P00810557	2.78e-12	1.1e-13	-8.54	20.6681	0.535	-0.535	A_19_P00810557	NM_001137550	LRRFIP1
A_21_P0007006	2.79e-12	1.1e-13	-8.54	20.6639	0.41	-0.41	linc|TCONS_00018558		XLOC_008875
A_24_P106112	2.82e-12	1.11e-13	-8.54	20.6528	0.689	-0.689	A_24_P106112	NM_000297	PKD2
A_21_P0014219	2.83e-12	1.12e-13	-8.54	20.6489	0.349	-0.349	A_21_P0014219	XR_108902	LOC100507204
A_24_P941625	2.88e-12	1.14e-13	8.54	20.6308	0.287	0.287	A_24_P941625	NM_021916	ZNF70
A_23_P45726	2.88e-12	1.14e-13	-8.54	20.6284	0.226	-0.226	A_23_P45726	NM_005826	HNRNPR
A_23_P129389	2.89e-12	1.14e-13	8.54	20.626	0.45	0.45	A_23_P129389	NM_017740	ZDHHC7
A_23_P38181	2.89e-12	1.15e-13	8.54	20.6244	0.383	0.383	A_23_P38181	NM_138619	GGA3
A_24_P674924	2.92e-12	1.16e-13	-8.53	20.6151	0.419	-0.419	A_24_P674924	NM_133259	LRPPRC
A_33_P3267948	2.92e-12	1.16e-13	-8.53	20.6138	0.406	-0.406	A_33_P3267948	NM_024103	SLC25A23
A_23_P367899	2.94e-12	1.17e-13	8.53	20.6057	0.463	0.463	A_23_P367899	NM_000121	EPOR
A_23_P334892	2.95e-12	1.17e-13	8.53	20.602	0.453	0.453	A_23_P334892	NM_178518	TMEM102
A_23_P501887	2.95e-12	1.17e-13	-8.53	20.602	0.269	-0.269	A_23_P501887	NM_013406	DHPS
A_33_P3215193	2.95e-12	1.17e-13	8.53	20.6011	0.267	0.267	A_33_P3215193	NM_022787	NMNAT1
A_21_P0000371	2.98e-12	1.18e-13	8.53	20.5917	0.298	0.298	A_21_P0000371	NR_003037	SNORD7
A_23_P48717	3e-12	1.19e-13	8.53	20.5845	0.855	0.855	A_23_P48717	NM_006432	NPC2
A_23_P32064	3.01e-12	1.2e-13	-8.53	20.5809	0.495	-0.495	A_23_P32064	NM_015537	NELF
A_23_P154894	3.01e-12	1.2e-13	8.53	20.5787	1.23	1.23	A_23_P154894	NM_000100	CSTB
A_23_P153692	3.02e-12	1.2e-13	8.53	20.5767	0.301	0.301	A_23_P153692	NM_006297	XRCC1
A_24_P248606	3.02e-12	1.21e-13	-8.53	20.5743	0.414	-0.414	A_24_P248606	NM_004457	ACSL3
A_23_P38154	3.05e-12	1.22e-13	8.52	20.5662	0.567	0.567	A_23_P38154	NM_004110	FDXR
A_33_P3375002	3.06e-12	1.22e-13	-8.52	20.5597	0.422	-0.422	A_33_P3375002	NR_038263	LOC144481
A_23_P111000	3.07e-12	1.23e-13	8.52	20.5581	0.569	0.569	A_23_P111000	NM_002800	PSMB9
A_33_P3295640	3.08e-12	1.23e-13	8.52	20.5518	0.268	0.268	A_33_P3295640	NM_004886	APBA3
A_24_P140788	3.08e-12	1.23e-13	8.52	20.5516	0.737	0.737	A_24_P140788	NM_173558	FGD2
A_23_P120435	3.14e-12	1.26e-13	-8.52	20.5337	0.645	-0.645	A_23_P120435	NM_080614	WFDC3
A_23_P250607	3.14e-12	1.26e-13	-8.52	20.5327	0.752	-0.752	A_23_P250607	NM_005032	PLS3
A_23_P84448	3.14e-12	1.26e-13	-8.52	20.5318	0.473	-0.473	A_23_P84448	NM_006000	TUBA4A
A_33_P3412428	3.17e-12	1.27e-13	-8.52	20.5236	0.517	-0.517	A_33_P3412428	NM_145004	ADAM32
A_33_P3405444	3.19e-12	1.28e-13	-8.51	20.5152	0.469	-0.469	A_33_P3405444	NM_003941	WASL
A_21_P0014904	3.22e-12	1.29e-13	8.51	20.5063	0.303	0.303	A_21_P0014904	XR_132901	LOC100652738
A_33_P3241984	3.24e-12	1.3e-13	8.51	20.4984	0.802	0.802	A_33_P3241984	NM_015967	PTPN22
A_23_P391637	3.24e-12	1.3e-13	8.51	20.4975	0.34	0.34	A_23_P391637	NM_020705	TBC1D24
A_23_P167005	3.25e-12	1.31e-13	8.51	20.4954	0.847	0.847	A_23_P167005	NM_014373	GPR160
A_23_P73457	3.3e-12	1.33e-13	8.51	20.4786	0.401	0.401	A_23_P73457	NM_025158	RUFY1
A_21_P0011011	3.35e-12	1.35e-13	8.5	20.4625	0.698	0.698	ens|ENST00000533106|linc|TCONS_l2_00005025		XLOC_l2_002659
A_23_P422083	3.4e-12	1.37e-13	-8.5	20.448	0.349	-0.349	A_23_P422083	NM_018710	TMEM55A
A_23_P48596	3.4e-12	1.37e-13	8.5	20.4477	1.27	1.27	A_23_P48596	NM_198232	RNASE1
A_32_P192545	3.41e-12	1.37e-13	-8.5	20.4449	0.57	-0.57	A_32_P192545	NM_001006938	TCEAL6
A_23_P354705	3.41e-12	1.38e-13	8.5	20.4435	0.484	0.484	A_23_P354705	NM_003034	ST8SIA1
A_24_P225616	3.46e-12	1.4e-13	8.5	20.4276	0.513	0.513	A_24_P225616	NM_001034	RRM2
A_33_P3323368	3.47e-12	1.4e-13	8.5	20.424	0.351	0.351	A_33_P3323368	NR_033904	FLJ39639
A_23_P137814	3.47e-12	1.41e-13	8.49	20.4226	0.666	0.666	A_23_P137814	NM_004047	ATP6V0B
A_33_P3427102	3.48e-12	1.41e-13	8.49	20.421	0.337	0.337	A_33_P3427102	NM_153712	TTL
A_21_P0012371	3.5e-12	1.42e-13	-8.49	20.4142	0.767	-0.767	A_21_P0012371	CR624823	LOC645206
A_24_P69439	3.5e-12	1.42e-13	-8.49	20.4131	0.398	-0.398	A_24_P69439	NM_030780	SLC25A32
A_33_P3240115	3.52e-12	1.43e-13	-8.49	20.408	0.382	-0.382	A_33_P3240115	NM_001098811	2022-09-08
A_24_P100517	3.55e-12	1.44e-13	8.49	20.3964	0.447	0.447	A_24_P100517	NM_178448	C9orf140
A_23_P212159	3.55e-12	1.45e-13	8.49	20.3957	0.609	0.609	A_23_P212159	NM_024923	NUP210
A_33_P3358307	3.6e-12	1.46e-13	-8.49	20.3834	0.577	-0.577	A_33_P3358307	NM_020205	OTUD7B
A_33_P3300092	3.6e-12	1.47e-13	8.49	20.3812	0.652	0.652	A_33_P3300092	NM_001543	NDST1
A_23_P362824	3.69e-12	1.5e-13	8.48	20.3562	0.31	0.31	A_23_P362824	NM_001324	CSTF1
A_21_P0014443	3.78e-12	1.54e-13	-8.48	20.3319	0.371	-0.371	A_21_P0014443	XR_109833	LOC100507473
A_23_P135611	3.78e-12	1.54e-13	8.48	20.3316	0.275	0.275	A_23_P135611	NM_018114	DALRD3
A_33_P3271395	3.81e-12	1.55e-13	8.48	20.3241	0.296	0.296	A_33_P3271395	NR_024489	LOC100129534
A_23_P140830	3.82e-12	1.56e-13	8.47	20.3196	0.284	0.284	A_23_P140830	NM_024712	ELMO3
A_23_P128974	3.82e-12	1.56e-13	8.47	20.3192	1.14	1.14	A_23_P128974	NM_006399	BATF
A_24_P353289	3.83e-12	1.57e-13	8.47	20.3162	0.3	0.3	A_24_P353289	NM_031444	C22orf13
A_23_P89509	3.84e-12	1.57e-13	8.47	20.3127	0.625	0.625	A_23_P89509	NM_006461	SPAG5
A_21_P0012030	3.85e-12	1.58e-13	8.47	20.3097	0.488	0.488	A_21_P0012030	XR_109901	LOC100505498
A_32_P123255	3.9e-12	1.6e-13	8.47	20.2961	1.3	1.3	A_32_P123255	NM_001105576	ANKRD58
A_33_P3296707	3.94e-12	1.62e-13	-8.47	20.2857	0.401	-0.401	A_33_P3296707	NM_001078173	FAM127C
A_21_P0003445	3.94e-12	1.62e-13	-8.47	20.2848	1.34	-1.34	A_21_P0003445	XR_108536	LOC100507150
A_23_P136909	3.96e-12	1.62e-13	-8.47	20.2811	0.451	-0.451	A_23_P136909	NM_030763	HMGN5
A_23_P64689	3.97e-12	1.63e-13	8.47	20.2782	0.341	0.341	A_23_P64689	NM_014871	PAN2
A_33_P3257367	3.97e-12	1.63e-13	-8.47	20.2754	0.293	-0.293	A_33_P3257367	NM_015906	TRIM33
A_23_P370989	3.97e-12	1.63e-13	8.47	20.2754	0.37	0.37	A_23_P370989	NM_005914	MCM4
A_33_P3400688	3.98e-12	1.64e-13	-8.47	20.274	0.263	-0.263	A_33_P3400688	NM_205850	SLC24A5
A_33_P3334828	4.02e-12	1.65e-13	8.46	20.2637	0.46	0.46	A_33_P3334828	NM_005543	INSL3
A_33_P3315733	4.05e-12	1.67e-13	8.46	20.255	0.386	0.386	A_33_P3315733	BC046241	TRAPPC10
A_23_P85903	4.07e-12	1.68e-13	8.46	20.2487	0.681	0.681	A_23_P85903	NM_003268	TLR5
A_23_P46903	4.07e-12	1.68e-13	-8.46	20.2481	0.671	-0.671	A_23_P46903	NM_172171	CAMK2G
A_23_P52266	4.09e-12	1.69e-13	8.46	20.243	0.913	0.913	A_23_P52266	NM_001548	IFIT1
A_23_P129695	4.09e-12	1.69e-13	-8.46	20.2428	0.763	-0.763	A_23_P129695	NM_138440	VASN
A_33_P3648597	4.22e-12	1.75e-13	-8.45	20.21	0.45	-0.45	A_33_P3648597	AK096372	LOC283075
A_23_P210482	4.24e-12	1.76e-13	8.45	20.2044	0.708	0.708	A_23_P210482	NM_000022	ADA
A_23_P141021	4.27e-12	1.77e-13	8.45	20.1981	0.516	0.516	A_23_P141021	NM_017839	LPCAT2
A_24_P370472	4.29e-12	1.78e-13	8.45	20.1935	1.39	1.39	A_24_P370472	NM_021983	HLA-DRB4
A_23_P136777	4.29e-12	1.78e-13	-8.45	20.191	1.81	-1.81	A_23_P136777	NM_001647	APOD
A_33_P3268466	4.3e-12	1.78e-13	8.45	20.189	0.934	0.934	A_33_P3268466	NM_004870	MPDU1
A_21_P0006409	4.3e-12	1.78e-13	-8.45	20.1884	0.467	-0.467	A_21_P0006409	BC015977	XLOC_008151
A_33_P3401826	4.31e-12	1.79e-13	8.45	20.1864	0.687	0.687	A_33_P3401826	NM_207315	CMPK2
A_24_P349207	4.36e-12	1.81e-13	8.45	20.1729	0.748	0.748	A_24_P349207	XM_003403391	LOC100653058
A_24_P132518	4.42e-12	1.84e-13	8.44	20.1591	0.376	0.376	A_24_P132518	NM_001556	IKBKB
A_23_P102391	4.44e-12	1.85e-13	8.44	20.1554	1.02	1.02	A_23_P102391	NM_014585	SLC40A1
A_23_P337753	4.45e-12	1.85e-13	8.44	20.1529	0.354	0.354	A_23_P337753	NM_138402	SP140L
A_24_P408704	4.46e-12	1.86e-13	8.44	20.1482	0.935	0.935	A_24_P408704	NM_004946	DOCK2
A_23_P71867	4.5e-12	1.87e-13	-8.44	20.1398	0.642	-0.642	A_23_P71867	NM_147162	IL11RA
A_23_P134113	4.53e-12	1.89e-13	8.44	20.1332	1.15	1.15	A_23_P134113	NM_052831	C6orf192
A_24_P401870	4.53e-12	1.89e-13	8.44	20.1328	0.751	0.751	A_24_P401870	NM_207511	C9orf139
A_23_P54816	4.59e-12	1.91e-13	8.43	20.1199	0.68	0.68	A_23_P54816	NM_001694	ATP6V0C
A_33_P3283611	4.6e-12	1.92e-13	8.43	20.1166	0.773	0.773	A_33_P3283611	NM_001549	IFIT3
A_23_P53788	4.6e-12	1.92e-13	8.43	20.1147	0.231	0.231	A_23_P53788	NM_152912	MTIF3
A_33_P3387831	4.61e-12	1.93e-13	8.43	20.1125	1	1	A_33_P3387831	NM_024053	CENPM
A_32_P45009	4.65e-12	1.95e-13	8.43	20.1034	0.813	0.813	A_32_P45009	NM_005896	IDH1
A_24_P402588	4.65e-12	1.95e-13	8.43	20.1027	0.723	0.723	A_24_P402588	NM_018014	BCL11A
A_23_P114405	4.66e-12	1.95e-13	-8.43	20.101	0.384	-0.384	A_23_P114405	NM_012286	MORF4L2
A_23_P5163	4.66e-12	1.95e-13	8.43	20.0998	0.419	0.419	A_23_P5163	NM_020410	ATP13A1
A_24_P244706	4.68e-12	1.96e-13	-8.43	20.0956	0.671	-0.671	A_24_P244706	NM_001049	SSTR1
A_24_P76740	4.68e-12	1.96e-13	8.43	20.0945	0.347	0.347	A_24_P76740	NM_032449	CC2D1B
A_32_P160883	4.73e-12	1.99e-13	-8.43	20.0834	0.414	-0.414	A_32_P160883	NM_198400	NEDD4
A_24_P362317	4.77e-12	2e-13	8.43	20.0753	0.324	0.324	A_24_P362317	NM_001111	ADAR
A_24_P295590	4.85e-12	2.04e-13	8.42	20.0575	1.18	1.18	A_24_P295590	NM_032023	RASSF4
A_21_P0000015	4.91e-12	2.06e-13	8.42	20.0462	0.483	0.483	A_21_P0000015	NM_001146106	PARP9
A_23_P127140	4.93e-12	2.07e-13	-8.42	20.0406	0.303	-0.303	A_23_P127140	NM_014904	RAB11FIP2
A_23_P88381	4.95e-12	2.08e-13	8.42	20.0365	0.301	0.301	A_23_P88381	NM_001005743	NUMB
A_24_P365807	5.02e-12	2.11e-13	8.42	20.0215	0.585	0.585	A_24_P365807	NM_004429	EFNB1
A_23_P7066	5.05e-12	2.13e-13	-8.41	20.0151	0.299	-0.299	A_23_P7066	NM_001024921	RPL9
A_33_P3278560	5.06e-12	2.13e-13	8.41	20.0125	0.288	0.288	A_33_P3278560	NM_001010879	ZIK1
A_23_P109442	5.07e-12	2.14e-13	8.41	20.0107	0.362	0.362	A_23_P109442	NM_022081	HPS4
A_24_P10137	5.12e-12	2.16e-13	8.41	19.9991	1.09	1.09	A_24_P10137	NM_014059	C13orf15
A_33_P3399019	5.12e-12	2.16e-13	8.41	19.9984	0.383	0.383	A_33_P3399019	NM_001031665	ZNF816
A_24_P339869	5.12e-12	2.17e-13	-8.41	19.9978	0.585	-0.585	A_24_P339869	NM_020727	ZNF295
A_23_P2705	5.16e-12	2.18e-13	8.41	19.9902	0.607	0.607	A_23_P2705	NM_005767	LPAR6
A_32_P128258	5.23e-12	2.21e-13	8.41	19.9769	0.73	0.73	A_32_P128258	NR_002804	SIGLECP3
A_32_P87697	5.3e-12	2.25e-13	8.4	19.9614	1.31	1.31	A_32_P87697	NM_019111	HLA-DRA
A_21_P0000671	5.3e-12	2.25e-13	-8.4	19.9614	0.879	-0.879	A_21_P0000671	NM_175617	MT1E
A_23_P125265	5.33e-12	2.26e-13	8.4	19.956	0.52	0.52	A_23_P125265	NM_002266	KPNA2
A_24_P64329	5.37e-12	2.28e-13	8.4	19.9486	0.502	0.502	A_24_P64329	NM_173575	STK32C
A_23_P90497	5.37e-12	2.28e-13	8.4	19.9468	1.28	1.28	A_23_P90497	NM_012276	LILRA4
A_33_P3294917	5.4e-12	2.3e-13	-8.4	19.9399	0.912	-0.912	A_33_P3294917	NM_015225	PRUNE2
A_33_P3278313	5.4e-12	2.3e-13	-8.4	19.9398	0.801	-0.801	A_33_P3278313	NM_001193460	MSRB3
A_23_P215060	5.41e-12	2.3e-13	8.4	19.9381	0.855	0.855	A_23_P215060	NM_001018111	PODXL
A_23_P169409	5.41e-12	2.3e-13	8.4	19.937	0.416	0.416	A_23_P169409	NM_148179	C9orf23
A_32_P36694	5.43e-12	2.31e-13	-8.4	19.933	0.382	-0.382	A_32_P36694	NM_175061	JAZF1
A_23_P42884	5.44e-12	2.32e-13	-8.4	19.9317	0.263	-0.263	A_23_P42884	NM_032014	MRPS24
A_21_P0012993	5.46e-12	2.33e-13	8.4	19.9267	0.771	0.771	A_21_P0012993	BC035411	XLOC_l2_012081
A_23_P21057	5.49e-12	2.34e-13	8.39	19.9211	0.671	0.671	A_23_P21057	NM_052838	2022-09-01
A_33_P3415350	5.56e-12	2.38e-13	-8.39	19.9069	0.511	-0.511	A_33_P3415350	NM_004770	KCNB2
A_23_P109821	5.58e-12	2.39e-13	8.39	19.9029	0.209	0.209	A_23_P109821	NM_006354	TADA3
A_24_P294832	5.67e-12	2.43e-13	-8.39	19.8865	0.441	-0.441	A_24_P294832	NM_003463	PTP4A1
A_23_P27315	5.69e-12	2.43e-13	8.39	19.8831	1.2	1.2	A_23_P27315	NM_032048	EMILIN2
A_21_P0014862	5.7e-12	2.44e-13	-8.39	19.881	0.484	-0.484	A_21_P0014862	XR_132752	LOC100652987
A_24_P211797	5.84e-12	2.5e-13	-8.38	19.8567	0.35	-0.35	A_24_P211797	NM_178231	ICA1L
A_24_P141629	5.86e-12	2.51e-13	8.38	19.8525	0.41	0.41	A_24_P141629	NM_022074	FAM111A
A_33_P3372004	5.91e-12	2.53e-13	8.38	19.8439	1.31	1.31	A_33_P3372004	NM_005849	IGSF6
A_33_P3315856	5.92e-12	2.54e-13	8.38	19.8411	0.358	0.358	A_33_P3315856	NM_014681	DHX34
A_23_P148737	5.94e-12	2.55e-13	8.38	19.8371	0.7	0.7	A_23_P148737	NM_004997	MYBPH
A_33_P3210218	5.95e-12	2.55e-13	8.38	19.8359	0.6	0.6	A_33_P3210218	NM_020474	GALNT1
A_23_P26777	6.01e-12	2.58e-13	8.38	19.8248	0.378	0.378	A_23_P26777	NM_024844	NUP85
A_23_P131866	6.01e-12	2.59e-13	8.38	19.8239	0.534	0.534	A_23_P131866	NM_198433	AURKA
A_23_P117797	6.02e-12	2.59e-13	8.38	19.8225	0.741	0.741	A_23_P117797	NM_017882	CLN6
A_23_P98015	6.07e-12	2.61e-13	-8.37	19.8139	0.326	-0.326	A_23_P98015	NM_015960	CUTC
A_33_P3363560	6.07e-12	2.61e-13	8.37	19.8137	1.08	1.08	A_33_P3363560	NM_001136216	TMEM51
A_23_P121265	6.07e-12	2.61e-13	8.37	19.813	0.558	0.558	A_23_P121265	NM_007284	TWF2
A_33_P3629678	6.08e-12	2.62e-13	8.37	19.8098	0.89	0.89	A_33_P3629678	NM_000093	COL5A1
A_23_P66158	6.1e-12	2.63e-13	8.37	19.8073	0.497	0.497	A_23_P66158	NM_001012991	C16orf88
A_33_P3349269	6.11e-12	2.64e-13	-8.37	19.8051	0.304	-0.304	A_33_P3349269	NM_004671	PIAS2
A_23_P108761	6.19e-12	2.67e-13	8.37	19.791	0.263	0.263	A_23_P108761	NM_017546	C2orf29
A_19_P00321143	6.23e-12	2.69e-13	8.37	19.7833	0.483	0.483	A_19_P00321143	NR_037178	LOC100294145
A_23_P56703	6.23e-12	2.69e-13	8.37	19.7831	0.472	0.472	A_23_P56703	NM_001080824	C2orf89
A_23_P82000	6.25e-12	2.7e-13	-8.37	19.7799	0.784	-0.784	A_23_P82000	NM_003214	TEAD3
A_23_P305092	6.25e-12	2.71e-13	8.37	19.779	0.798	0.798	A_23_P305092	NM_019604	CRTAM
A_33_P3268564	6.33e-12	2.74e-13	8.36	19.767	0.509	0.509	A_33_P3268564	NM_001004722	NCK2
A_23_P314145	6.37e-12	2.76e-13	-8.36	19.7605	0.51	-0.51	A_23_P314145	NM_005715	UST
A_23_P109333	6.38e-12	2.76e-13	8.36	19.7584	0.227	0.227	A_23_P109333	NM_004649	C21orf33
A_23_P372946	6.39e-12	2.77e-13	8.36	19.7552	1.59	1.59	A_23_P372946	NM_138461	TM4SF19
A_21_P0000682	6.41e-12	2.78e-13	8.36	19.7516	0.523	0.523	A_21_P0000682	NR_037642	LOC100527964
A_33_P3220911	6.44e-12	2.79e-13	8.36	19.7478	0.844	0.844	A_33_P3220911	AK291099	BST2
A_23_P118633	6.45e-12	2.8e-13	8.36	19.7456	0.459	0.459	A_23_P118633	NM_022827	SPATA20
A_33_P3531979	6.53e-12	2.84e-13	8.36	19.7315	0.635	0.635	A_33_P3531979	AK097496	LOC283352
A_32_P353072	6.58e-12	2.86e-13	-8.36	19.7243	0.428	-0.428	A_32_P353072	NM_018374	TMEM106B
A_23_P96209	6.69e-12	2.91e-13	8.35	19.7068	0.921	0.921	A_23_P96209	NM_025232	REEP4
A_23_P161399	6.8e-12	2.96e-13	-8.35	19.6907	0.589	-0.589	A_23_P161399	NM_130439	MXI1
A_23_P214969	6.8e-12	2.96e-13	8.35	19.6895	0.625	0.625	A_23_P214969	NM_006079	CITED2
A_24_P93703	6.8e-12	2.97e-13	8.35	19.6886	0.621	0.621	A_24_P93703	NR_036476	LOC440104
A_24_P201367	6.83e-12	2.98e-13	-8.35	19.6838	0.762	-0.762	A_24_P201367	NM_001171611	LDB3
A_23_P1676	6.88e-12	3e-13	8.35	19.6766	0.319	0.319	A_23_P1676	NM_001080546	TMEM218
A_23_P87742	6.94e-12	3.03e-13	8.34	19.6679	0.59	0.59	A_23_P87742	NM_001039670	IFFO1
A_23_P373687	7.08e-12	3.1e-13	8.34	19.6468	0.28	0.28	A_23_P373687	NM_144709	PUS10
A_33_P3502640	7.14e-12	3.12e-13	8.34	19.6388	0.464	0.464	A_33_P3502640	NM_020892	DTX2
A_23_P53476	7.15e-12	3.13e-13	-8.34	19.6364	0.428	-0.428	A_23_P53476	NM_002300	LDHB
A_23_P98410	7.21e-12	3.16e-13	8.34	19.6272	0.988	0.988	A_23_P98410	NM_000073	CD3G
A_21_P0000958	7.21e-12	3.16e-13	-8.34	19.6269	0.486	-0.486	ens|ENST00000412797|tc|THC2662019|linc|TCONS_00000169|linc|TCONS_00000868		XLOC_000101
A_23_P217297	7.25e-12	3.18e-13	-8.34	19.6212	0.497	-0.497	A_23_P217297	NM_021998	ZNF711
A_21_P0009591	7.3e-12	3.2e-13	8.33	19.6131	0.343	0.343	linc|TCONS_00026578		XLOC_012895
A_23_P367816	7.35e-12	3.22e-13	8.33	19.6067	0.475	0.475	A_23_P367816	NM_032167	SNX29
A_32_P225604	7.36e-12	3.23e-13	-8.33	19.6043	0.24	-0.24	A_32_P225604	NM_000969	RPL5
A_23_P61268	7.4e-12	3.25e-13	8.33	19.599	0.407	0.407	A_23_P61268	NM_016458	FAM203A
A_23_P209962	7.4e-12	3.25e-13	8.33	19.5984	0.267	0.267	A_23_P209962	NM_024624	SMC6
A_23_P65278	7.48e-12	3.29e-13	-8.33	19.5867	0.872	-0.872	A_23_P65278	NM_015678	NBEA
A_23_P2431	7.52e-12	3.31e-13	8.33	19.5808	0.783	0.783	A_23_P2431	NM_004054	C3AR1
A_32_P193322	7.64e-12	3.36e-13	-8.32	19.5654	0.298	-0.298	A_32_P193322	NM_152756	RICTOR
A_21_P0008971	7.68e-12	3.38e-13	-8.32	19.5593	0.254	-0.254	A_21_P0008971	AI791749	XLOC_011790
A_32_P205110	7.7e-12	3.39e-13	-8.32	19.5567	0.822	-0.822	A_32_P205110	NM_001453	FOXC1
A_24_P381555	7.78e-12	3.43e-13	-8.32	19.5447	0.568	-0.568	A_24_P381555	NM_005870	SAP18
A_21_P0012944	7.81e-12	3.45e-13	8.32	19.5412	0.84	0.84	A_21_P0012944	NR_024054	LOC100170939
A_33_P3332018	7.83e-12	3.46e-13	-8.32	19.5374	0.783	-0.783	A_33_P3332018	NM_006682	FGL2
A_23_P353005	7.84e-12	3.46e-13	-8.32	19.536	0.381	-0.381	A_23_P353005	NM_152553	RNF217
A_21_P0010812	7.87e-12	3.48e-13	-8.32	19.5322	0.99	-0.99	A_21_P0010812	XR_109026	LOC645954
A_24_P194081	7.87e-12	3.48e-13	8.32	19.5316	0.68	0.68	A_24_P194081	NM_144779	FXYD5
A_23_P129101	7.87e-12	3.48e-13	8.32	19.531	0.722	0.722	A_23_P129101	NM_000520	HEXA
A_23_P7083	7.95e-12	3.52e-13	8.31	19.5199	0.329	0.329	A_23_P7083	NR_033339	C4orf42
A_23_P40847	8.01e-12	3.55e-13	8.31	19.5126	0.577	0.577	A_23_P40847	NM_004267	CHST2
A_23_P120002	8.04e-12	3.56e-13	8.31	19.5079	0.423	0.423	A_23_P120002	NM_004510	SP110
A_23_P66948	8.1e-12	3.59e-13	-8.31	19.5006	0.945	-0.945	A_23_P66948	NM_022751	FAM59A
A_24_P53241	8.19e-12	3.63e-13	-8.31	19.4896	1.02	-1.02	A_24_P53241	NM_153604	MYOCD
A_33_P3293918	8.2e-12	3.64e-13	8.31	19.488	0.9	0.9	A_33_P3293918	NM_170600	SH2D3C
A_23_P119042	8.21e-12	3.65e-13	8.31	19.4853	1.01	1.01	A_23_P119042	NM_005601	NKG7
A_24_P535219	8.21e-12	3.65e-13	-8.31	19.4853	0.473	-0.473	A_24_P535219	AJ420510	PHF10
A_23_P717	8.21e-12	3.65e-13	8.31	19.4841	0.697	0.697	A_23_P717	NM_018252	TMEM206
A_23_P19369	8.24e-12	3.67e-13	-8.31	19.4799	0.358	-0.358	A_23_P19369	NM_017640	LRRC16A
A_24_P333733	8.29e-12	3.69e-13	8.31	19.4734	0.58	0.58	A_24_P333733	NM_005177	ATP6V0A1
A_23_P134295	8.32e-12	3.71e-13	8.3	19.4698	0.392	0.392	A_23_P134295	NM_198949	NUDT1
A_32_P222961	8.35e-12	3.72e-13	-8.3	19.4662	0.496	-0.496	A_32_P222961	NM_001012968	SPIN4
A_24_P943613	8.42e-12	3.75e-13	-8.3	19.4577	0.397	-0.397	A_24_P943613	NM_015173	TBC1D1
A_23_P86632	8.52e-12	3.8e-13	8.3	19.4451	0.378	0.378	A_23_P86632	NM_001033858	DCLRE1C
A_23_P120863	8.58e-12	3.83e-13	-8.3	19.4374	0.478	-0.478	A_23_P120863	NM_004861	GAL3ST1
A_23_P413641	8.63e-12	3.85e-13	8.3	19.4318	0.799	0.799	A_23_P413641	NM_020820	PREX1
A_33_P3418175	8.63e-12	3.86e-13	-8.3	19.4307	0.589	-0.589	A_33_P3418175	NM_023946	LYNX1
A_23_P52017	8.68e-12	3.88e-13	8.3	19.4248	0.825	0.825	A_23_P52017	NM_018136	ASPM
A_24_P68019	8.75e-12	3.91e-13	8.29	19.4167	0.308	0.308	A_24_P68019	NM_138347	ZNF551
A_23_P67589	8.8e-12	3.93e-13	8.29	19.4109	0.33	0.33	A_23_P67589	NM_001100418	C19orf60
A_23_P27048	8.81e-12	3.94e-13	8.29	19.4093	0.306	0.306	A_23_P27048	NM_152464	TMEM199
A_32_P117354	8.86e-12	3.97e-13	-8.29	19.4028	0.735	-0.735	A_32_P117354	NM_014988	LIMCH1
A_23_P151529	9.08e-12	4.07e-13	-8.29	19.3773	0.814	-0.814	A_23_P151529	NR_023938	C14orf132
A_21_P0011599	9.09e-12	4.07e-13	8.29	19.3768	0.327	0.327	linc|TCONS_l2_00011380|linc|TCONS_l2_00011375		XLOC_l2_006152
A_33_P3304252	9.24e-12	4.14e-13	-8.28	19.3598	0.359	-0.359	A_33_P3304252	NM_031903	MRPL32
A_23_P49060	9.24e-12	4.15e-13	8.28	19.3595	0.881	0.881	A_23_P49060	NM_181642	SPINT1
A_23_P393620	9.26e-12	4.16e-13	-8.28	19.3565	1.32	-1.32	A_23_P393620	NM_006528	TFPI2
A_33_P3354322	9.27e-12	4.16e-13	8.28	19.3553	0.823	0.823	A_33_P3354322	NM_201397	GPX1
A_23_P25626	9.28e-12	4.17e-13	8.28	19.3534	0.496	0.496	A_23_P25626	NM_024808	BORA
A_21_P0010912	9.45e-12	4.25e-13	-8.28	19.3349	0.244	-0.244	linc|TCONS_l2_00003853		XLOC_l2_002176
A_23_P212595	9.51e-12	4.28e-13	-8.28	19.3283	0.361	-0.361	A_23_P212595	NM_014703	VPRBP
A_23_P33326	9.52e-12	4.28e-13	-8.28	19.327	1.02	-1.02	A_23_P33326	NM_000679	ADRA1B
A_23_P121182	9.55e-12	4.3e-13	-8.28	19.323	0.196	-0.196	A_23_P121182	NM_012260	HACL1
A_33_P3409090	9.55e-12	4.31e-13	-8.28	19.3223	0.627	-0.627	A_33_P3409090	NM_001843	CNTN1
A_33_P3254751	9.58e-12	4.32e-13	8.27	19.3194	0.501	0.501	A_33_P3254751	AK124217	LOC100131355
A_33_P3243175	9.58e-12	4.32e-13	8.27	19.3191	0.416	0.416	A_33_P3243175	NM_018129	PNPO
A_23_P110430	9.64e-12	4.35e-13	-8.27	19.3116	0.752	-0.752	A_23_P110430	NM_002448	MSX1
A_33_P3357858	9.74e-12	4.4e-13	8.27	19.3016	0.426	0.426	A_33_P3357858	NR_023382	ZNF815
A_23_P97250	9.78e-12	4.42e-13	8.27	19.2973	0.41	0.41	A_23_P97250	NM_001037533	GON4L
A_33_P3405334	9.82e-12	4.44e-13	8.27	19.2921	1.19	1.19	A_33_P3405334	NM_000405	GM2A
A_23_P112004	9.99e-12	4.52e-13	8.27	19.2745	0.43	0.43	A_23_P112004	NM_012472	LRRC6
A_24_P661641	1e-11	4.53e-13	-8.27	19.272	0.4	-0.4	A_24_P661641	NR_028408	LOC400027
A_21_P0000232	1e-11	4.53e-13	-8.27	19.2715	0.48	-0.48	A_21_P0000232	NR_001289	SNORD109B
A_23_P19333	1e-11	4.54e-13	8.26	19.27	1.74	1.74	A_23_P19333	NM_018643	TREM1
A_33_P3251985	1e-11	4.55e-13	8.26	19.2674	0.948	0.948	A_33_P3251985	NM_022736	MFSD1
A_24_P114617	1.02e-11	4.62e-13	-8.26	19.2535	0.285	-0.285	A_24_P114617	NM_014043	CHMP2B
A_33_P3374293	1.02e-11	4.62e-13	-8.26	19.252	0.358	-0.358	A_33_P3374293	NM_024854	PYROXD1
A_33_P3243093	1.02e-11	4.63e-13	-8.26	19.25	1.45	-1.45	A_33_P3243093	NM_003617	RGS5
A_23_P70746	1.02e-11	4.64e-13	-8.26	19.2488	0.369	-0.369	A_23_P70746	NM_017651	AHI1
A_33_P3235990	1.02e-11	4.64e-13	-8.26	19.2479	0.757	-0.757	A_33_P3235990	NM_007039	PTPN21
A_33_P3307875	1.03e-11	4.68e-13	-8.26	19.2394	0.413	-0.413	A_33_P3307875	NM_138288	SPTSSA
A_23_P133665	1.03e-11	4.69e-13	-8.26	19.2377	0.687	-0.687	A_23_P133665	NM_002031	FRK
A_23_P17663	1.04e-11	4.74e-13	8.26	19.2273	0.829	0.829	A_23_P17663	NM_002462	MX1
A_32_P208120	1.04e-11	4.74e-13	8.26	19.2269	0.517	0.517	A_32_P208120	NM_153498	CAMK1D
A_23_P109034	1.04e-11	4.75e-13	-8.26	19.2255	0.651	-0.651	A_23_P109034	NM_002999	SDC4
A_24_P46334	1.04e-11	4.75e-13	-8.26	19.2252	0.313	-0.313	A_24_P46334	NM_032547	SCOC
A_32_P209960	1.05e-11	4.78e-13	8.25	19.2193	0.996	0.996	A_32_P209960	NM_000246	CIITA
A_23_P88278	1.05e-11	4.8e-13	8.25	19.2157	0.589	0.589	A_23_P88278	NM_020366	RPGRIP1
A_23_P64828	1.05e-11	4.8e-13	8.25	19.2147	0.934	0.934	A_23_P64828	NM_002534	OAS1
A_33_P3230709	1.06e-11	4.82e-13	-8.25	19.2105	0.468	-0.468	A_33_P3230709	NM_006612	KIF1C
A_21_P0014236	1.06e-11	4.87e-13	-8.25	19.2007	0.596	-0.596	A_21_P0014236	XR_108980	LOC100507319
A_33_P3423979	1.07e-11	4.88e-13	-8.25	19.1991	0.848	-0.848	A_33_P3423979	NM_001166109	PALLD
A_23_P204375	1.07e-11	4.88e-13	8.25	19.1987	0.788	0.788	A_23_P204375	NM_020400	LPAR5
A_33_P3247848	1.07e-11	4.89e-13	8.25	19.198	0.361	0.361	A_33_P3247848	NM_001144989	ZNF814
A_24_P411561	1.07e-11	4.89e-13	8.25	19.1973	1.25	1.25	A_24_P411561	NM_032782	HAVCR2
A_23_P416468	1.07e-11	4.91e-13	8.25	19.1923	0.639	0.639	A_23_P416468	NM_025049	PIF1
A_23_P329870	1.07e-11	4.93e-13	8.25	19.1884	1.09	1.09	A_23_P329870	NM_024599	RHBDF2
A_33_P3337009	1.08e-11	4.98e-13	8.25	19.1802	0.454	0.454	ens|ENST00000372560|ens|ENST00000482168|tc|THC2535535		PPCS
A_24_P56317	1.09e-11	5e-13	-8.25	19.1756	0.408	-0.408	A_24_P56317	NM_144778	MBNL2
A_33_P3355055	1.09e-11	5.01e-13	-8.25	19.174	0.312	-0.312	A_33_P3355055	NM_001002251	ARL6IP4
A_21_P0000266	1.1e-11	5.07e-13	-8.24	19.1615	0.459	-0.459	A_21_P0000266	NR_002581	SNORA72
A_23_P23839	1.13e-11	5.21e-13	-8.24	19.1339	1.02	-1.02	A_23_P23839	NM_001017403	LGR6
A_23_P252855	1.13e-11	5.23e-13	-8.24	19.1314	0.349	-0.349	A_23_P252855	NM_018321	BRIX1
A_23_P352435	1.13e-11	5.24e-13	8.24	19.1298	0.425	0.425	A_23_P352435	NM_002926	RGS12
A_33_P3371360	1.13e-11	5.24e-13	-8.24	19.1292	0.411	-0.411	A_33_P3371360	NM_001123364	C6orf186
A_24_P128312	1.14e-11	5.25e-13	8.24	19.1274	0.293	0.293	A_24_P128312	NM_007135	ZNF79
A_33_P3254801	1.14e-11	5.25e-13	8.24	19.1273	0.398	0.398	A_33_P3254801	NM_007346	OGFR
A_23_P210608	1.14e-11	5.28e-13	8.23	19.121	0.437	0.437	A_23_P210608	NM_006526	ZNF217
A_23_P63789	1.16e-11	5.38e-13	8.23	19.1029	0.75	0.75	A_23_P63789	NM_032997	ZWINT
A_23_P142634	1.18e-11	5.48e-13	-8.23	19.0846	0.351	-0.351	A_23_P142634	NM_014168	METTL5
A_33_P3375541	1.18e-11	5.49e-13	8.23	19.084	1.12	1.12	A_33_P3375541	NM_000732	CD3D
A_24_P291401	1.2e-11	5.55e-13	8.23	19.0729	0.28	0.28	A_24_P291401	NM_001031738	TMEM150A
A_23_P111517	1.2e-11	5.56e-13	-8.23	19.0712	0.793	-0.793	A_23_P111517	NM_022479	WBSCR17
A_23_P256933	1.2e-11	5.58e-13	-8.22	19.0666	0.204	-0.204	A_23_P256933	NM_000986	RPL24
A_21_P0010769	1.2e-11	5.6e-13	8.22	19.0643	0.693	0.693	A_21_P0010769	NR_003366	ANKRD20A8P
A_24_P260101	1.21e-11	5.64e-13	8.22	19.0574	0.676	0.676	A_24_P260101	NM_007289	MME
A_32_P902957	1.22e-11	5.69e-13	8.22	19.0485	0.495	0.495	A_32_P902957	NM_138450	ARL11
A_33_P3415032	1.22e-11	5.7e-13	8.22	19.0458	0.56	0.56	A_33_P3415032	NM_002232	KCNA3
A_33_P3359753	1.23e-11	5.71e-13	8.22	19.0451	0.516	0.516	A_33_P3359753	NM_145257	C1orf96
A_23_P43273	1.23e-11	5.73e-13	-8.22	19.0417	0.571	-0.571	A_23_P43273	NM_000127	EXT1
A_23_P137573	1.23e-11	5.73e-13	-8.22	19.0413	0.975	-0.975	A_23_P137573	NM_003240	LEFTY2
A_33_P3592015	1.26e-11	5.86e-13	-8.21	19.0185	0.583	-0.583	A_33_P3592015	NM_014282	HABP4
A_23_P317691	1.26e-11	5.89e-13	-8.21	19.0142	0.311	-0.311	A_23_P317691	NM_016290	UIMC1
A_23_P145718	1.26e-11	5.91e-13	8.21	19.0113	0.977	0.977	A_23_P145718	NM_001637	AOAH
A_24_P169234	1.28e-11	5.97e-13	8.21	19.0002	0.643	0.643	A_24_P169234	NM_001079	ZAP70
A_33_P3214690	1.28e-11	5.98e-13	-8.21	18.9988	0.465	-0.465	A_33_P3214690	NM_014932	NLGN1
A_24_P192805	1.28e-11	6e-13	8.21	18.996	0.714	0.714	A_24_P192805	NM_001007232	CARD17
A_24_P408736	1.28e-11	6e-13	8.21	18.996	0.676	0.676	A_24_P408736	NM_014568	GALNT5
A_33_P3402414	1.28e-11	6.02e-13	-8.21	18.9924	0.353	-0.353	A_33_P3402414	NM_001788	2022-09-07
A_33_P3400547	1.29e-11	6.03e-13	-8.21	18.9919	0.335	-0.335	A_33_P3400547	NM_004264	MED21
A_33_P3327822	1.29e-11	6.05e-13	-8.21	18.9884	0.918	-0.918	A_33_P3327822	NM_007341	SH3BGR
A_23_P134854	1.31e-11	6.16e-13	8.2	18.9696	0.928	0.928	A_23_P134854	NM_194284	CLDN23
A_33_P3382513	1.34e-11	6.29e-13	8.2	18.9489	0.398	0.398	A_33_P3382513	NM_058192	RPUSD1
A_21_P0014172	1.35e-11	6.33e-13	-8.2	18.9441	0.472	-0.472	A_21_P0014172	XR_108687	LOC100507025
A_23_P157007	1.35e-11	6.35e-13	8.2	18.9407	1.3	1.3	A_23_P157007	NM_014020	TMEM176B
A_33_P3256334	1.36e-11	6.42e-13	-8.2	18.9295	0.355	-0.355	A_33_P3256334	NM_006249	PRB3
A_33_P3245908	1.37e-11	6.43e-13	8.2	18.9273	0.585	0.585	A_33_P3245908	NM_001010863	C10orf128
A_33_P3354683	1.37e-11	6.44e-13	8.2	18.9261	0.231	0.231	A_33_P3354683	NM_033198	PIGS
A_24_P282343	1.37e-11	6.45e-13	-8.2	18.9254	0.463	-0.463	A_24_P282343	NM_003159	CDKL5
A_21_P0000334	1.38e-11	6.5e-13	-8.19	18.9168	0.466	-0.466	A_21_P0000334	NR_002979	SNORA49
A_23_P145096	1.39e-11	6.53e-13	8.19	18.9129	1.9	1.9	A_23_P145096	NM_005084	PLA2G7
A_19_P00320275	1.39e-11	6.54e-13	-8.19	18.9113	0.517	-0.517	ens|ENST00000498732|linc|TCONS_00017468		XLOC_008079
A_23_P131348	1.4e-11	6.58e-13	-8.19	18.905	0.535	-0.535	A_23_P131348	NM_025264	THUMPD2
A_33_P3304963	1.4e-11	6.59e-13	8.19	18.9032	0.264	0.264	A_33_P3304963	NM_001143759	LRRC27
A_23_P19510	1.4e-11	6.6e-13	8.19	18.9018	1.2	1.2	A_23_P19510	NM_001198858	HLA-DQB2
A_23_P385126	1.4e-11	6.61e-13	8.19	18.9012	0.373	0.373	A_23_P385126	NM_139160	DEPDC7
A_23_P97365	1.4e-11	6.62e-13	8.19	18.8998	0.694	0.694	A_23_P97365	NM_018103	LRRC8D
A_23_P59637	1.43e-11	6.75e-13	8.19	18.8799	0.587	0.587	A_23_P59637	NM_014705	DOCK4
A_32_P49668	1.43e-11	6.78e-13	8.19	18.8753	0.671	0.671	A_32_P49668	XM_003403393	LOC100653060
A_24_P154037	1.45e-11	6.84e-13	-8.18	18.8668	0.634	-0.634	A_24_P154037	NM_003749	IRS2
A_23_P19517	1.45e-11	6.88e-13	8.18	18.8616	0.628	0.628	A_23_P19517	NM_002224	ITPR3
A_23_P131676	1.46e-11	6.92e-13	-8.18	18.8551	0.917	-0.917	A_23_P131676	NM_020311	CXCR7
A_33_P3289422	1.46e-11	6.93e-13	8.18	18.8549	0.324	0.324	A_33_P3289422	NM_001040185	ZNF765
A_24_P390403	1.47e-11	6.96e-13	-8.18	18.8503	0.257	-0.257	A_24_P390403	NM_015138	RTF1
A_33_P3362088	1.47e-11	6.99e-13	8.18	18.8453	0.876	0.876	A_33_P3362088	NM_002560	P2RX4
A_23_P108673	1.47e-11	7e-13	8.18	18.8443	0.444	0.444	A_23_P108673	NM_032181	FAM176A
A_23_P156327	1.48e-11	7.03e-13	8.18	18.8403	0.75	0.75	A_23_P156327	NM_000358	TGFBI
A_24_P416257	1.48e-11	7.04e-13	8.18	18.8387	0.555	0.555	A_24_P416257	NM_015044	GGA2
A_23_P45999	1.48e-11	7.06e-13	-8.18	18.8362	0.75	-0.75	A_23_P45999	NM_012168	FBXO2
A_21_P0006078	1.48e-11	7.06e-13	8.18	18.8361	0.634	0.634	A_21_P0006078	CR627148	XLOC_007710
A_23_P51231	1.48e-11	7.06e-13	8.18	18.8356	0.897	0.897	A_23_P51231	NM_001031680	RUNX3
A_24_P118011	1.49e-11	7.1e-13	-8.18	18.8301	0.462	-0.462	A_24_P118011	NR_027258	PRORSD1P
A_23_P73763	1.5e-11	7.13e-13	8.18	18.8259	0.385	0.385	A_23_P73763	NM_006014	LAGE3
A_23_P171336	1.5e-11	7.17e-13	8.17	18.8214	0.838	0.838	A_23_P171336	NM_022052	NXF3
A_23_P100642	1.5e-11	7.17e-13	-8.17	18.8211	0.75	-0.75	A_23_P100642	NM_002686	PNMT
A_33_P3396607	1.51e-11	7.18e-13	-8.17	18.8193	0.547	-0.547	A_33_P3396607	NM_003359	UGDH
A_21_P0012636	1.51e-11	7.18e-13	-8.17	18.8189	1.08	-1.08	linc|TCONS_l2_00020894		XLOC_l2_010947
A_33_P3338166	1.51e-11	7.23e-13	8.17	18.8124	0.796	0.796	A_33_P3338166	NM_030952	NUAK2
A_23_P376799	1.52e-11	7.27e-13	8.17	18.8067	0.281	0.281	A_23_P376799	NM_015262	FAM21C
A_21_P0004676	1.52e-11	7.27e-13	-8.17	18.8067	0.394	-0.394	A_21_P0004676	NR_033376	LINC00222
A_23_P374389	1.52e-11	7.29e-13	8.17	18.8043	0.488	0.488	A_23_P374389	NM_138499	PWWP2B
A_33_P3370226	1.55e-11	7.4e-13	-8.17	18.7894	0.337	-0.337	A_33_P3370226	NM_000971	RPL7
A_33_P3390731	1.58e-11	7.57e-13	-8.16	18.7674	0.407	-0.407	A_33_P3390731	NM_001012398	AKTIP
A_33_P3347452	1.59e-11	7.65e-13	8.16	18.7578	0.509	0.509	A_33_P3347452	NM_021135	RPS6KA2
A_23_P422511	1.59e-11	7.65e-13	8.16	18.7573	0.426	0.426	A_23_P422511	NM_182556	SLC25A45
A_33_P3412900	1.59e-11	7.66e-13	8.16	18.7564	0.584	0.584	A_33_P3412900	NM_001039771	CBLN3
A_23_P55270	1.61e-11	7.71e-13	8.16	18.7495	3.02	3.02	A_23_P55270	NM_002988	CCL18
A_23_P99942	1.61e-11	7.73e-13	8.16	18.7475	0.475	0.475	A_23_P99942	NM_024652	LRRK1
A_23_P115190	1.61e-11	7.73e-13	-8.16	18.7473	0.384	-0.384	A_23_P115190	NM_002506	NGF
A_23_P122443	1.62e-11	7.8e-13	-8.16	18.7381	0.77	-0.77	A_23_P122443	NM_005319	HIST1H1C
A_24_P391604	1.63e-11	7.83e-13	-8.16	18.734	0.622	-0.622	A_24_P391604	NM_181605	KRTAP6-3
A_21_P0014006	1.63e-11	7.84e-13	8.16	18.7327	0.338	0.338	A_21_P0014006	XM_003403443	LOC100509263
A_23_P79978	1.63e-11	7.87e-13	-8.16	18.7291	0.809	-0.809	A_23_P79978	NM_020689	SLC24A3
A_23_P170574	1.64e-11	7.89e-13	8.16	18.7263	0.707	0.707	A_23_P170574	NM_178310	SNAI3
A_23_P331895	1.64e-11	7.92e-13	8.16	18.7226	0.86	0.86	A_23_P331895	NM_025250	TTYH3
A_23_P103775	1.65e-11	7.95e-13	8.15	18.7192	0.441	0.441	A_23_P103775	NM_032270	LRRC8C
A_23_P416894	1.67e-11	8.05e-13	8.15	18.7075	0.785	0.785	A_23_P416894	NM_017439	PION
A_33_P3388938	1.67e-11	8.05e-13	8.15	18.7071	0.283	0.283	A_33_P3388938	NR_024402	MGC23284
A_23_P9293	1.67e-11	8.05e-13	-8.15	18.7068	0.51	-0.51	A_23_P9293	NM_004817	TJP2
A_21_P0011423	1.67e-11	8.06e-13	8.15	18.7057	0.454	0.454	linc|TCONS_l2_00009664		XLOC_l2_005175
A_21_P0011933	1.67e-11	8.06e-13	-8.15	18.7056	0.339	-0.339	A_21_P0011933	NR_037597	LOC442028
A_33_P3277988	1.67e-11	8.07e-13	8.15	18.705	0.428	0.428	A_33_P3277988	NM_000629	IFNAR1
A_23_P72853	1.68e-11	8.14e-13	8.15	18.6959	0.466	0.466	A_23_P72853	NM_032889	MFSD5
A_32_P174572	1.71e-11	8.28e-13	8.15	18.6799	0.374	0.374	A_32_P174572	NR_002774	HTR7P1
A_33_P3338047	1.71e-11	8.3e-13	-8.15	18.6776	0.481	-0.481	A_33_P3338047	NM_001098537	PNPLA7
A_32_P77102	1.72e-11	8.33e-13	8.15	18.673	0.549	0.549	A_32_P77102	NR_038461	LOC100128420
A_23_P35970	1.73e-11	8.38e-13	8.14	18.6672	0.401	0.401	A_23_P35970	NM_001467	SLC37A4
A_24_P941359	1.73e-11	8.41e-13	8.14	18.6638	0.59	0.59	A_24_P941359	NM_014722	FAM65B
A_33_P3236798	1.74e-11	8.46e-13	8.14	18.6578	0.781	0.781	A_33_P3236798	NM_080823	SRMS
A_23_P164284	1.76e-11	8.55e-13	8.14	18.6475	0.757	0.757	A_23_P164284	NM_001307	CLDN7
A_23_P134347	1.77e-11	8.6e-13	8.14	18.6416	1.21	1.21	A_23_P134347	NM_019029	CPVL
A_33_P3378737	1.78e-11	8.68e-13	-8.14	18.6335	0.356	-0.356	ens|ENST00000463391		TTC39B
A_24_P132383	1.79e-11	8.71e-13	8.14	18.6294	0.679	0.679	A_24_P132383	NM_175571	GIMAP8
A_19_P00801752	1.79e-11	8.72e-13	8.14	18.628	0.506	0.506	tc|THC2718861|linc|TCONS_00029159		XLOC_014103
A_32_P18258	1.79e-11	8.75e-13	8.14	18.625	0.506	0.506	A_32_P18258	NM_006755	TALDO1
A_23_P312920	1.79e-11	8.76e-13	8.14	18.6245	1.29	1.29	A_23_P312920	NM_006235	POU2AF1
A_23_P145631	1.81e-11	8.84e-13	8.13	18.615	0.706	0.706	A_23_P145631	NM_024711	GIMAP6
A_23_P252825	1.82e-11	8.9e-13	8.13	18.6085	0.275	0.275	A_23_P252825	NM_012235	SCAP
A_24_P192262	1.83e-11	8.97e-13	8.13	18.6013	0.664	0.664	A_24_P192262	NM_005402	RALA
A_23_P7791	1.84e-11	8.98e-13	8.13	18.6	0.697	0.697	A_23_P7791	NM_024576	OGFRL1
A_23_P60002	1.84e-11	9.01e-13	-8.13	18.5958	0.299	-0.299	A_23_P60002	NM_014673	TTC35
A_24_P56052	1.85e-11	9.05e-13	-8.13	18.5919	0.234	-0.234	A_24_P56052	NM_053023	ZFP91
A_32_P105195	1.88e-11	9.22e-13	-8.13	18.5737	0.303	-0.303	A_32_P105195	NM_014829	DDX46
A_24_P206343	1.88e-11	9.24e-13	8.12	18.5717	1.18	1.18	A_24_P206343	NM_033054	MYO1G
A_23_P65757	1.89e-11	9.28e-13	8.12	18.5671	0.886	0.886	A_23_P65757	NM_004701	CCNB2
A_23_P26771	1.91e-11	9.4e-13	8.12	18.555	0.87	0.87	A_23_P26771	NM_006678	CD300C
A_23_P70670	1.92e-11	9.46e-13	8.12	18.5484	1.57	1.57	A_23_P70670	NM_004233	CD83
A_23_P337917	1.93e-11	9.48e-13	-8.12	18.546	0.438	-0.438	A_23_P337917	NM_177444	PPFIBP1
A_23_P127186	1.93e-11	9.5e-13	-8.12	18.5446	0.699	-0.699	A_23_P127186	NM_206862	TACC2
A_23_P95640	1.95e-11	9.62e-13	8.12	18.5318	0.801	0.801	A_23_P95640	NM_001007544	C1orf186
A_23_P371239	1.96e-11	9.65e-13	8.12	18.5285	0.634	0.634	A_23_P371239	NM_198390	CMIP
A_24_P179585	1.97e-11	9.7e-13	-8.12	18.524	0.432	-0.432	A_24_P179585	NM_018650	MARK1
A_24_P140391	2.03e-11	1e-12	-8.11	18.4917	0.266	-0.266	A_24_P140391	NM_001042616	PIGY
A_21_P0004942	2.07e-11	1.02e-12	8.1	18.4719	0.766	0.766	A_21_P0004942	NR_038981	LOC100507254
A_23_P151093	2.12e-11	1.05e-12	8.1	18.4459	0.289	0.289	A_23_P151093	NM_001040436	YARS2
A_21_P0010669	2.12e-11	1.05e-12	8.1	18.4458	0.281	0.281	linc|TCONS_l2_00001761		XLOC_l2_001302
A_23_P257538	2.12e-11	1.05e-12	-8.1	18.4445	0.277	-0.277	A_23_P257538	NM_006606	RBBP9
A_23_P404494	2.13e-11	1.06e-12	8.1	18.4409	1.32	1.32	A_23_P404494	NM_002185	IL7R
A_24_P229536	2.14e-11	1.06e-12	-8.1	18.4335	0.526	-0.526	A_24_P229536	NR_027791	LINC00478
A_23_P161507	2.17e-11	1.08e-12	8.09	18.4225	0.283	0.283	A_23_P161507	NM_004923	MTL5
A_23_P362759	2.23e-11	1.11e-12	-8.09	18.3929	0.481	-0.481	A_23_P362759	NM_018699	PRDM5
[truncated: 28,559 more rows]

## Sheet: GSE55457.top.table
c	adj.P.Val	P.Value	t	B	abslogFC	logFC	Gene.symbol	Gene.title
208518_s_at	1.9e-05	1.56e-09	-9.47457	11.6096	2.38559	-2.38559	PER2	period circadian clock 2
214040_s_at	1.9e-05	1.7e-09	-9.43081	11.5316	5.91251	-5.91251	GSN	gelsolin
204362_at	7.54e-05	1.02e-08	8.56434	9.92726	1.01695	1.01695	SKAP2	src kinase associated phosphoprotein 2
207334_s_at	0.0001859	3.39e-08	-8.00503	8.82999	3.94148	-3.94148	TGFBR2	transforming growth factor beta receptor 2
210116_at	0.0001859	4.98e-08	7.83085	8.47834	3.83314	3.83314	SH2D1A	SH2 domain containing 1A
208532_x_at	0.0002027	6.93e-08	-7.68254	8.17522	1.5836	-1.5836	KRTAP5-8	keratin associated protein 5-8
214251_s_at	0.0002027	7.28e-08	-7.66067	8.13022	4.46663	-4.46663	NUMA1	nuclear mitotic apparatus protein 1
217248_s_at	0.0002401	1.02e-07	-7.50901	7.81625	3.96706	-3.96706	SLC7A8	solute carrier family 7 member 8
211277_x_at	0.0002401	1.22e-07	-7.43158	7.65458	2.00638	-2.00638	APP	amyloid beta precursor protein
212574_x_at	0.0002401	1.24e-07	-7.42417	7.63906	2.06809	-2.06809	TMEM259	transmembrane protein 259
217675_at	0.0002401	1.33e-07	-7.39266	7.57298	2.95482	-2.95482	ZBTB7C	zinc finger and BTB domain containing 7C
219696_at	0.0002401	1.4e-07	7.37058	7.52659	1.12018	1.12018	DENND1B	DENN domain containing 1B
208868_s_at	0.0002517	1.58e-07	-7.31747	7.41468	1.77066	-1.77066	GABARAPL1	GABA type A receptor associated protein like 1
217007_s_at	0.0002587	1.74e-07	-7.2754	7.32573	1.74619	-1.74619	ADAM15	ADAM metallopeptidase domain 15
216017_s_at	0.0002614	1.96e-07	-7.22415	7.21703	2.08486	-2.08486	NAB2	NGFI-A binding protein 2
209346_s_at	0.0002614	1.99e-07	-7.2163	7.20034	2.06315	-2.06315	PI4K2A	phosphatidylinositol 4-kinase type 2 alpha
211876_x_at	0.0002645	2.14e-07	-7.18619	7.13624	4.88403	-4.88403	PCDHGA3///PCDHGA5///PCDHGA6///PCDHGA10///PCDHGA11///PCDHGA12///PCDHGC3	protocadherin gamma subfamily A, 3///protocadherin gamma subfamily A, 5///protocadherin gamma subfamily A, 6///protocadherin gamma subfamily A, 10///protocadherin gamma subfamily A, 11///protocadherin gamma subfamily A, 12///protocadherin gamma subfamily C, 3
200917_s_at	0.0002666	2.27e-07	-7.1594	7.07911	3.60175	-3.60175	SRPRA	SRP receptor alpha subunit
218669_at	0.0003896	4.13e-07	6.90194	6.52465	0.813957	0.813957	RAP2C	RAP2C, member of RAS oncogene family
207499_x_at	0.0003896	4.2e-07	-6.89531	6.51025	1.88964	-1.88964	UNC45A	unc-45 myosin chaperone A
204279_at	0.0004161	4.67e-07	6.84977	6.41113	1.44141	1.44141	PSMB9	proteasome subunit beta 9
205461_at	0.0004957	6.01e-07	-6.74256	6.1766	2.97284	-2.97284	RAB35	RAB35, member RAS oncogene family
222115_x_at	0.0005383	6.76e-07	-6.69224	6.06599	1.51316	-1.51316	GLYR1	glyoxylate reductase 1 homolog
212543_at	0.0005425	7.32e-07	6.6586	5.99182	1.02193	1.02193	AIM1	absent in melanoma 1
201808_s_at	0.0005425	7.46e-07	-6.65072	5.97443	2.99482	-2.99482	ENG	endoglin
203915_at	0.0005425	7.55e-07	6.64597	5.96395	3.43174	3.43174	CXCL9	C-X-C motif chemokine ligand 9
212546_s_at	0.0005813	8.35e-07	6.60346	5.86993	0.718609	0.718609	FRYL	FRY like transcription coactivator
219385_at	0.0005967	8.93e-07	6.57497	5.8068	1.7441	1.7441	SLAMF8	SLAM family member 8
204533_at	0.0005967	9.11e-07	6.56689	5.78887	2.94541	2.94541	CXCL10	C-X-C motif chemokine ligand 10
205890_s_at	0.0006053	9.51e-07	6.54874	5.74856	4.09928	4.09928	UBD///GABBR1	ubiquitin D///gamma-aminobutyric acid type B receptor subunit 1
200671_s_at	0.000633	1.04e-06	-6.5118	5.66641	3.81856	-3.81856	SPTBN1	spectrin beta, non-erythrocytic 1
212073_at	0.000633	1.09e-06	-6.49235	5.62307	1.15233	-1.15233	CSNK2A1	casein kinase 2 alpha 1
205242_at	0.000633	1.16e-06	6.46481	5.56162	5.63184	5.63184	CXCL13	C-X-C motif chemokine ligand 13
208629_s_at	0.000633	1.16e-06	-6.46364	5.55901	1.67208	-1.67208	HADHA	hydroxyacyl-CoA dehydrogenase/3-ketoacyl-CoA thiolase/enoyl-CoA hydratase (trifunctional protein), alpha subunit
214212_x_at	0.0006522	1.23e-06	-6.4411	5.50865	1.47542	-1.47542	FERMT2	fermitin family member 2
206134_at	0.000693	1.36e-06	6.39788	5.41188	3.80862	3.80862	ADAMDEC1	ADAM like decysin 1
208900_s_at	0.000693	1.4e-06	-6.38805	5.38983	1.57281	-1.57281	TOP1	topoisomerase (DNA) I
217399_s_at	0.000693	1.4e-06	-6.38697	5.38741	2.32089	-2.32089	FOXO3B///FOXO3	forkhead box O3B pseudogene///forkhead box O3
216541_x_at	0.0007065	1.46e-06	6.36977	5.34882	3.44902	3.44902	IGHM///IGHG1	immunoglobulin heavy constant mu///immunoglobulin heavy constant gamma 1 (G1m marker)
215343_at	0.0007843	1.65e-06	6.31742	5.23108	2.29321	2.29321	CCDC88C	coiled-coil domain containing 88C
202688_at	0.0007858	1.69e-06	6.30785	5.20953	0.943997	0.943997	TNFSF10	tumor necrosis factor superfamily member 10
211681_s_at	0.0008633	1.9e-06	-6.26031	5.10226	1.31774	-1.31774	PDLIM5	PDZ and LIM domain 5
204613_at	0.0008709	2.05e-06	6.2295	5.0326	1.10201	1.10201	PLCG2	phospholipase C gamma 2
211513_s_at	0.0008709	2.05e-06	-6.22901	5.03147	2.85374	-2.85374	OGFR	opioid growth factor receptor
206082_at	0.0008709	2.06e-06	6.22617	5.02504	1.63602	1.63602	HCP5	HLA complex P5 (non-protein coding)
203890_s_at	0.0008709	2.07e-06	-6.22422	5.02063	1.89526	-1.89526	MIR637///DAPK3	microRNA 637///death associated protein kinase 3
216430_x_at	0.0009597	2.33e-06	6.17636	4.91214	4.01625	4.01625	IGLV1-44	immunoglobulin lambda variable 1-44
202773_s_at	0.0010429	2.57e-06	-6.13454	4.81711	2.72316	-2.72316	SFSWAP	splicing factor SWAP homolog
210557_x_at	0.0010935	2.75e-06	-6.10761	4.75581	2.72246	-2.72246	CSF1	colony stimulating factor 1
208917_x_at	0.0011327	2.9e-06	-6.08586	4.70625	1.83431	-1.83431	NADK	NAD kinase
210508_s_at	0.0011546	3.04e-06	6.06597	4.66086	2.05258	2.05258	KCNQ2	potassium voltage-gated channel subfamily Q member 2
201683_x_at	0.0011546	3.06e-06	-6.06382	4.65595	0.920042	-0.920042	TOX4	TOX high mobility group box family member 4
211458_s_at	0.0011874	3.2e-06	-6.04543	4.61395	1.26579	-1.26579	GABARAPL3///GABARAPL1	GABA type A receptor associated protein like 3 pseudogene///GABA type A receptor associated protein like 1
216352_x_at	0.0012003	3.31e-06	-6.031	4.58094	3.94229	-3.94229	PCDHGA3	protocadherin gamma subfamily A, 3
218881_s_at	0.0012003	3.34e-06	-6.02754	4.57302	2.11756	-2.11756	FOSL2	FOS like 2, AP-1 transcription factor subunit
215434_x_at	0.001226	3.54e-06	-6.0041	4.51939	1.69637	-1.69637	LOC102724250///NBPF26///NBPF19///NBPF10///NBPF15///NBPF11///NBPF1///NBPF14	neuroblastoma breakpoint family member 1///neuroblastoma breakpoint family member 26///neuroblastoma breakpoint family member 19///neuroblastoma breakpoint family member 10///neuroblastoma breakpoint family member 15///neuroblastoma breakpoint family member 11///neuroblastoma breakpoint family member 1///neuroblastoma breakpoint family member 14
208879_x_at	0.001226	3.63e-06	-5.99379	4.49576	2.16169	-2.16169	PRPF6	pre-mRNA processing factor 6
213293_s_at	0.001226	3.66e-06	5.98947	4.48587	0.858783	0.858783	TRIM22	tripartite motif containing 22
219035_s_at	0.001226	3.69e-06	5.9871	4.48043	0.565104	0.565104	RNF34	ring finger protein 34
202434_s_at	0.0012508	3.86e-06	-5.96854	4.43788	3.83361	-3.83361	CYP1B1	cytochrome P450 family 1 subfamily B member 1
217658_at	0.0012508	3.89e-06	-5.96522	4.43025	1.71432	-1.71432	THAP3	THAP domain containing 3
203394_s_at	0.0012508	3.93e-06	-5.96097	4.42051	1.61592	-1.61592	HES1	hes family bHLH transcription factor 1
201044_x_at	0.001266	4.08e-06	-5.94593	4.38598	4.60005	-4.60005	DUSP1	dual specificity phosphatase 1
213799_s_at	0.001266	4.09e-06	-5.94453	4.38275	2.71673	-2.71673	PTPRA	protein tyrosine phosphatase, receptor type A
206824_at	0.0013087	4.34e-06	-5.91993	4.32621	1.99941	-1.99941	CES1P1	carboxylesterase 1 pseudogene 1
213121_at	0.0013087	4.35e-06	-5.91979	4.3259	2.88503	-2.88503	SNRNP70	small nuclear ribonucleoprotein U1 subunit 70
203882_at	0.0013254	4.46e-06	5.90914	4.30141	0.565657	0.565657	IRF9	interferon regulatory factor 9
201927_s_at	0.0013284	4.53e-06	-5.90248	4.28607	1.52544	-1.52544	PKP4	plakophilin 4
210495_x_at	0.0013284	4.65e-06	-5.89225	4.26253	0.691831	-0.691831	FN1	fibronectin 1
202307_s_at	0.0013284	4.65e-06	5.89224	4.26251	1.77804	1.77804	TAP1	transporter 1, ATP binding cassette subfamily B member
208721_s_at	0.0013659	4.84e-06	-5.87568	4.22436	1.65816	-1.65816	ANAPC5	anaphase promoting complex subunit 5
211147_s_at	0.0013738	4.93e-06	-5.86823	4.20718	1.83493	-1.83493	P2RX6	purinergic receptor P2X 6
208621_s_at	0.0014042	5.25e-06	-5.84288	4.14871	2.67874	-2.67874	EZR	ezrin
211649_x_at	0.0014042	5.27e-06	5.84143	4.14536	3.44575	3.44575	IGHM///IGHG1///IGHA1	immunoglobulin heavy constant mu///immunoglobulin heavy constant gamma 1 (G1m marker)///immunoglobulin heavy constant alpha 1
219028_at	0.0014042	5.29e-06	-5.83943	4.14076	0.794122	-0.794122	HIPK2	homeodomain interacting protein kinase 2
208459_s_at	0.0014301	5.46e-06	-5.8272	4.11252	1.18783	-1.18783	XPO7	exportin 7
208038_at	0.0014365	5.54e-06	-5.82064	4.09735	2.20413	-2.20413	IL1RL2	interleukin 1 receptor like 2
201688_s_at	0.0014574	5.74e-06	5.80628	4.06417	2.18568	2.18568	TPD52	tumor protein D52
212314_at	0.0014574	5.85e-06	5.79879	4.04686	2.0207	2.0207	SEL1L3	SEL1L family member 3
203176_s_at	0.0014574	5.86e-06	-5.79808	4.0452	0.802886	-0.802886	TFAM	transcription factor A, mitochondrial
219648_at	0.0014574	5.89e-06	5.79628	4.04104	1.36733	1.36733	MREG	melanoregulin
200796_s_at	0.0014664	6.07e-06	-5.78405	4.01276	3.55589	-3.55589	MCL1	BCL2 family apoptosis regulator
213036_x_at	0.001473	6.21e-06	5.77431	3.9902	1.62106	1.62106	ATP2A3	ATPase sarcoplasmic/endoplasmic reticulum Ca2+ transporting 3
202601_s_at	0.0014819	6.32e-06	-5.76756	3.97458	2.93635	-2.93635	HTATSF1	HIV-1 Tat specific factor 1
206686_at	0.00153	6.63e-06	5.74808	3.92944	2.23714	2.23714	PDK1	pyruvate dehydrogenase kinase 1
213614_x_at	0.00153	6.66e-06	-5.74616	3.92499	0.585062	-0.585062	EEF1A1	eukaryotic translation elongation factor 1 alpha 1
201565_s_at	0.0015341	6.8e-06	-5.73764	3.90525	0.763695	-0.763695	ID2	inhibitor of DNA binding 2, HLH protein
216517_at	0.0015341	6.82e-06	5.73681	3.90333	3.29217	3.29217	IGKC	immunoglobulin kappa constant
205267_at	0.0015809	7.31e-06	5.70858	3.83781	3.93726	3.93726	POU2AF1	POU class 2 associating factor 1
217924_at	0.0016386	7.65e-06	-5.69018	3.79507	1.39926	-1.39926	C6orf106	chromosome 6 open reading frame 106
211102_s_at	0.0016836	7.99e-06	-5.67225	3.7534	1.28525	-1.28525	LILRA2	leukocyte immunoglobulin like receptor A2
212956_at	0.0016836	8.04e-06	5.67012	3.74846	1.11606	1.11606	TBC1D9	TBC1 domain family member 9
217607_x_at	0.0016836	8.08e-06	-5.66772	3.74287	2.21748	-2.21748	EIF4G2	eukaryotic translation initiation factor 4 gamma 2
211074_at	0.0016995	8.24e-06	-5.66016	3.72528	1.21097	-1.21097	FOLR1	folate receptor 1
204560_at	0.0017094	8.36e-06	-5.65409	3.71115	4.13566	-4.13566	FKBP5	FK506 binding protein 5
210163_at	0.0017231	8.58e-06	5.6435	3.68652	3.34108	3.34108	CXCL11	C-X-C motif chemokine ligand 11
203809_s_at	0.0017797	9.3e-06	-5.61116	3.61117	2.36376	-2.36376	AKT2	AKT serine/threonine kinase 2
212937_s_at	0.0017797	9.38e-06	-5.60776	3.60326	3.27318	-3.27318	COL6A1	collagen type VI alpha 1 chain
216689_x_at	0.0017797	9.39e-06	-5.60731	3.60221	1.37673	-1.37673	ARHGAP1	Rho GTPase activating protein 1
205210_at	0.0017797	9.47e-06	-5.604	3.59447	2.31935	-2.31935	TGFBRAP1	transforming growth factor beta receptor associated protein 1
222264_at	0.0017797	9.51e-06	-5.60219	3.59027	0.883873	-0.883873	HNRNPUL2	heterogeneous nuclear ribonucleoprotein U like 2
202579_x_at	0.0017797	9.53e-06	5.60149	3.58863	0.583635	0.583635	HMGN4	high mobility group nucleosomal binding domain 4
205997_at	0.0017797	9.56e-06	5.59998	3.5851	3.92321	3.92321	ADAM28	ADAM metallopeptidase domain 28
214623_at	0.0017797	9.59e-06	-5.59891	3.5826	2.29455	-2.29455	FBXW4P1	F-box and WD repeat domain containing 4 pseudogene 1
214836_x_at	0.0017797	9.66e-06	5.59565	3.57501	3.27512	3.27512	IGK///IGKC	immunoglobulin kappa locus///immunoglobulin kappa constant
209374_s_at	0.0017826	9.76e-06	5.59167	3.56573	4.70265	4.70265	IGHM	immunoglobulin heavy constant mu
207190_at	0.0017942	9.9e-06	-5.58577	3.55196	1.08756	-1.08756	ZZEF1	zinc finger ZZ-type and EF-hand domain containing 1
216560_x_at	0.0017953	9.99e-06	5.58225	3.54374	5.33132	5.33132	IGLC1	immunoglobulin lambda constant 1
211053_at	0.0018598	1.04e-05	-5.56479	3.50298	0.802802	-0.802802	KCNG1	potassium voltage-gated channel modifier subfamily G member 1
201465_s_at	0.0020883	1.18e-05	-5.51495	3.38649	3.31193	-3.31193	JUN	Jun proto-oncogene, AP-1 transcription factor subunit
216205_s_at	0.0022116	1.27e-05	-5.48556	3.31769	1.33333	-1.33333	MFN2	mitofusin 2
218843_at	0.0022189	1.28e-05	-5.48111	3.30727	2.10484	-2.10484	FNDC4	fibronectin type III domain containing 4
202354_s_at	0.0022382	1.31e-05	-5.47453	3.29184	1.70842	-1.70842	GTF2F1	general transcription factor IIF subunit 1
214567_s_at	0.0022651	1.33e-05	5.46665	3.27337	2.89045	2.89045	XCL2///XCL1	X-C motif chemokine ligand 2///X-C motif chemokine ligand 1
208624_s_at	0.0022797	1.35e-05	-5.46053	3.25903	1.3574	-1.3574	EIF4G1	eukaryotic translation initiation factor 4 gamma 1
221530_s_at	0.0022797	1.36e-05	5.45799	3.25309	1.36902	1.36902	BHLHE41	basic helix-loop-helix family member e41
211956_s_at	0.0023645	1.43e-05	-5.43735	3.20467	0.529288	-0.529288	EIF1	eukaryotic translation initiation factor 1
221141_x_at	0.0023698	1.45e-05	-5.43348	3.1956	1.40902	-1.40902	EPN1	epsin 1
210358_x_at	0.0023934	1.47e-05	-5.42657	3.17937	0.671907	-0.671907	GATA2	GATA binding protein 2
204333_s_at	0.002415	1.5e-05	5.41963	3.16309	0.901566	0.901566	AGA	aspartylglucosaminidase
205884_at	0.002415	1.51e-05	5.41617	3.15497	2.55733	2.55733	ITGA4	integrin subunit alpha 4
220072_at	0.0024203	1.53e-05	-5.41055	3.14176	1.35017	-1.35017	CSPP1	centrosome and spindle pole associated protein 1
202269_x_at	0.0024413	1.58e-05	5.39872	3.11397	1.71877	1.71877	GBP1	guanylate binding protein 1
216401_x_at	0.0024413	1.61e-05	5.38985	3.09314	5.0715	5.0715	MLIP	muscular LMNA-interacting protein
222190_s_at	0.0024413	1.61e-05	-5.38952	3.09237	1.06258	-1.06258	C16orf58	chromosome 16 open reading frame 58
201072_s_at	0.0024413	1.62e-05	-5.38912	3.09142	0.821635	-0.821635	SMARCC1	SWI/SNF related, matrix associated, actin dependent regulator of chromatin subfamily c member 1
204780_s_at	0.0024413	1.62e-05	5.38767	3.08801	0.948975	0.948975	FAS	Fas cell surface death receptor
200887_s_at	0.0024549	1.66e-05	5.37905	3.06776	0.91182	0.91182	STAT1	signal transducer and activator of transcription 1
202742_s_at	0.0024549	1.66e-05	5.37886	3.06731	0.930133	0.930133	PRKACB	protein kinase cAMP-activated catalytic subunit beta
217326_x_at	0.0024549	1.66e-05	5.3774	3.06387	1.95247	1.95247	IL23A///TRBV19	interleukin 23 subunit alpha///T cell receptor beta variable 19
214149_s_at	0.0025459	1.77e-05	-5.35155	3.00308	1.19768	-1.19768	ATP6V0E1	ATPase H+ transporting V0 subunit e1
203432_at	0.0025459	1.78e-05	5.35006	2.99959	0.930325	0.930325	TMPO	thymopoietin
208091_s_at	0.0025618	1.8e-05	5.34475	2.98708	1.07479	1.07479	VOPP1	vesicular, overexpressed in cancer, prosurvival protein 1
206513_at	0.002562	1.82e-05	5.34217	2.98102	2.46313	2.46313	AIM2	absent in melanoma 2
219649_at	0.0025796	1.84e-05	5.33691	2.96863	0.665065	0.665065	ALG6	ALG6, alpha-1,3-glucosyltransferase
205992_s_at	0.0026143	1.88e-05	5.32906	2.95015	1.20294	1.20294	IL15	interleukin 15
200773_x_at	0.0026629	1.93e-05	-5.3181	2.92434	0.612622	-0.612622	PTMA	prothymosin, alpha
211027_s_at	0.0026629	1.95e-05	-5.31359	2.91371	2.45244	-2.45244	IKBKB	inhibitor of kappa light polypeptide gene enhancer in B-cells, kinase beta
215426_at	0.0026629	1.97e-05	-5.31042	2.90624	0.969196	-0.969196	ZCCHC14	zinc finger CCHC-type containing 14
200841_s_at	0.0026629	1.98e-05	-5.30779	2.90006	2.64847	-2.64847	EPRS	glutamyl-prolyl-tRNA synthetase
208701_at	0.0026629	1.99e-05	-5.30672	2.89752	0.996945	-0.996945	APLP2	amyloid beta precursor like protein 2
215561_s_at	0.0026629	1.99e-05	-5.30491	2.89328	2.79037	-2.79037	IL1R1	interleukin 1 receptor type 1
208980_s_at	0.0026629	2e-05	-5.30458	2.89248	0.568119	-0.568119	UBC	ubiquitin C
207783_x_at	0.0027073	2.04e-05	-5.29517	2.8703	0.600937	-0.600937	HUWE1	HECT, UBA and WWE domain containing 1, E3 ubiquitin protein ligase
213909_at	0.0027073	2.05e-05	5.29321	2.86569	2.40714	2.40714	LRRC15	leucine rich repeat containing 15
218228_s_at	0.0027075	2.07e-05	-5.28942	2.85675	1.73293	-1.73293	TNKS2	tankyrase 2
215121_x_at	0.0027075	2.09e-05	5.28603	2.84876	3.78151	3.78151	CYAT1///IGLV1-44///IGLC1	immunoglobulin lambda light chain-like///immunoglobulin lambda variable 1-44///immunoglobulin lambda constant 1
216949_s_at	0.0027075	2.1e-05	-5.28433	2.84476	1.79292	-1.79292	LOC101930075///PKD1	polycystin-1-like///polycystin 1, transient receptor potential channel interacting
212107_s_at	0.0027075	2.1e-05	-5.28371	2.8433	2.12451	-2.12451	DHX9	DEAH-box helicase 9
212391_x_at	0.0027075	2.11e-05	-5.28152	2.83814	0.523605	-0.523605	SNORD73A///RPS3A	small nucleolar RNA, C/D box 73A///ribosomal protein S3A
214237_x_at	0.0028124	2.21e-05	-5.26406	2.79697	1.2665	-1.2665	PAWR	pro-apoptotic WT1 regulator
210787_s_at	0.0028706	2.27e-05	-5.25361	2.77231	2.32831	-2.32831	CAMKK2	calcium/calmodulin dependent protein kinase kinase 2
221638_s_at	0.002876	2.28e-05	-5.25059	2.76519	1.83601	-1.83601	STX16	syntaxin 16
210538_s_at	0.0028976	2.32e-05	5.24382	2.7492	1.52555	1.52555	BIRC3	baculoviral IAP repeat containing 3
217310_s_at	0.0028976	2.33e-05	-5.24229	2.74558	0.873357	-0.873357	FOXJ3	forkhead box J3
211881_x_at	0.0028976	2.34e-05	5.24091	2.74232	3.00255	3.00255	IGLJ3	immunoglobulin lambda joining 3
202951_at	0.0029035	2.36e-05	5.23788	2.73518	0.582603	0.582603	STK38	serine/threonine kinase 38
215660_s_at	0.0029747	2.44e-05	-5.22384	2.70203	2.55139	-2.55139	MAST2	microtubule associated serine/threonine kinase 2
209870_s_at	0.0030741	2.54e-05	5.20855	2.66592	2.03827	2.03827	APBA2	amyloid beta precursor protein binding family A member 2
212284_x_at	0.0031628	2.63e-05	-5.19505	2.63401	0.554857	-0.554857	LOC101928826///TPT1	uncharacterized LOC101928826///tumor protein, translationally-controlled 1
209261_s_at	0.0031781	2.66e-05	-5.1895	2.62088	0.895908	-0.895908	NR2F6	nuclear receptor subfamily 2 group F member 6
204910_s_at	0.0031781	2.67e-05	-5.18884	2.61933	1.99254	-1.99254	TRIM3	tripartite motif containing 3
220447_at	0.0032484	2.74e-05	-5.17801	2.59371	0.960585	-0.960585	HRH3	histamine receptor H3
201679_at	0.0032628	2.77e-05	-5.17412	2.58453	2.52724	-2.52724	SRRT	serrate, RNA effector molecule
217480_x_at	0.0033458	2.88e-05	5.15767	2.54561	3.02872	3.02872	IGKV1OR2-118	immunoglobulin kappa variable 1/OR2-118 (pseudogene)
216344_at	0.0033458	2.89e-05	-5.15734	2.54483	1.24899	-1.24899	NPHP4	nephronophthisis 4
213944_x_at	0.003359	2.92e-05	-5.15216	2.53258	0.64779	-0.64779	GNA11	G protein subunit alpha 11
205580_s_at	0.0033704	2.95e-05	-5.14819	2.52319	1.13714	-1.13714	HRH1	histamine receptor H1
219243_at	0.0033704	2.96e-05	5.14672	2.51971	1.34318	1.34318	GIMAP4	GTPase, IMAP family member 4
209892_at	0.0034511	3.07e-05	5.13276	2.48667	0.828762	0.828762	FUT4	fucosyltransferase 4
209134_s_at	0.0034511	3.08e-05	-5.13126	2.48311	0.539585	-0.539585	RPS6	ribosomal protein S6
203692_s_at	0.0034681	3.11e-05	-5.12731	2.47376	0.919138	-0.919138	E2F3	E2F transcription factor 3
211611_s_at	0.0034871	3.16e-05	-5.12118	2.45924	1.31892	-1.31892	TNXB///ATF6B	tenascin XB///activating transcription factor 6 beta
206150_at	0.0034871	3.16e-05	5.12117	2.45923	2.17811	2.17811	CD27	CD27 molecule
200593_s_at	0.0035501	3.25e-05	-5.11013	2.43309	0.75679	-0.75679	HNRNPU	heterogeneous nuclear ribonucleoprotein U
209034_at	0.0035793	3.29e-05	-5.10492	2.42075	0.940056	-0.940056	PNRC1	proline rich nuclear receptor coactivator 1
203418_at	0.0037089	3.44e-05	5.08718	2.37871	2.02813	2.02813	CCNA2	cyclin A2
204271_s_at	0.0037089	3.45e-05	-5.08692	2.37811	1.48836	-1.48836	EDNRB	endothelin receptor type B
201131_s_at	0.0037439	3.51e-05	5.07963	2.36081	2.5448	2.5448	CDH1	cadherin 1
201649_at	0.0037439	3.53e-05	5.07746	2.35568	0.917669	0.917669	UBE2L6	ubiquitin conjugating enzyme E2 L6
211124_s_at	0.0038868	3.7e-05	-5.05883	2.31152	2.18696	-2.18696	KITLG	KIT ligand
214726_x_at	0.0038868	3.72e-05	-5.05675	2.30657	1.13557	-1.13557	ADD1	adducin 1
211823_s_at	0.0038868	3.73e-05	-5.05545	2.3035	3.04221	-3.04221	PXN	paxillin
208834_x_at	0.0038868	3.74e-05	-5.05438	2.30095	0.555594	-0.555594	SNORD42A///RPL23A	small nucleolar RNA, C/D box 42A///ribosomal protein L23a
210260_s_at	0.0038868	3.75e-05	5.05322	2.29822	1.17463	1.17463	TNFAIP8	TNF alpha induced protein 8
205842_s_at	0.0039053	3.79e-05	5.04931	2.28893	0.883773	0.883773	JAK2	Janus kinase 2
204387_x_at	0.0039053	3.8e-05	-5.04766	2.28504	0.827946	-0.827946	MRPL57	mitochondrial ribosomal protein L57
221658_s_at	0.0039191	3.84e-05	5.04429	2.27703	3.19076	3.19076	IL21R	interleukin 21 receptor
208635_x_at	0.0039191	3.85e-05	-5.04261	2.27306	0.51765	-0.51765	NACA	nascent polypeptide-associated complex alpha subunit
212959_s_at	0.0039629	3.91e-05	5.03638	2.25828	0.942951	0.942951	GNPTAB	N-acetylglucosamine-1-phosphate transferase alpha and beta subunits
209305_s_at	0.0039762	3.96e-05	-5.03158	2.2469	1.95064	-1.95064	GADD45B	growth arrest and DNA damage inducible beta
216365_x_at	0.0040181	4.06e-05	5.02196	2.22408	4.0492	4.0492	IGLJ3///CKAP2	immunoglobulin lambda joining 3///cytoskeleton associated protein 2
202879_s_at	0.0040545	4.11e-05	-5.0166	2.21134	1.52994	-1.52994	CYTH1	cytohesin 1
203536_s_at	0.0040545	4.13e-05	-5.01488	2.20725	0.802876	-0.802876	CIAO1	cytosolic iron-sulfur assembly component 1
210339_s_at	0.0041868	4.28e-05	-5.00038	2.17285	1.79411	-1.79411	KLK2	kallikrein related peptidase 2
212688_at	0.0041967	4.33e-05	4.99598	2.16239	0.858904	0.858904	PIK3CB	phosphatidylinositol-4,5-bisphosphate 3-kinase catalytic subunit beta
201008_s_at	0.0042515	4.41e-05	-4.98911	2.14609	2.18019	-2.18019	TXNIP	thioredoxin interacting protein
219138_at	0.004258	4.43e-05	-4.98679	2.14058	2.03876	-2.03876	RPL14	ribosomal protein L14
64064_at	0.0042915	4.51e-05	4.98027	2.12509	0.948907	0.948907	GIMAP1-GIMAP5///GIMAP5	GIMAP1-GIMAP5 readthrough///GTPase, IMAP family member 5
210861_s_at	0.00431	4.55e-05	4.97687	2.11703	1.74803	1.74803	WISP3	WNT1 inducible signaling pathway protein 3
208041_at	0.0043287	4.58e-05	-4.97347	2.10894	1.37979	-1.37979	GRK1	G protein-coupled receptor kinase 1
201401_s_at	0.0043601	4.64e-05	-4.96892	2.09815	1.43122	-1.43122	GRK2	G protein-coupled receptor kinase 2
213252_at	0.0044079	4.71e-05	-4.96293	2.08392	0.92185	-0.92185	SH3PXD2A	SH3 and PX domains 2A
208947_s_at	0.0044345	4.78e-05	-4.95701	2.06985	1.24464	-1.24464	UPF1	UPF1, RNA helicase and ATPase
206641_at	0.0044345	4.8e-05	4.95557	2.06645	4.59099	4.59099	TNFRSF17	TNF receptor superfamily member 17
206360_s_at	0.0044461	4.83e-05	-4.95289	2.06007	1.70511	-1.70511	SOCS3	suppressor of cytokine signaling 3
214361_s_at	0.0044586	4.86e-05	-4.95014	2.05355	2.10607	-2.10607	RGS12	regulator of G-protein signaling 12
212113_at	0.0044747	4.92e-05	-4.94547	2.04243	1.76371	-1.76371	ATXN7L3B	ataxin 7 like 3B
209566_at	0.0045529	5.05e-05	4.93537	2.01843	0.972053	0.972053	INSIG2	insulin induced gene 2
213780_at	0.0045599	5.08e-05	-4.93311	2.01308	1.49352	-1.49352	TCHH	trichohyalin
206348_s_at	0.0045599	5.1e-05	4.93156	2.00939	2.23853	2.23853	PDK3	pyruvate dehydrogenase kinase 3
216984_x_at	0.0046202	5.18e-05	4.92466	1.99299	4.5485	4.5485	IGLJ3///IGLV1-44///CKAP2///IGLV@///IGLC1	immunoglobulin lambda joining 3///immunoglobulin lambda variable 1-44///cytoskeleton associated protein 2///immunoglobulin lambda variable cluster///immunoglobulin lambda constant 1
214564_s_at	0.0046202	5.22e-05	-4.92198	1.98662	2.03249	-2.03249	PCDHGC3	protocadherin gamma subfamily C, 3
220980_s_at	0.0046202	5.26e-05	4.91885	1.97919	0.582789	0.582789	ADPGK	ADP dependent glucokinase
208930_s_at	0.0046202	5.28e-05	-4.91733	1.97557	2.20737	-2.20737	ILF3	interleukin enhancer binding factor 3
203247_s_at	0.0046202	5.29e-05	-4.91692	1.97458	0.763095	-0.763095	ZNF24	zinc finger protein 24
213176_s_at	0.0046366	5.34e-05	-4.91312	1.96556	3.06543	-3.06543	LTBP4	latent transforming growth factor beta binding protein 4
213712_at	0.0046544	5.41e-05	4.90782	1.95296	1.97935	1.97935	ELOVL2	ELOVL fatty acid elongase 2
209473_at	0.0047115	5.5e-05	4.90105	1.93686	0.95739	0.95739	ENTPD1	ectonucleoside triphosphate diphosphohydrolase 1
215461_at	0.0047115	5.53e-05	-4.8993	1.9327	1.56402	-1.56402	ZNRF4	zinc and ring finger 4
221017_s_at	0.0047115	5.54e-05	-4.89842	1.93062	1.86832	-1.86832	LRRC3	leucine rich repeat containing 3
201287_s_at	0.0047238	5.61e-05	4.89358	1.91908	2.05266	2.05266	SDC1	syndecan 1
204116_at	0.0047238	5.62e-05	4.89296	1.91762	1.89875	1.89875	IL2RG	interleukin 2 receptor subunit gamma
210180_s_at	0.0047238	5.62e-05	-4.89288	1.91743	1.58046	-1.58046	TRA2B	transformer 2 beta homolog (Drosophila)
209770_at	0.0047455	5.66e-05	4.88957	1.90956	0.946501	0.946501	BTN3A1	butyrophilin subfamily 3 member A1
204890_s_at	0.0047673	5.71e-05	4.88627	1.90171	2.62473	2.62473	LCK	LCK proto-oncogene, Src family tyrosine kinase
208442_s_at	0.004783	5.75e-05	4.88348	1.89508	0.918875	0.918875	ATM	ATM serine/threonine kinase
205454_at	0.0048266	5.83e-05	-4.87842	1.88303	0.931664	-0.931664	HPCA	hippocalcin
210017_at	0.0048463	5.9e-05	4.87377	1.87199	0.932158	0.932158	MALT1	MALT1 paracaspase
207425_s_at	0.0048463	5.93e-05	-4.87131	1.86614	3.1495	-3.1495	2022-09-09	septin 9
201983_s_at	0.0048463	5.94e-05	-4.87096	1.86529	1.39935	-1.39935	EGFR	epidermal growth factor receptor
212257_s_at	0.0048998	6.03e-05	-4.86455	1.85005	1.54369	-1.54369	SMARCA2	SWI/SNF related, matrix associated, actin dependent regulator of chromatin, subfamily a, member 2
204921_at	0.0048998	6.07e-05	-4.86243	1.845	1.08278	-1.08278	GAS8	growth arrest specific 8
216696_s_at	0.0048998	6.08e-05	-4.86167	1.84319	1.20192	-1.20192	PRODH2	proline dehydrogenase 2
213756_s_at	0.0048998	6.09e-05	-4.86084	1.84123	0.845188	-0.845188	HSF1	heat shock transcription factor 1
200785_s_at	0.0049003	6.13e-05	-4.858	1.83448	0.803193	-0.803193	LRP1	LDL receptor related protein 1
212732_at	0.0049003	6.14e-05	-4.85795	1.83435	1.99999	-1.99999	MEG3	maternally expressed 3 (non-protein coding)
215954_s_at	0.0049016	6.16e-05	-4.85643	1.83074	0.762145	-0.762145	CACTIN	cactin, spliceosome C complex subunit
221921_s_at	0.004908	6.19e-05	4.8545	1.82615	1.70259	1.70259	CADM3	cell adhesion molecule 3
218155_x_at	0.0049199	6.23e-05	-4.85214	1.82053	0.831439	-0.831439	TSR1	TSR1, ribosome maturation factor
221785_at	0.0049376	6.31e-05	-4.8471	1.80852	1.66298	-1.66298	WIZ	widely interspaced zinc finger motifs
204973_at	0.0049376	6.32e-05	-4.84652	1.80716	1.38414	-1.38414	GJB1	gap junction protein beta 1
215946_x_at	0.0050017	6.42e-05	4.84003	1.79172	2.98763	2.98763	IGLL3P	immunoglobulin lambda like polypeptide 3, pseudogene
202392_s_at	0.0050421	6.49e-05	-4.83547	1.78085	0.851869	-0.851869	MIR7109///PISD	microRNA 7109///phosphatidylserine decarboxylase
201891_s_at	0.0050487	6.53e-05	-4.83357	1.77634	0.557695	-0.557695	B2M	beta-2-microglobulin
202963_at	0.005103	6.62e-05	4.82796	1.76298	0.895326	0.895326	RFX5	regulatory factor X5
213193_x_at	0.0051795	6.75e-05	4.82008	1.74423	2.21233	2.21233	TRBC1	T cell receptor beta constant 1
203554_x_at	0.0051795	6.76e-05	4.81934	1.74247	0.974151	0.974151	PTTG1	pituitary tumor-transforming 1
222122_s_at	0.0052849	6.93e-05	-4.81	1.72025	0.69136	-0.69136	THOC2	THO complex 2
219090_at	0.005287	6.95e-05	4.80849	1.71666	1.22244	1.22244	SLC24A3	solute carrier family 24 member 3
215785_s_at	0.005287	6.98e-05	4.80714	1.71345	1.4804	1.4804	CYFIP2	cytoplasmic FMR1 interacting protein 2
213689_x_at	0.0052909	7.02e-05	4.80457	1.70732	0.780012	0.780012	FAM69A	family with sequence similarity 69 member A
202862_at	0.0052909	7.06e-05	-4.80263	1.7027	0.967023	-0.967023	FAH	fumarylacetoacetate hydrolase
211087_x_at	0.0052909	7.06e-05	-4.80248	1.70234	1.71202	-1.71202	MAPK14	mitogen-activated protein kinase 14
205213_at	0.0052909	7.08e-05	4.8015	1.70002	2.97783	2.97783	ACAP1	ArfGAP with coiled-coil, ankyrin repeat and PH domains 1
204989_s_at	0.0053009	7.11e-05	-4.79943	1.69508	1.51132	-1.51132	ITGB4	integrin subunit beta 4
215329_s_at	0.0053153	7.2e-05	-4.79453	1.68343	0.912279	-0.912279	CDK11A///CDK11B	cyclin dependent kinase 11A///cyclin dependent kinase 11B
208710_s_at	0.0053153	7.21e-05	-4.7939	1.68193	3.06089	-3.06089	AP3D1	adaptor related protein complex 3 delta 1 subunit
200094_s_at	0.0053153	7.21e-05	-4.79387	1.68185	0.554219	-0.554219	EEF2	eukaryotic translation elongation factor 2
218809_at	0.0053153	7.23e-05	4.7931	1.68001	0.604876	0.604876	PANK2	pantothenate kinase 2
219437_s_at	0.0053227	7.26e-05	-4.79124	1.67559	1.64978	-1.64978	ANKRD11	ankyrin repeat domain 11
209354_at	0.0053949	7.41e-05	4.78324	1.65653	0.753038	0.753038	TNFRSF14	TNF receptor superfamily member 14
214395_x_at	0.0053949	7.43e-05	-4.78203	1.65366	0.752996	-0.752996	EEF1D	eukaryotic translation elongation factor 1 delta
204562_at	0.0054103	7.48e-05	4.77934	1.64726	1.94789	1.94789	IRF4	interferon regulatory factor 4
202583_s_at	0.0054103	7.5e-05	4.77833	1.64485	0.585265	0.585265	RANBP9	RAN binding protein 9
210594_x_at	0.0054419	7.64e-05	-4.77119	1.62785	0.985982	-0.985982	MPZL1	myelin protein zero like 1
201693_s_at	0.0054419	7.65e-05	-4.77058	1.62639	2.19629	-2.19629	EGR1	early growth response 1
219874_at	0.0054419	7.65e-05	4.77038	1.62592	1.21948	1.21948	SLC12A8	solute carrier family 12 member 8
217933_s_at	0.0054419	7.67e-05	4.76968	1.62425	1.12784	1.12784	LAP3	leucine aminopeptidase 3
213268_at	0.0054442	7.7e-05	4.76825	1.62084	1.4849	1.4849	CAMTA1	calmodulin binding transcription activator 1
220495_s_at	0.0054469	7.75e-05	4.76555	1.61441	0.728156	0.728156	TXNDC15	thioredoxin domain containing 15
202594_at	0.0055314	7.92e-05	4.75697	1.59399	0.609732	0.609732	LEPROTL1	leptin receptor overlapping transcript-like 1
217235_x_at	0.0055458	7.96e-05	4.75471	1.5886	3.09096	3.09096	IGLL5	immunoglobulin lambda like polypeptide 5
208610_s_at	0.0055536	8e-05	-4.75291	1.58433	1.44124	-1.44124	SRRM2	serine/arginine repetitive matrix 2
213217_at	0.0055813	8.07e-05	-4.74929	1.57569	2.52759	-2.52759	ADCY2	adenylate cyclase 2
203616_at	0.0055813	8.09e-05	4.74849	1.57379	0.705488	0.705488	POLB	DNA polymerase beta
204852_s_at	0.0055886	8.14e-05	4.74616	1.56824	1.72599	1.72599	PTPN7	protein tyrosine phosphatase, non-receptor type 7
204224_s_at	0.0055886	8.18e-05	4.74431	1.56384	1.21964	1.21964	GCH1	GTP cyclohydrolase 1
205298_s_at	0.0055952	8.26e-05	4.74017	1.55397	0.902568	0.902568	BTN2A2	butyrophilin subfamily 2 member A2
209572_s_at	0.0055952	8.29e-05	4.73896	1.55109	0.602474	0.602474	EED	embryonic ectoderm development
212932_at	0.0055952	8.31e-05	-4.73782	1.54839	0.701542	-0.701542	RAB3GAP1	RAB3 GTPase activating protein catalytic subunit 1
205168_at	0.0056029	8.36e-05	-4.73534	1.54248	1.03984	-1.03984	DDR2	discoidin domain receptor tyrosine kinase 2
209355_s_at	0.0056029	8.37e-05	-4.7349	1.54143	1.61543	-1.61543	PLPP3	phospholipid phosphatase 3
203483_at	0.0056945	8.54e-05	-4.7273	1.52332	1.12269	-1.12269	SEMA4G	semaphorin 4G
203472_s_at	0.0057644	8.67e-05	-4.72089	1.50807	1.72394	-1.72394	SLCO2B1	solute carrier organic anion transporter family member 2B1
205668_at	0.0057644	8.7e-05	4.71959	1.50496	1.1685	1.1685	LY75	lymphocyte antigen 75
202476_s_at	0.0057644	8.72e-05	-4.71894	1.50341	1.2942	-1.2942	TUBGCP2	tubulin gamma complex associated protein 2
204675_at	0.0058517	8.9e-05	4.7107	1.48377	1.06041	1.06041	SRD5A1	steroid 5 alpha-reductase 1
214936_at	0.0058517	8.9e-05	-4.71066	1.48368	1.80859	-1.80859	LRCH1	leucine rich repeats and calponin homology domain containing 1
200879_s_at	0.0058846	9e-05	-4.70626	1.4732	1.97874	-1.97874	EPAS1	endothelial PAS domain protein 1
202816_s_at	0.0058846	9.01e-05	4.70611	1.47284	0.603751	0.603751	SS18	SS18, nBAF chromatin remodeling complex subunit
216926_s_at	0.0059224	9.09e-05	-4.70242	1.46406	1.9457	-1.9457	MAU2	MAU2 sister chromatid cohesion factor
211882_x_at	0.0060182	9.29e-05	-4.69377	1.44345	0.883008	-0.883008	FUT6	fucosyltransferase 6
218139_s_at	0.0060182	9.31e-05	4.69277	1.44108	0.535598	0.535598	AP5M1	adaptor related protein complex 5 mu 1 subunit
210476_s_at	0.0060182	9.32e-05	-4.69262	1.44072	1.11475	-1.11475	PRLR	prolactin receptor
202642_s_at	0.0060268	9.36e-05	4.69092	1.43665	0.857197	0.857197	TRRAP	transformation/transcription domain associated protein
214336_s_at	0.0060939	9.5e-05	-4.68499	1.42254	1.40401	-1.40401	COPA	coatomer protein complex subunit alpha
216234_s_at	0.0060939	9.52e-05	-4.68426	1.42079	1.81538	-1.81538	PRKACA	protein kinase cAMP-activated catalytic subunit alpha
204804_at	0.0061249	9.63e-05	4.6796	1.4097	0.679361	0.679361	TRIM21	tripartite motif containing 21
203291_at	0.0061249	9.63e-05	4.67939	1.40918	0.513486	0.513486	CNOT4	CCR4-NOT transcription complex subunit 4
213906_at	0.0061249	9.66e-05	4.67821	1.40639	1.56419	1.56419	MYBL1	MYB proto-oncogene like 1
218382_s_at	0.0061249	9.7e-05	-4.67689	1.40323	1.00438	-1.00438	U2AF2	U2 small nuclear RNA auxiliary factor 2
208141_s_at	0.0061249	9.7e-05	-4.67661	1.40257	0.706547	-0.706547	DOHH	deoxyhypusine hydroxylase/monooxygenase
209456_s_at	0.0061576	9.81e-05	-4.67207	1.39175	0.927924	-0.927924	FBXW11	F-box and WD repeat domain containing 11
220038_at	0.0061576	9.84e-05	4.67116	1.38959	0.737185	0.737185	C8orf44-SGK3///SGK3	C8orf44-SGK3 readthrough///serum/glucocorticoid regulated kinase family member 3
216339_s_at	0.0061978	9.94e-05	-4.66717	1.38007	4.2916	-4.2916	TNXB///TNXA	tenascin XB///tenascin XA (pseudogene)
201868_s_at	0.0061978	9.96e-05	-4.66637	1.37817	1.50635	-1.50635	TBL1X	transducin (beta)-like 1X-linked
217378_x_at	0.0062136	0.0001	4.66426	1.37316	4.65001	4.65001	IGKV1OR2-108	immunoglobulin kappa variable 1/OR2-108 (non-functional)
219100_at	0.0062219	0.000101	4.66264	1.36928	0.696108	0.696108	OBFC1	oligonucleotide/oligosaccharide binding fold containing 1
207375_s_at	0.0062354	0.000101	4.66068	1.36462	0.849647	0.849647	IL15RA	interleukin 15 receptor subunit alpha
201615_x_at	0.0063977	0.000104	-4.64872	1.33611	1.59921	-1.59921	CALD1	caldesmon 1
200032_s_at	0.0063977	0.000104	-4.64834	1.33521	0.493308	-0.493308	RPL9	ribosomal protein L9
210321_at	0.0063978	0.000105	4.64725	1.33261	2.2032	2.2032	GZMH	granzyme H
211430_s_at	0.0064205	0.000105	4.64452	1.32611	2.99094	2.99094	MIR8071-2///MIR8071-1///IGHV4-31///IGHM///IGHG2///IGHG1	microRNA 8071-2///microRNA 8071-1///immunoglobulin heavy variable 4-31///immunoglobulin heavy constant mu///immunoglobulin heavy constant gamma 2 (G2m marker)///immunoglobulin heavy constant gamma 1 (G1m marker)
206146_s_at	0.0064205	0.000106	-4.6426	1.32155	1.29542	-1.29542	RHAG	Rh-associated glycoprotein
201070_x_at	0.0064366	0.000106	-4.64054	1.31663	1.01383	-1.01383	SF3B1	splicing factor 3b subunit 1
220705_s_at	0.0064747	0.000108	-4.63606	1.30596	1.05324	-1.05324	ADAMTS7	ADAM metallopeptidase with thrombospondin type 1 motif 7
219024_at	0.0065449	0.000109	-4.62967	1.29072	1.22754	-1.22754	PLEKHA1	pleckstrin homology domain containing A1
218412_s_at	0.0065451	0.00011	-4.62643	1.28301	0.836673	-0.836673	GTF2IRD1	GTF2I repeat domain containing 1
216397_s_at	0.0065451	0.000111	-4.62411	1.27749	0.754609	-0.754609	MIR7112///BOP1	microRNA 7112///block of proliferation 1
201473_at	0.0065451	0.000111	-4.62403	1.27728	1.61967	-1.61967	JUNB	JunB proto-oncogene, AP-1 transcription factor subunit
207083_s_at	0.0065451	0.000111	-4.62333	1.27562	1.6012	-1.6012	CC2D1A	coiled-coil and C2 domain containing 1A
217642_at	0.0065722	0.000112	-4.62066	1.26925	1.20137	-1.20137	RNF40	ring finger protein 40
219737_s_at	0.0065946	0.000113	-4.61559	1.25718	1.67824	-1.67824	PCDH9	protocadherin 9
208664_s_at	0.0065946	0.000113	-4.61549	1.25694	2.63638	-2.63638	TTC3P1///TTC3	tetratricopeptide repeat domain 3 pseudogene 1///tetratricopeptide repeat domain 3
203056_s_at	0.0065946	0.000113	-4.61516	1.25616	1.79602	-1.79602	PRDM2	PR/SET domain 2
205671_s_at	0.0066068	0.000115	4.61091	1.24602	2.72745	2.72745	HLA-DOB	major histocompatibility complex, class II, DO beta
201079_at	0.0066068	0.000115	4.60976	1.24328	0.824712	0.824712	SYNGR2	synaptogyrin 2
203034_s_at	0.0066068	0.000115	-4.60929	1.24217	0.439942	-0.439942	SNORA3A///RPL27A	small nucleolar RNA, H/ACA box 3A///ribosomal protein L27a
218249_at	0.0066068	0.000115	4.60864	1.24062	0.615914	0.615914	ZDHHC6	zinc finger DHHC-type containing 6
213575_at	0.0066068	0.000115	-4.60829	1.23978	1.54964	-1.54964	TRA2A	transformer 2 alpha homolog
215912_at	0.0066147	0.000116	-4.6068	1.23624	1.26813	-1.26813	GNAO1	G protein subunit alpha o1
212207_at	0.0066347	0.000116	-4.60459	1.23098	0.949714	-0.949714	MED13L	mediator complex subunit 13 like
204972_at	0.0066891	0.000118	4.60036	1.22088	0.96983	0.96983	OAS2	2'-5'-oligoadenylate synthetase 2
204683_at	0.0067876	0.00012	4.59357	1.20471	0.79307	0.79307	ICAM2	intercellular adhesion molecule 2
212671_s_at	0.0068198	0.000121	4.59068	1.19783	1.69575	1.69575	LOC100509457///HLA-DQA2///HLA-DQA1	HLA class II histocompatibility antigen, DQ alpha 1 chain-like///major histocompatibility complex, class II, DQ alpha 2///major histocompatibility complex, class II, DQ alpha 1
208835_s_at	0.0068198	0.000121	-4.58894	1.19369	1.0542	-1.0542	LUC7L3	LUC7 like 3 pre-mRNA splicing factor
200041_s_at	0.0068198	0.000121	-4.5887	1.1931	0.588548	-0.588548	ATP6V1G2-DDX39B///SNORD84///DDX39B	ATP6V1G2-DDX39B readthrough (NMD candidate)///small nucleolar RNA, C/D box 84///DEAD-box helicase 39B
218383_at	0.0068881	0.000123	4.58312	1.17981	0.664829	0.664829	MIR4707///HAUS4	microRNA 4707///HAUS augmin like complex subunit 4
215444_s_at	0.0068881	0.000123	-4.58272	1.17887	1.08881	-1.08881	TRIM31	tripartite motif containing 31
206929_s_at	0.0068881	0.000123	-4.58128	1.17542	1.64643	-1.64643	NFIC	nuclear factor I C
205049_s_at	0.0068881	0.000124	4.58079	1.17425	2.49141	2.49141	CD79A	CD79a molecule
204113_at	0.0069372	0.000126	-4.57466	1.15966	1.7221	-1.7221	CELF1	CUGBP, Elav-like family member 1
200018_at	0.0069372	0.000126	-4.57275	1.1551	0.425972	-0.425972	LOC100508408///SNORD14B///RPS13	uncharacterized LOC100508408///small nucleolar RNA, C/D box 14B///ribosomal protein S13
219279_at	0.0069372	0.000126	4.5723	1.15403	1.15443	1.15443	DOCK10	dedicator of cytokinesis 10
212646_at	0.0069372	0.000126	4.5721	1.15355	0.892899	0.892899	RFTN1	raftlin, lipid raft linker 1
203424_s_at	0.0069373	0.000127	-4.57112	1.15122	2.04125	-2.04125	IGFBP5	insulin like growth factor binding protein 5
33646_g_at	0.0071048	0.00013	-4.55976	1.12414	1.26782	-1.26782	GM2A	GM2 ganglioside activator
207937_x_at	0.0071478	0.000132	-4.55641	1.11616	0.996293	-0.996293	FGFR1	fibroblast growth factor receptor 1
201367_s_at	0.0071603	0.000132	-4.5538	1.10993	1.93025	-1.93025	ZFP36L2	ZFP36 ring finger protein like 2
211671_s_at	0.0071874	0.000134	4.55038	1.10181	0.716373	0.716373	NR3C1	nuclear receptor subfamily 3 group C member 1
220054_at	0.0071889	0.000134	4.54906	1.09865	1.81835	1.81835	IL23A	interleukin 23 subunit alpha
207357_s_at	0.0071889	0.000134	-4.5484	1.09708	1.16667	-1.16667	GALNT10	polypeptide N-acetylgalactosaminyltransferase 10
203455_s_at	0.0072036	0.000135	-4.54639	1.09228	0.751881	-0.751881	SAT1	spermidine/spermine N1-acetyltransferase 1
203988_s_at	0.0072036	0.000135	4.54476	1.0884	0.961179	0.961179	FUT8	fucosyltransferase 8
202425_x_at	0.0072904	0.000137	-4.53908	1.07486	0.699962	-0.699962	PPP3CA	protein phosphatase 3 catalytic subunit alpha
32128_at	0.0073739	0.00014	4.5327	1.05967	2.03691	2.03691	CCL18	C-C motif chemokine ligand 18
202574_s_at	0.0074206	0.000141	-4.52927	1.0515	1.32109	-1.32109	CSNK1G2	casein kinase 1 gamma 2
214403_x_at	0.0074688	0.000143	-4.52285	1.03621	1.44343	-1.44343	SPDEF	SAM pointed domain containing ETS transcription factor
211016_x_at	0.0074688	0.000143	-4.52246	1.03529	1.40561	-1.40561	HSPA4	heat shock protein family A (Hsp70) member 4
203830_at	0.0074688	0.000143	4.52246	1.03528	2.39908	2.39908	C17orf75	chromosome 17 open reading frame 75
208519_x_at	0.0074688	0.000144	-4.52193	1.03401	1.11966	-1.11966	GNRH2	gonadotropin releasing hormone 2
217055_x_at	0.0074688	0.000144	-4.52149	1.03297	1.35336	-1.35336	SLC1A2	solute carrier family 1 member 2
214279_s_at	0.0074688	0.000145	-4.51758	1.02366	1.98309	-1.98309	NDRG2	NDRG family member 2
210202_s_at	0.0074688	0.000145	-4.5174	1.02321	0.915483	-0.915483	BIN1	bridging integrator 1
221690_s_at	0.0074688	0.000145	4.51682	1.02185	1.51512	1.51512	NLRP2	NLR family pyrin domain containing 2
214657_s_at	0.0074688	0.000145	-4.51656	1.02121	2.01257	-2.01257	MIR612///NEAT1	microRNA 612///nuclear paraspeckle assembly transcript 1 (non-protein coding)
208965_s_at	0.0074688	0.000146	-4.51631	1.02063	1.25462	-1.25462	IFI16	interferon gamma inducible protein 16
201426_s_at	0.0074688	0.000146	-4.51557	1.01887	0.528467	-0.528467	VIM	vimentin
217853_at	0.0074688	0.000146	4.51475	1.01691	0.706407	0.706407	TNS3	tensin 3
214916_x_at	0.0075239	0.000148	4.51094	1.00784	2.91816	2.91816	IGHV3-23///IGHV4-31///IGHM///IGHG3///IGHG1///IGHA2///IGHA1	immunoglobulin heavy variable 3-23///immunoglobulin heavy variable 4-31///immunoglobulin heavy constant mu///immunoglobulin heavy constant gamma 3 (G3m marker)///immunoglobulin heavy constant gamma 1 (G1m marker)///immunoglobulin heavy constant alpha 2 (A2m marker)///immunoglobulin heavy constant alpha 1
203828_s_at	0.0075299	0.000148	4.50914	1.00355	2.65755	2.65755	IL32	interleukin 32
221403_s_at	0.0075299	0.000148	-4.50883	1.00279	1.18729	-1.18729	INSL6	insulin like 6
210418_s_at	0.007549	0.000149	-4.50603	0.996124	0.621145	-0.621145	IDH3B	isocitrate dehydrogenase 3 (NAD(+)) beta
204061_at	0.0075773	0.00015	4.50362	0.990402	0.973932	0.973932	PRKX	protein kinase, X-linked
210999_s_at	0.0075773	0.000151	-4.50138	0.985045	0.805535	-0.805535	GRB10	growth factor receptor bound protein 10
217370_x_at	0.0075773	0.000152	-4.49997	0.981686	1.08563	-1.08563	FUS	FUS RNA binding protein
204785_x_at	0.0075773	0.000152	4.49995	0.981649	0.678299	0.678299	IFNAR2	interferon alpha and beta receptor subunit 2
203560_at	0.0075773	0.000152	4.49921	0.979885	0.978232	0.978232	GGH	gamma-glutamyl hydrolase
204771_s_at	0.0075889	0.000153	-4.49772	0.97634	0.601945	-0.601945	TTF1	transcription termination factor 1
209511_at	0.007608	0.000153	-4.49585	0.971881	0.439341	-0.439341	POLR2F	RNA polymerase II subunit F
212451_at	0.0076513	0.000155	-4.49272	0.964434	0.904621	-0.904621	SECISBP2L	SECIS binding protein 2 like
212027_at	0.007675	0.000156	-4.49003	0.958012	1.09811	-1.09811	RBM25	RNA binding motif protein 25
220577_at	0.007675	0.000156	4.48975	0.957351	1.03316	1.03316	GVINP1	GTPase, very large interferon inducible pseudogene 1
216611_s_at	0.0076846	0.000156	-4.48839	0.954104	1.15446	-1.15446	SLC6A2	solute carrier family 6 member 2
206726_at	0.0076856	0.000157	-4.48746	0.951906	1.18447	-1.18447	HPGDS	hematopoietic prostaglandin D synthase
221360_s_at	0.0076938	0.000157	-4.48617	0.948827	1.12266	-1.12266	GHSR	growth hormone secretagogue receptor
217147_s_at	0.0076989	0.000158	4.4848	0.945572	2.97858	2.97858	TRAT1	T cell receptor associated transmembrane adaptor 1
209041_s_at	0.0076989	0.000158	-4.48353	0.942549	0.989292	-0.989292	UBE2G2	ubiquitin conjugating enzyme E2 G2
220169_at	0.0076989	0.000159	4.48245	0.93996	2.07589	2.07589	TMEM156	transmembrane protein 156
211110_s_at	0.0077304	0.00016	-4.47998	0.934072	1.56012	-1.56012	AR	androgen receptor
220277_at	0.0077446	0.00016	-4.47809	0.929583	1.10083	-1.10083	CXXC4	CXXC finger protein 4
203628_at	0.0077446	0.000161	-4.47754	0.928263	1.6631	-1.6631	IGF1R	insulin like growth factor 1 receptor
200926_at	0.007796	0.000162	-4.47407	0.92	0.527179	-0.527179	RPS23	ribosomal protein S23
210228_at	0.0078437	0.000163	-4.47075	0.912105	1.39411	-1.39411	CSF2	colony stimulating factor 2
211944_at	0.0078437	0.000164	-4.46996	0.910207	0.826195	-0.826195	PRRC2C	proline rich coiled-coil 2C
218986_s_at	0.0078597	0.000164	4.4683	0.906269	1.23745	1.23745	DDX60	DEXD/H-box helicase 60
211051_s_at	0.0078745	0.000165	-4.46622	0.901308	1.00301	-1.00301	EXTL3	exostosin like glycosyltransferase 3
201429_s_at	0.0078745	0.000165	-4.46572	0.90013	0.464971	-0.464971	RPL37A	ribosomal protein L37a
212288_at	0.0078745	0.000166	4.46429	0.896709	0.80745	0.80745	FNBP1	formin binding protein 1
217263_x_at	0.007927	0.000168	-4.46071	0.888193	2.06624	-2.06624	LOC101928269///LOC100506403///RUNX1	uncharacterized LOC101928269///uncharacterized LOC100506403///runt related transcription factor 1
217826_s_at	0.0079292	0.000168	4.45977	0.885942	0.861958	0.861958	UBE2J1	ubiquitin conjugating enzyme E2 J1
209709_s_at	0.0080306	0.000171	4.45256	0.868776	1.00932	1.00932	HMMR	hyaluronan mediated motility receptor
211868_x_at	0.0080306	0.000171	4.45243	0.868463	2.45237	2.45237	IGHV4-31///IGHM///IGHG3///IGHG2///IGHG1///IGHD///IGHA2///IGHA1///IGH	immunoglobulin heavy variable 4-31///immunoglobulin heavy constant mu///immunoglobulin heavy constant gamma 3 (G3m marker)///immunoglobulin heavy constant gamma 2 (G2m marker)///immunoglobulin heavy constant gamma 1 (G1m marker)///immunoglobulin heavy constant delta///immunoglobulin heavy constant alpha 2 (A2m marker)///immunoglobulin heavy constant alpha 1///immunoglobulin heavy locus
205396_at	0.0080306	0.000172	-4.45087	0.864745	1.12062	-1.12062	SMAD3	SMAD family member 3
201348_at	0.0080306	0.000172	-4.45083	0.864649	0.949413	-0.949413	GPX3	glutathione peroxidase 3
206914_at	0.0080306	0.000172	4.45038	0.863581	1.8156	1.8156	CRTAM	cytotoxic and regulatory T-cell molecule
201148_s_at	0.0081424	0.000175	-4.44347	0.847122	1.41921	-1.41921	TIMP3	TIMP metallopeptidase inhibitor 3
215037_s_at	0.0081823	0.000176	-4.44071	0.840554	1.18035	-1.18035	BCL2L1	BCL2 like 1
202659_at	0.008187	0.000177	4.43966	0.838052	1.05979	1.05979	PSMB10	proteasome subunit beta 10
211305_x_at	0.0083202	0.00018	4.43246	0.820919	1.59747	1.59747	FCAR	Fc fragment of IgA receptor
213887_s_at	0.0083811	0.000182	-4.42876	0.812108	0.742843	-0.742843	POLR2E	RNA polymerase II subunit E
203341_at	0.0083883	0.000182	-4.4276	0.809348	0.761974	-0.761974	CEBPZ	CCAAT/enhancer binding protein zeta
207142_at	0.0083927	0.000183	4.42638	0.806447	1.54381	1.54381	KCNJ3	potassium voltage-gated channel subfamily J member 3
207734_at	0.0083927	0.000183	4.42577	0.804978	1.56076	1.56076	LAX1	lymphocyte transmembrane adaptor 1
212362_at	0.0084159	0.000184	-4.42386	0.800447	1.59648	-1.59648	ATP2A2	ATPase sarcoplasmic/endoplasmic reticulum Ca2+ transporting 2
206989_s_at	0.0084977	0.000186	4.41874	0.788243	0.731383	0.731383	SCAF11	SR-related CTD associated factor 11
211348_s_at	0.0084977	0.000187	-4.4177	0.785778	1.51769	-1.51769	CDC14B	cell division cycle 14B
219748_at	0.0084977	0.000187	4.41761	0.785567	1.59903	1.59903	TREML2	triggering receptor expressed on myeloid cells like 2
202478_at	0.0085017	0.000187	4.41662	0.7832	1.03281	1.03281	TRIB2	tribbles pseudokinase 2
201055_s_at	0.008582	0.000189	-4.4121	0.772445	0.723154	-0.723154	HNRNPA0	heterogeneous nuclear ribonucleoprotein A0
215042_at	0.0086224	0.000191	-4.40944	0.766118	0.930844	-0.930844	BMP6	bone morphogenetic protein 6
204628_s_at	0.0086339	0.000191	-4.40811	0.762959	1.0484	-1.0484	ITGB3	integrin subunit beta 3
214840_at	0.0086377	0.000192	-4.40714	0.760643	1.72255	-1.72255	TOM1L2	target of myb1 like 2 membrane trafficking protein
213286_at	0.0087775	0.000196	-4.39844	0.739926	1.94362	-1.94362	ZFR	zinc finger RNA binding protein
221507_at	0.0088233	0.000198	-4.39489	0.731475	0.710263	-0.710263	TNPO2	transportin 2
218968_s_at	0.0088233	0.000198	4.39476	0.731183	0.669959	0.669959	ZFP64	ZFP64 zinc finger protein
212016_s_at	0.0089186	0.000201	-4.38855	0.716385	1.06805	-1.06805	MIR4745///PTBP1	microRNA 4745///polypyrimidine tract binding protein 1
213855_s_at	0.0089186	0.000202	-4.38767	0.714308	1.56873	-1.56873	LIPE	lipase E, hormone sensitive type
205297_s_at	0.0089186	0.000202	4.38755	0.714018	1.30568	1.30568	CD79B	CD79b molecule
208695_s_at	0.0089186	0.000202	-4.38737	0.713579	0.481572	-0.481572	RPL39	ribosomal protein L39
215683_at	0.0089542	0.000203	-4.38501	0.707972	1.9247	-1.9247	RBFADN	RBFA downstream neighbor (non-protein coding)
216971_s_at	0.0089794	0.000204	-4.38286	0.702851	2.32957	-2.32957	PLEC	plectin
209198_s_at	0.0089794	0.000204	4.38207	0.700979	0.662791	0.662791	SYT11	synaptotagmin 11
207657_x_at	0.0089794	0.000205	-4.38106	0.698567	0.778214	-0.778214	TNPO1	transportin 1
219448_at	0.0089794	0.000205	-4.38078	0.69791	0.709665	-0.709665	TMEM70	transmembrane protein 70
208452_x_at	0.0090365	0.000207	-4.37672	0.688253	1.06101	-1.06101	MYO9B	myosin IXB
211138_s_at	0.0090379	0.000208	4.37488	0.68386	1.20128	1.20128	KMO	kynurenine 3-monooxygenase (kynurenine 3-hydroxylase)
208615_s_at	0.0090379	0.000208	-4.37487	0.683845	0.651937	-0.651937	PTP4A2	protein tyrosine phosphatase type IVA, member 2
219259_at	0.0091957	0.000214	4.3647	0.659647	0.991376	0.991376	SEMA4A	semaphorin 4A
205244_s_at	0.0091957	0.000214	-4.36368	0.657224	0.72357	-0.72357	SLC13A3	solute carrier family 13 member 3
212007_at	0.0091957	0.000215	-4.36296	0.655506	1.14212	-1.14212	UBXN4	UBX domain protein 4
206389_s_at	0.0091957	0.000215	-4.36285	0.655248	1.89556	-1.89556	PDE3A	phosphodiesterase 3A
201492_s_at	0.0091957	0.000215	-4.3626	0.654642	0.47237	-0.47237	RPL41	ribosomal protein L41
210077_s_at	0.0091957	0.000215	-4.36216	0.653605	2.40627	-2.40627	SRSF5	serine and arginine rich splicing factor 5
211908_x_at	0.0092089	0.000216	4.36083	0.650445	3.11331	3.11331	IGK	immunoglobulin kappa locus
219998_at	0.0092487	0.000217	-4.35828	0.644372	1.7238	-1.7238	LGALSL	galectin like
206666_at	0.0092487	0.000217	4.35762	0.642794	2.54285	2.54285	GZMK	granzyme K
207616_s_at	0.0092959	0.000219	4.3544	0.63514	0.506587	0.506587	TANK	TRAF family member associated NFKB activator
211962_s_at	0.0092959	0.00022	-4.35307	0.63199	0.742265	-0.742265	ZFP36L1	ZFP36 ring finger protein like 1
205026_at	0.0092959	0.00022	-4.3526	0.630868	0.807019	-0.807019	STAT5B	signal transducer and activator of transcription 5B
220412_x_at	0.0092959	0.00022	-4.35248	0.630579	0.89002	-0.89002	KCNK7	potassium two pore domain channel subfamily K member 7
219349_s_at	0.0092959	0.000221	4.35153	0.628311	0.630449	0.630449	EXOC2	exocyst complex component 2
213259_s_at	0.0093056	0.000222	4.34995	0.624552	1.08839	1.08839	SARM1	sterile alpha and TIR motif containing 1
214335_at	0.0093228	0.000223	-4.34725	0.61814	0.637787	-0.637787	RPL18	ribosomal protein L18
201659_s_at	0.0093228	0.000223	4.34699	0.617513	0.497223	0.497223	ARL1	ADP ribosylation factor like GTPase 1
210623_at	0.0094052	0.000226	-4.34277	0.607473	1.36819	-1.36819	UBXN1	UBX domain protein 1
211949_s_at	0.00942	0.000227	-4.34087	0.602954	0.845147	-0.845147	NOLC1	nucleolar and coiled-body phosphoprotein 1
208003_s_at	0.0094622	0.000228	-4.33817	0.596541	0.960951	-0.960951	NFAT5	nuclear factor of activated T-cells 5
209040_s_at	0.009468	0.000229	4.33708	0.593939	0.959958	0.959958	PSMB8	proteasome subunit beta 8
203963_at	0.009468	0.00023	4.33602	0.591415	1.45651	1.45651	CA12	carbonic anhydrase 12
209776_s_at	0.009468	0.00023	-4.33573	0.590728	1.77728	-1.77728	SLC19A1	solute carrier family 19 member 1
221795_at	0.0095666	0.000233	-4.3309	0.579253	1.63344	-1.63344	NTRK2	neurotrophic receptor tyrosine kinase 2
206961_s_at	0.0096	0.000234	-4.32879	0.574238	1.18656	-1.18656	MED20	mediator complex subunit 20
214228_x_at	0.0096375	0.000235	4.32653	0.56885	2.05263	2.05263	TNFRSF4	TNF receptor superfamily member 4
205952_at	0.009682	0.000237	-4.32398	0.562792	1.5768	-1.5768	KCNK3	potassium two pore domain channel subfamily K member 3
201235_s_at	0.0096896	0.000238	-4.32223	0.558623	1.77958	-1.77958	BTG2	BTG anti-proliferation factor 2
218063_s_at	0.0096896	0.000238	-4.3221	0.558327	0.96595	-0.96595	CDC42EP4	CDC42 effector protein 4
210263_at	0.0096896	0.000238	-4.3215	0.556888	1.72719	-1.72719	KCNF1	potassium voltage-gated channel modifier subfamily F member 1
208450_at	0.0096949	0.000239	4.32005	0.553442	2.27661	2.27661	LGALS2	galectin 2
212788_x_at	0.0097269	0.000241	-4.31782	0.548144	0.523342	-0.523342	FTL	ferritin light chain
200858_s_at	0.0097702	0.000242	-4.31534	0.542264	0.5522	-0.5522	SNORD38B///SNORD55///RPS8	small nucleolar RNA, C/D box 38B///small nucleolar RNA, C/D box 55///ribosomal protein S8
217418_x_at	0.0098176	0.000244	4.31271	0.536005	2.78544	2.78544	MS4A1	membrane spanning 4-domains A1
219806_s_at	0.0098429	0.000245	4.31051	0.530762	0.811432	0.811432	SMCO4	single-pass membrane protein with coiled-coil domains 4
218404_at	0.0098429	0.000245	4.31027	0.530196	1.03489	1.03489	SNX10	sorting nexin 10
215925_s_at	0.0098665	0.000248	4.30578	0.519529	2.16168	2.16168	CD72	CD72 molecule
206574_s_at	0.0098665	0.000248	4.30532	0.518429	1.23473	1.23473	PTP4A3	protein tyrosine phosphatase type IVA, member 3
201635_s_at	0.0098665	0.000248	-4.30527	0.518313	0.630783	-0.630783	FXR1	FMR1 autosomal homolog 1
210625_s_at	0.0098665	0.000248	-4.30507	0.517831	0.962372	-0.962372	AKAP1	A-kinase anchoring protein 1
205113_at	0.0098785	0.000249	-4.30388	0.515016	1.62985	-1.62985	NEFM	neurofilament, medium polypeptide
208021_s_at	0.0098964	0.00025	4.30176	0.509978	0.504138	0.504138	RFC1	replication factor C subunit 1
202065_s_at	0.0099309	0.000252	-4.29969	0.50504	1.04874	-1.04874	PPFIA1	PTPRF interacting protein alpha 1
213356_x_at	0.0099709	0.000253	-4.29739	0.499594	0.432405	-0.432405	HNRNPA1P33///HNRNPA1P10///HNRNPA1L2///HNRNPA1	heterogeneous nuclear ribonucleoprotein A1 pseudogene 33///heterogeneous nuclear ribonucleoprotein A1 pseudogene 10///heterogeneous nuclear ribonucleoprotein A1-like 2///heterogeneous nuclear ribonucleoprotein A1
203773_x_at	0.0100419	0.000256	4.29383	0.491118	0.817986	0.817986	BLVRA	biliverdin reductase A
211791_s_at	0.0100519	0.000257	-4.2921	0.487024	1.62208	-1.62208	KCNAB2	potassium voltage-gated channel subfamily A regulatory beta subunit 2
215652_at	0.0101769	0.00026	-4.28649	0.473678	1.94652	-1.94652	SDHD	succinate dehydrogenase complex subunit D
210142_x_at	0.0102345	0.000263	4.2829	0.465153	0.523049	0.523049	FLOT1	flotillin 1
221816_s_at	0.0102796	0.000265	4.27978	0.457748	0.547501	0.547501	PHF11	PHD finger protein 11
218627_at	0.0103003	0.000266	4.2783	0.454216	0.942908	0.942908	DRAM1	DNA damage regulated autophagy modulator 1
204529_s_at	0.0103493	0.000268	4.27505	0.446495	1.53321	1.53321	TOX	thymocyte selection associated high mobility group box
202907_s_at	0.0103698	0.000269	4.27358	0.443008	0.591519	0.591519	NBN	nibrin
212002_at	0.0104398	0.000272	-4.26867	0.431355	0.730976	-0.730976	SZRD1	SUZ RNA binding domain containing 1
209663_s_at	0.0104893	0.000274	-4.26564	0.42414	1.32848	-1.32848	ITGA7	integrin subunit alpha 7
211635_x_at	0.0104993	0.000275	4.26458	0.421637	3.13635	3.13635	IGHV4-31///IGHM///IGHG4///IGHG3///IGHG1///IGHD///IGHA2///IGHA1	immunoglobulin heavy variable 4-31///immunoglobulin heavy constant mu///immunoglobulin heavy constant gamma 4 (G4m marker)///immunoglobulin heavy constant gamma 3 (G3m marker)///immunoglobulin heavy constant gamma 1 (G1m marker)///immunoglobulin heavy constant delta///immunoglobulin heavy constant alpha 2 (A2m marker)///immunoglobulin heavy constant alpha 1
201551_s_at	0.0105098	0.000276	-4.26351	0.419084	1.33092	-1.33092	LAMP1	lysosomal associated membrane protein 1
216254_at	0.0105212	0.000277	-4.26214	0.415836	1.96558	-1.96558	PARVB	parvin beta
206750_at	0.0105212	0.000277	-4.26173	0.41486	1.64029	-1.64029	MAFK	MAF bZIP transcription factor K
218891_at	0.0105518	0.000278	4.2599	0.410527	1.0152	1.0152	C10orf76	chromosome 10 open reading frame 76
209773_s_at	0.0105621	0.000279	4.25885	0.408016	1.36353	1.36353	RRM2	ribonucleotide reductase regulatory subunit M2
212246_at	0.0106029	0.000281	-4.25665	0.402797	0.786183	-0.786183	MCFD2	multiple coagulation factor deficiency 2
207932_at	0.0106659	0.000283	4.25364	0.395642	1.6569	1.6569	IFNA8	interferon alpha 8
200768_s_at	0.0107085	0.000284	-4.25139	0.390303	0.781364	-0.781364	MAT2A	methionine adenosyltransferase 2A
203601_s_at	0.010772	0.000288	-4.24705	0.379999	1.11578	-1.11578	ZBTB17	zinc finger and BTB domain containing 17
209092_s_at	0.0107762	0.000288	4.24623	0.37806	0.465879	0.465879	GLOD4	glyoxalase domain containing 4
217814_at	0.0108592	0.000291	-4.24253	0.369274	0.737596	-0.737596	CCDC47	coiled-coil domain containing 47
204702_s_at	0.0108757	0.000292	4.24127	0.366273	0.991683	0.991683	NFE2L3	nuclear factor, erythroid 2 like 3
202151_s_at	0.010937	0.000295	4.23706	0.356289	0.598274	0.598274	UBAC1	UBA domain containing 1
213724_s_at	0.0109573	0.000296	-4.23567	0.35298	1.29456	-1.29456	PDK2	pyruvate dehydrogenase kinase 2
214710_s_at	0.0109962	0.000298	4.23258	0.345654	0.881654	0.881654	CCNB1	cyclin B1
200029_at	0.0109962	0.000298	-4.23254	0.345559	0.428729	-0.428729	RPL19	ribosomal protein L19
201033_x_at	0.0109962	0.000299	-4.2323	0.344983	0.414325	-0.414325	RPLP0	ribosomal protein lateral stalk subunit P0
216048_s_at	0.0110004	0.000299	-4.23121	0.342393	1.29217	-1.29217	RHOBTB3	Rho related BTB domain containing 3
203485_at	0.0110004	0.0003	4.23084	0.34152	0.90098	0.90098	RTN1	reticulon 1
214325_at	0.0111237	0.000304	-4.22578	0.329508	0.901877	-0.901877	GP2	glycoprotein 2
200763_s_at	0.0111413	0.000304	-4.2245	0.326472	0.409237	-0.409237	RPLP1	ribosomal protein lateral stalk subunit P1
202291_s_at	0.0111907	0.000306	-4.2221	0.320779	0.806778	-0.806778	MGP	matrix Gla protein
204146_at	0.0111985	0.000307	4.22099	0.318143	1.09381	1.09381	RAD51AP1	RAD51 associated protein 1
208603_s_at	0.0111985	0.000308	-4.22053	0.317051	0.654228	-0.654228	MAPK8IP2	mitogen-activated protein kinase 8 interacting protein 2
202323_s_at	0.0111989	0.000308	-4.21987	0.31548	0.91155	-0.91155	ACBD3	acyl-CoA binding domain containing 3
200888_s_at	0.0112774	0.000311	-4.21645	0.307382	0.469058	-0.469058	SNORA21///RPL23	small nucleolar RNA, H/ACA box 21///ribosomal protein L23
221781_s_at	0.0113613	0.000314	4.21223	0.297365	0.792212	0.792212	DNAJC10	DnaJ heat shock protein family (Hsp40) member C10
212456_at	0.0113841	0.000315	-4.2108	0.293962	0.615146	-0.615146	CLUH	clustered mitochondria homolog
213688_at	0.0114309	0.000318	-4.2077	0.286599	1.10911	-1.10911	CALM3///CALM2///CALM1	calmodulin 3///calmodulin 2///calmodulin 1
219207_at	0.0114309	0.000318	-4.20725	0.285554	0.733486	-0.733486	EDC3	enhancer of mRNA decapping 3
215700_x_at	0.0116372	0.000324	-4.19953	0.267232	0.525346	-0.525346	CPNE6	copine 6
219576_at	0.0117056	0.000327	-4.19605	0.258976	0.75989	-0.75989	MAP7D3	MAP7 domain containing 3
206011_at	0.0117056	0.000327	4.19594	0.258707	0.763004	0.763004	CASP1	caspase 1
205024_s_at	0.0117683	0.00033	4.19298	0.251701	1.39595	1.39595	RAD51	RAD51 recombinase
200767_s_at	0.0117683	0.00033	-4.19255	0.250682	0.678085	-0.678085	FAM120A	family with sequence similarity 120A
212442_s_at	0.011778	0.000331	4.19097	0.246927	0.643051	0.643051	CERS6	ceramide synthase 6
212919_at	0.011778	0.000331	4.19096	0.246907	0.731447	0.731447	DCP2	decapping mRNA 2
207057_at	0.0118042	0.000333	-4.18945	0.243327	1.36277	-1.36277	SLC16A7	solute carrier family 16 member 7
213915_at	0.0118325	0.000335	4.18658	0.236523	3.31003	3.31003	NKG7	natural killer cell granule protein 7
217937_s_at	0.0118325	0.000335	-4.18617	0.235556	1.17176	-1.17176	HDAC7	histone deacetylase 7
217878_s_at	0.0118325	0.000336	-4.18582	0.234714	0.734302	-0.734302	CDC27	cell division cycle 27
200024_at	0.0118325	0.000337	-4.18463	0.231899	0.656588	-0.656588	RPS5	ribosomal protein S5
201796_s_at	0.0118325	0.000337	-4.18391	0.23019	1.87047	-1.87047	VARS	valyl-tRNA synthetase
214693_x_at	0.0118325	0.000338	-4.18351	0.22924	1.89657	-1.89657	NBPF26///NBPF10///NBPF9///NBPF14	neuroblastoma breakpoint family member 26///neuroblastoma breakpoint family member 10///neuroblastoma breakpoint family member 9///neuroblastoma breakpoint family member 14
214196_s_at	0.0118325	0.000338	-4.18349	0.229187	1.38786	-1.38786	TPP1	tripeptidyl peptidase 1
216237_s_at	0.011894	0.00034	4.18081	0.222838	1.14063	1.14063	MCM5	minichromosome maintenance complex component 5
209850_s_at	0.0119518	0.000343	-4.17765	0.215347	1.05915	-1.05915	CDC42EP2	CDC42 effector protein 2
214367_at	0.0120176	0.000345	-4.17473	0.208426	1.31384	-1.31384	RASGRP2	RAS guanyl releasing protein 2
207788_s_at	0.012024	0.000346	-4.17341	0.205293	1.24818	-1.24818	SORBS3	sorbin and SH3 domain containing 3
217056_at	0.0120608	0.000348	4.17158	0.200962	1.30102	1.30102	YME1L1	YME1 like 1 ATPase
217260_x_at	0.0120742	0.000349	4.17052	0.198455	1.70988	1.70988	LOC102723479	uncharacterized LOC102723479
220658_s_at	0.0121065	0.000351	4.16867	0.194067	0.857123	0.857123	ARNTL2	aryl hydrocarbon receptor nuclear translocator like 2
211604_x_at	0.0121065	0.000351	-4.16815	0.192823	0.827237	-0.827237	HAP1	huntingtin associated protein 1
207682_s_at	0.0121875	0.000355	-4.16376	0.182425	1.73406	-1.73406	KIF25	kinesin family member 25
206736_x_at	0.0122006	0.000356	4.16272	0.179969	1.39018	1.39018	CHRNA4	cholinergic receptor nicotinic alpha 4 subunit
220239_at	0.0122631	0.000358	4.16009	0.173732	0.584892	0.584892	KLHL7	kelch like family member 7
213618_at	0.0122979	0.00036	4.15836	0.169627	0.838214	0.838214	ARAP2	ArfGAP with RhoGAP domain, ankyrin repeat and PH domain 2
218979_at	0.012346	0.000362	4.1562	0.164522	0.839547	0.839547	RMI1	RecQ mediated genome instability 1
200026_at	0.0124349	0.000366	-4.15155	0.153508	0.46357	-0.46357	RPL34	ribosomal protein L34
203079_s_at	0.0124349	0.000366	4.15155	0.153495	0.430442	0.430442	CUL2	cullin 2
218682_s_at	0.0124456	0.000367	4.15021	0.150334	0.412129	0.412129	SLC4A1AP	solute carrier family 4 member 1 adaptor protein
216866_s_at	0.0124456	0.000368	-4.14968	0.14907	1.76002	-1.76002	COL14A1	collagen type XIV alpha 1 chain
217179_x_at	0.0124456	0.000368	4.14939	0.14839	2.96613	2.96613	BMS1P20	BMS1, ribosome biogenesis factor pseudogene 20
208613_s_at	0.0125056	0.00037	-4.14689	0.142453	0.826645	-0.826645	FLNB	filamin B
208811_s_at	0.0125068	0.000372	-4.14568	0.139595	0.751127	-0.751127	TMEM135///DNAJB6	transmembrane protein 135///DnaJ heat shock protein family (Hsp40) member B6
211973_at	0.0125068	0.000372	-4.14565	0.139521	1.31983	-1.31983	NUDT3	nudix hydrolase 3
200801_x_at	0.0125715	0.000375	-4.14177	0.130327	0.470324	-0.470324	ACTB	actin beta
201697_s_at	0.0125715	0.000375	4.14156	0.129846	0.570249	0.570249	DNMT1	DNA (cytosine-5-)-methyltransferase 1
217732_s_at	0.0125715	0.000376	-4.14121	0.129021	0.449928	-0.449928	ITM2B	integral membrane protein 2B
207146_at	0.012592	0.000377	-4.13998	0.126086	1.41463	-1.41463	KRT32	keratin 32
202050_s_at	0.0126277	0.000379	4.13794	0.121259	0.504336	0.504336	ZMYM4	zinc finger MYM-type containing 4
207655_s_at	0.0126597	0.000381	4.136	0.116678	1.24489	1.24489	BLNK	B-cell linker
207777_s_at	0.0126597	0.000382	4.13465	0.11348	1.36199	1.36199	SP140	SP140 nuclear body protein
210935_s_at	0.0126597	0.000382	-4.1343	0.112646	1.09225	-1.09225	WDR1	WD repeat domain 1
217810_x_at	0.0126832	0.000384	-4.13298	0.109509	0.624038	-0.624038	LARS	leucyl-tRNA synthetase
214838_at	0.0127262	0.000386	4.13105	0.104938	0.657613	0.657613	SFT2D2	SFT2 domain containing 2
218358_at	0.0127457	0.000387	4.12985	0.102115	0.922176	0.922176	CRELD2	cysteine rich with EGF like domains 2
208503_s_at	0.0127819	0.000389	-4.12794	0.097579	1.01662	-1.01662	GATAD1	GATA zinc finger domain containing 1
213143_at	0.0127819	0.000389	-4.12697	0.095296	0.975641	-0.975641	C2orf72	chromosome 2 open reading frame 72
217625_x_at	0.0127998	0.000391	-4.12583	0.092597	0.841439	-0.841439	LINC00963	long intergenic non-protein coding RNA 963
208110_x_at	0.0128604	0.000394	-4.1228	0.085413	0.909044	-0.909044	MED25	mediator complex subunit 25
213679_at	0.0128854	0.000395	4.12144	0.082214	0.862377	0.862377	TTC30A	tetratricopeptide repeat domain 30A
207144_s_at	0.0129136	0.000397	-4.11956	0.077754	1.06575	-1.06575	CITED1	Cbp/p300 interacting transactivator with Glu/Asp rich carboxy-terminal domain 1
213248_at	0.0129136	0.000397	4.11942	0.077415	0.924891	0.924891	LOC730101	uncharacterized LOC730101
203275_at	0.0129571	0.000399	4.11751	0.072888	0.501278	0.501278	IRF2	interferon regulatory factor 2
209611_s_at	0.0129709	0.0004	-4.11593	0.069157	1.22604	-1.22604	SLC1A4	solute carrier family 1 member 4
207215_at	0.0129783	0.000402	-4.11431	0.065335	0.866435	-0.866435	GSTTP1	glutathione S-transferase theta pseudogene 1
206974_at	0.0129783	0.000402	4.11398	0.064542	1.20358	1.20358	CXCR6	C-X-C motif chemokine receptor 6
221218_s_at	0.0129952	0.000405	4.11174	0.059251	0.576111	0.576111	TPK1	thiamin pyrophosphokinase 1
219787_s_at	0.0130125	0.000406	4.11065	0.056656	0.820801	0.820801	ECT2	epithelial cell transforming 2
214491_at	0.0130289	0.000407	-4.10957	0.05412	1.04317	-1.04317	SSTR3	somatostatin receptor 3
212132_at	0.0130577	0.000408	-4.10809	0.050621	0.570192	-0.570192	LSM14A	LSM14A, mRNA processing body assembly factor
202035_s_at	0.0130577	0.000409	-4.10735	0.048849	2.10986	-2.10986	SFRP1	secreted frizzled related protein 1
213888_s_at	0.0130577	0.00041	4.10651	0.046875	2.1868	2.1868	TRAF3IP3	TRAF3 interacting protein 3
217173_s_at	0.0130577	0.00041	-4.10642	0.04667	1.02214	-1.02214	LDLR	low density lipoprotein receptor
205058_at	0.01309	0.000412	-4.10488	0.043012	0.859177	-0.859177	SLC26A1	solute carrier family 26 member 1
220538_at	0.0131138	0.000414	-4.1032	0.039033	1.58847	-1.58847	ADM2	adrenomedullin 2
205633_s_at	0.0131192	0.000414	4.1023	0.036916	0.612483	0.612483	ALAS1	5'-aminolevulinate synthase 1
212084_at	0.0131288	0.000416	-4.10125	0.034433	1.69528	-1.69528	TEX261	testis expressed 261
215843_s_at	0.0131288	0.000416	-4.10089	0.033566	1.12298	-1.12298	TLL2	tolloid like 2
209401_s_at	0.013206	0.00042	-4.09744	0.02541	1.20561	-1.20561	SLC12A4	solute carrier family 12 member 4
216892_at	0.0132233	0.000421	4.09636	0.022861	2.70372	2.70372	IGHG1	immunoglobulin heavy constant gamma 1 (G1m marker)
215413_at	0.0133601	0.000427	-4.0906	0.009239	1.58946	-1.58946	EXOC7	exocyst complex component 7
206988_at	0.0134693	0.000431	-4.08681	0.000285	1.4441	-1.4441	CCL25	C-C motif chemokine ligand 25
222241_at	0.0135365	0.000434	-4.08428	-0.005701	1.00252	-1.00252	MVB12B	multivesicular body subunit 12B
202340_x_at	0.0139841	0.00045	-4.0697	-0.040156	2.35059	-2.35059	NR4A1	nuclear receptor subfamily 4 group A member 1
219344_at	0.0140144	0.000452	4.06829	-0.043488	1.03687	1.03687	SLC29A3	solute carrier family 29 member 3
216074_x_at	0.0141054	0.000455	-4.06517	-0.050865	0.846412	-0.846412	WWC1	WW and C2 domain containing 1
1405_i_at	0.0141066	0.000456	4.06459	-0.052249	2.76379	2.76379	CCL5	C-C motif chemokine ligand 5
212844_at	0.0141903	0.00046	-4.06114	-0.060404	1.26272	-1.26272	RRP1B	ribosomal RNA processing 1B
204444_at	0.0141966	0.000461	4.05981	-0.063543	1.67525	1.67525	KIF11	kinesin family member 11
213717_at	0.0141966	0.000462	-4.05882	-0.065863	1.32875	-1.32875	LDB3	LIM domain binding 3
207048_at	0.0141966	0.000462	-4.05881	-0.06589	1.44067	-1.44067	SLC6A11	solute carrier family 6 member 11
205926_at	0.0141966	0.000463	4.05877	-0.066003	1.01568	1.01568	IL27RA	interleukin 27 receptor subunit alpha
200836_s_at	0.014251	0.000465	-4.05668	-0.070922	0.72957	-0.72957	MAP4	microtubule associated protein 4
215600_x_at	0.0143144	0.000469	-4.05314	-0.079291	1.43226	-1.43226	FBXW12	F-box and WD repeat domain containing 12
209748_at	0.0143144	0.00047	4.05263	-0.080486	0.663259	0.663259	SPAST	spastin
200871_s_at	0.0143264	0.000472	-4.05085	-0.084703	0.425079	-0.425079	PSAP	prosaposin
215569_at	0.0143264	0.000472	-4.0508	-0.084818	0.842644	-0.842644	GTF2IRD2B	GTF2I repeat domain containing 2B
211454_x_at	0.0143659	0.000474	-4.04891	-0.089287	0.686625	-0.686625	FKSG49	FKSG49
210622_x_at	0.0143659	0.000475	-4.04863	-0.089948	0.606462	-0.606462	CDK10	cyclin dependent kinase 10
208916_at	0.0143814	0.000476	-4.04748	-0.092651	0.700044	-0.700044	SLC1A5	solute carrier family 1 member 5
214097_at	0.0143814	0.000476	-4.04712	-0.093505	1.26771	-1.26771	RPS21	ribosomal protein S21
202073_at	0.0143891	0.000477	4.04637	-0.095276	0.913631	0.913631	OPTN	optineurin
203513_at	0.0144074	0.000479	4.04478	-0.09903	0.541351	0.541351	SPG11	spastic paraplegia 11 (autosomal recessive)
220423_at	0.0144074	0.00048	4.04426	-0.100268	3.62529	3.62529	PLA2G2D	phospholipase A2 group IID
212520_s_at	0.0144648	0.000483	-4.04174	-0.10622	0.667134	-0.667134	SMARCA4	SWI/SNF related, matrix associated, actin dependent regulator of chromatin, subfamily a, member 4
213752_at	0.0144648	0.000483	-4.04161	-0.106521	0.908939	-0.908939	KAZN	kazrin, periplakin interacting protein
219684_at	0.014475	0.000484	4.0408	-0.10844	1.47824	1.47824	RTP4	receptor transporter protein 4
201710_at	0.0145029	0.000486	4.0395	-0.111508	1.25266	1.25266	MYBL2	MYB proto-oncogene like 2
206398_s_at	0.0145266	0.000488	4.03778	-0.115549	1.9484	1.9484	CD19	CD19 molecule
210477_x_at	0.0146592	0.000493	-4.03364	-0.125321	1.31096	-1.31096	MAPK8	mitogen-activated protein kinase 8
214215_s_at	0.0148294	0.000499	-4.02853	-0.137393	1.29407	-1.29407	LARP4B	La ribonucleoprotein domain family member 4B
203213_at	0.0148426	0.0005	4.02764	-0.13948	1.53028	1.53028	CDK1	cyclin dependent kinase 1
205642_at	0.0149127	0.000503	4.02524	-0.145146	0.544412	0.544412	CNTRL	centriolin
218859_s_at	0.0149282	0.000505	-4.02378	-0.1486	0.734063	-0.734063	ESF1	ESF1 nucleolar pre-rRNA processing protein homolog
219677_at	0.0149282	0.000505	-4.02378	-0.148608	0.808438	-0.808438	SPSB1	splA/ryanodine receptor domain and SOCS box containing 1
204543_at	0.0149977	0.00051	-4.02035	-0.156687	1.73887	-1.73887	RAPGEF1	Rap guanine nucleotide exchange factor 1
203232_s_at	0.0150343	0.000513	4.01777	-0.162779	0.725932	0.725932	ATXN1	ataxin 1
200886_s_at	0.0150343	0.000513	4.01729	-0.163912	0.410709	0.410709	PGAM1	phosphoglycerate mutase 1
212592_at	0.0150889	0.000517	4.0148	-0.169774	3.40411	3.40411	JCHAIN	joining chain of multimeric IgA and IgM
203764_at	0.015137	0.00052	4.01202	-0.176346	1.60475	1.60475	DLGAP5	DLG associated protein 5
208819_at	0.015137	0.000521	4.01171	-0.177074	0.530798	0.530798	RAB8A	RAB8A, member RAS oncogene family
201332_s_at	0.015137	0.000521	-4.01146	-0.177654	0.673283	-0.673283	STAT6	signal transducer and activator of transcription 6
207196_s_at	0.0151531	0.000522	4.01052	-0.179873	0.525337	0.525337	TNIP1	TNFAIP3 interacting protein 1
211992_at	0.015158	0.000523	-4.00988	-0.181396	0.66487	-0.66487	WNK1	WNK lysine deficient protein kinase 1
211256_x_at	0.0151831	0.000525	4.0087	-0.184163	0.523772	0.523772	BTN2A1	butyrophilin subfamily 2 member A1
200062_s_at	0.0151844	0.000525	-4.00815	-0.18546	0.42431	-0.42431	RPL30	ribosomal protein L30
214973_x_at	0.0151921	0.000526	4.00743	-0.187155	2.71407	2.71407	IGHD	immunoglobulin heavy constant delta
209413_at	0.0152115	0.000528	-4.00592	-0.190725	0.496701	-0.496701	B4GALT2	beta-1,4-galactosyltransferase 2
215880_at	0.0152115	0.000528	-4.0059	-0.190774	0.994946	-0.994946	NAGLU	N-acetyl-alpha-glucosaminidase
221044_s_at	0.0152345	0.000532	4.0034	-0.196678	0.695447	0.695447	TRIM6-TRIM34///TRIM34	TRIM6-TRIM34 readthrough///tripartite motif containing 34
221286_s_at	0.0152345	0.000532	4.00336	-0.196768	3.65419	3.65419	MZB1	marginal zone B and B1 cell specific protein
203496_s_at	0.0152345	0.000532	-4.00329	-0.196918	2.19828	-2.19828	MED1	mediator complex subunit 1
208512_s_at	0.0152345	0.000532	-4.00325	-0.197021	1.07278	-1.07278	AFDN	afadin, adherens junction formation factor
219701_at	0.0153218	0.000536	4.00047	-0.20358	1.66981	1.66981	TMOD2	tropomodulin 2
203136_at	0.0154203	0.000541	3.99652	-0.212893	0.531099	0.531099	RABAC1	Rab acceptor 1
207384_at	0.0154203	0.000542	-3.99603	-0.214033	1.3371	-1.3371	PGLYRP1	peptidoglycan recognition protein 1
210620_s_at	0.0154203	0.000542	-3.99588	-0.214387	0.949327	-0.949327	GTF3C2	general transcription factor IIIC subunit 2
201893_x_at	0.0154484	0.000544	-3.99414	-0.218488	0.500145	-0.500145	DCN	decorin
220049_s_at	0.015522	0.000548	3.99171	-0.224216	1.97791	1.97791	PDCD1LG2	programmed cell death 1 ligand 2
209267_s_at	0.015522	0.000548	3.99109	-0.225691	1.37665	1.37665	SLC39A8	solute carrier family 39 member 8
221608_at	0.015522	0.000549	-3.99074	-0.226512	1.23011	-1.23011	WNT6	Wnt family member 6
219717_at	0.0155362	0.00055	-3.98987	-0.228562	0.671508	-0.671508	DCAF16	DDB1 and CUL4 associated factor 16
207249_s_at	0.0155568	0.000552	-3.98884	-0.230992	1.62221	-1.62221	SLC28A2	solute carrier family 28 member 2
208134_x_at	0.0155606	0.000552	3.98824	-0.232402	1.10911	1.10911	PSG2	pregnancy specific beta-1-glycoprotein 2
203093_s_at	0.0155753	0.000554	-3.98736	-0.234473	0.548715	-0.548715	TIMM44	translocase of inner mitochondrial membrane 44
212249_at	0.015696	0.000559	-3.98379	-0.242887	0.950067	-0.950067	PIK3R1	phosphoinositide-3-kinase regulatory subunit 1
202845_s_at	0.0157425	0.000562	3.98129	-0.248771	0.703627	0.703627	RALBP1	ralA binding protein 1
207993_s_at	0.0157425	0.000564	-3.9802	-0.251349	0.957113	-0.957113	CHP1	calcineurin like EF-hand protein 1
215691_x_at	0.0157425	0.000564	3.97986	-0.252145	0.600904	0.600904	HSPB11	heat shock protein family B (small) member 11
221643_s_at	0.0157425	0.000564	-3.97974	-0.252421	1.07476	-1.07476	RERE	arginine-glutamic acid dipeptide repeats
209349_at	0.0157425	0.000566	-3.97882	-0.254596	0.750956	-0.750956	RAD50	RAD50 double strand break repair protein
208839_s_at	0.0157425	0.000566	3.9788	-0.254629	0.567225	0.567225	CAND1	cullin associated and neddylation dissociated 1
74694_s_at	0.0157425	0.000566	3.97873	-0.254788	0.623745	0.623745	RABEP2	rabaptin, RAB GTPase binding effector protein 2
219044_at	0.0157425	0.000566	-3.97857	-0.255176	0.642837	-0.642837	THNSL2	threonine synthase like 2
219774_at	0.0157425	0.000567	-3.97804	-0.256434	0.656289	-0.656289	CCDC93	coiled-coil domain containing 93
213514_s_at	0.0157425	0.000568	-3.97715	-0.258521	0.967951	-0.967951	DIAPH1	diaphanous related formin 1
213377_x_at	0.0158334	0.000572	-3.97411	-0.265688	0.397124	-0.397124	RPS12	ribosomal protein S12
208699_x_at	0.0158334	0.000573	-3.97385	-0.266291	0.813918	-0.813918	TKT	transketolase
203574_at	0.0159105	0.000576	-3.97123	-0.272463	1.43896	-1.43896	NFIL3	nuclear factor, interleukin 3 regulated
205484_at	0.0159105	0.000577	3.97093	-0.273167	1.9243	1.9243	SIT1	signaling threshold regulating transmembrane adaptor 1
207086_x_at	0.015974	0.00058	-3.96885	-0.278058	0.700528	-0.700528	GAGE12D///GAGE8///GAGE12F///GAGE2A///GAGE12H///GAGE12E///GAGE12B///GAGE12C///GAGE2D///GAGE12J///GAGE12G///GAGE13///GAGE2E///GAGE12I///GAGE7///GAGE6///GAGE5///GAGE4///GAGE2C///GAGE1	G antigen 12D///G antigen 8///G antigen 12F///G antigen 2A///G antigen 12H///G antigen 12E///G antigen 12B///G antigen 12C///G antigen 2D///G antigen 12J///G antigen 12G///G antigen 13///G antigen 2E///G antigen 12I///G antigen 7///G antigen 6///G antigen 5///G antigen 4///G antigen 2C///G antigen 1
207945_s_at	0.0160058	0.000582	-3.96757	-0.28108	0.680994	-0.680994	CSNK1D	casein kinase 1 delta
201185_at	0.0160336	0.000584	-3.96639	-0.283861	0.693175	-0.693175	HTRA1	HtrA serine peptidase 1
208321_s_at	0.016054	0.000586	-3.96493	-0.287286	1.61756	-1.61756	CABP1	calcium binding protein 1
205831_at	0.016054	0.000586	3.9649	-0.287357	1.74957	1.74957	CD2	CD2 molecule
220650_s_at	0.0160734	0.000587	-3.96393	-0.28964	1.54246	-1.54246	SLC9A5	solute carrier family 9 member A5
217794_at	0.0161319	0.000591	3.96142	-0.295566	0.526032	0.526032	PRR13	proline rich 13
205758_at	0.0161319	0.000592	3.96098	-0.296592	1.76237	1.76237	CD8A	CD8a molecule
214738_s_at	0.0161319	0.000592	-3.96093	-0.29671	1.74914	-1.74914	NEK9	NIMA related kinase 9
219005_at	0.0161319	0.000592	-3.96054	-0.297637	0.578912	-0.578912	TMEM59L	transmembrane protein 59 like
203107_x_at	0.0162934	0.0006	-3.9556	-0.309255	0.428255	-0.428255	SNORA64///RPS2	small nucleolar RNA, H/ACA box 64///ribosomal protein S2
200038_s_at	0.0163	0.000601	-3.95495	-0.310777	0.398899	-0.398899	RPL17-C18orf32///SNORD58C///C18orf32///SNORD58A///SNORD58B///RPL17	RPL17-C18orf32 readthrough///small nucleolar RNA, C/D box 58C///chromosome 18 open reading frame 32///small nucleolar RNA, C/D box 58A///small nucleolar RNA, C/D box 58B///ribosomal protein L17
204996_s_at	0.0163049	0.000601	-3.95435	-0.312202	1.31143	-1.31143	CDK5R1	cyclin dependent kinase 5 regulatory subunit 1
201979_s_at	0.0163305	0.000603	-3.95324	-0.314807	0.637445	-0.637445	PPP5C	protein phosphatase 5 catalytic subunit
32699_s_at	0.0164946	0.000612	-3.94751	-0.328282	0.784314	-0.784314	PVR	poliovirus receptor
219292_at	0.0164946	0.000612	3.94733	-0.328718	0.65991	0.65991	THAP1	THAP domain containing 1
205590_at	0.0165764	0.000616	3.94488	-0.334484	1.81441	1.81441	RASGRP1	RAS guanyl releasing protein 1
217148_x_at	0.0167111	0.000622	3.94117	-0.343194	3.31309	3.31309	IGLJ3///IGLV@///IGLC1	immunoglobulin lambda joining 3///immunoglobulin lambda variable cluster///immunoglobulin lambda constant 1
211995_x_at	0.0169148	0.00063	-3.93587	-0.355665	0.412783	-0.412783	ACTG1///ACTB	actin gamma 1///actin beta
221601_s_at	0.0169665	0.000633	3.9337	-0.360777	1.88461	1.88461	FCMR	Fc fragment of IgM receptor
213235_at	0.0170047	0.000636	-3.93232	-0.364012	1.11275	-1.11275	KNOP1	lysine rich nucleolar protein 1
213242_x_at	0.0170649	0.00064	-3.92963	-0.370336	0.592549	-0.592549	CEP170B	centrosomal protein 170B
216915_s_at	0.0170649	0.00064	-3.9294	-0.370879	1.93188	-1.93188	PTPN12	protein tyrosine phosphatase, non-receptor type 12
222090_at	0.0170649	0.000641	-3.92896	-0.371918	1.18747	-1.18747	NDUFB2-AS1	NDUFB2 antisense RNA 1
219485_s_at	0.0170649	0.000643	3.92805	-0.37404	0.468012	0.468012	PSMD10	proteasome 26S subunit, non-ATPase 10
203927_at	0.0170727	0.000644	3.9274	-0.375582	0.804977	0.804977	NFKBIE	NFKB inhibitor epsilon
219328_at	0.0171077	0.000646	-3.92611	-0.378615	1.72391	-1.72391	DDX31	DEAD-box helicase 31
201224_s_at	0.0171511	0.000649	-3.92429	-0.382877	0.761211	-0.761211	SRRM1	serine and arginine repetitive matrix 1
205818_at	0.0172561	0.000655	-3.92052	-0.391748	0.960977	-0.960977	BRINP1	BMP/retinoic acid inducible neural specific 1
211641_x_at	0.0172561	0.000655	3.9203	-0.392252	2.00006	2.00006	IGHV4-31///IGHM///IGHG3///IGHG1///IGHD///IGHA2///IGHA1	immunoglobulin heavy variable 4-31///immunoglobulin heavy constant mu///immunoglobulin heavy constant gamma 3 (G3m marker)///immunoglobulin heavy constant gamma 1 (G1m marker)///immunoglobulin heavy constant delta///immunoglobulin heavy constant alpha 2 (A2m marker)///immunoglobulin heavy constant alpha 1
205488_at	0.0172681	0.000656	3.91955	-0.394012	1.4676	1.4676	GZMA	granzyme A
206748_s_at	0.0173163	0.000659	-3.91797	-0.397727	1.02088	-1.02088	SPAG9	sperm associated antigen 9
209163_at	0.0173647	0.000662	3.91639	-0.401441	0.521008	0.521008	CYB561	cytochrome b561
205724_at	0.0174657	0.000666	-3.91361	-0.407972	1.1814	-1.1814	PKP1	plakophilin 1
206523_at	0.0174825	0.000668	-3.91276	-0.409976	1.78864	-1.78864	CYTH3	cytohesin 3
216711_s_at	0.0175633	0.000672	-3.9103	-0.415751	0.619045	-0.619045	TAF1	TATA-box binding protein associated factor 1
220909_at	0.0175633	0.000672	-3.90999	-0.416491	1.65898	-1.65898	TRIM46	tripartite motif containing 46
206561_s_at	0.0175706	0.000673	-3.90935	-0.417974	1.85169	-1.85169	AKR1B10	aldo-keto reductase family 1 member B10
201952_at	0.0175732	0.000674	3.90883	-0.419209	0.909244	0.909244	ALCAM	activated leukocyte cell adhesion molecule
40420_at	0.0175777	0.000676	3.90808	-0.420961	0.663664	0.663664	STK10	serine/threonine kinase 10
216080_s_at	0.0175777	0.000676	-3.9078	-0.421636	0.847814	-0.847814	FADS3	fatty acid desaturase 3
210996_s_at	0.0175887	0.000677	-3.90708	-0.423315	0.441041	-0.441041	YWHAE	tyrosine 3-monooxygenase/tryptophan 5-monooxygenase activation protein epsilon
221736_at	0.0175953	0.000678	3.90647	-0.424756	0.431417	0.431417	RALGAPB	Ral GTPase activating protein non-catalytic beta subunit
211969_at	0.0176367	0.000681	-3.90507	-0.428042	0.667161	-0.667161	HSP90AA1	heat shock protein 90 alpha family class A member 1
208904_s_at	0.0177055	0.000686	-3.90215	-0.43489	0.436947	-0.436947	RPS28	ribosomal protein S28
221383_at	0.0177055	0.000686	-3.90213	-0.434947	0.876558	-0.876558	NMUR1	neuromedin U receptor 1
202748_at	0.0177147	0.000687	3.90146	-0.436519	0.577841	0.577841	GBP2	guanylate binding protein 2
212621_at	0.0177195	0.000688	3.90089	-0.437853	0.795893	0.795893	NEMP1	nuclear envelope integral membrane protein 1
211299_s_at	0.0177736	0.000691	-3.89921	-0.441789	1.49168	-1.49168	FLOT2	flotillin 2
208771_s_at	0.0178595	0.000695	3.89683	-0.447382	0.973956	0.973956	LOC101928830///LTA4H	uncharacterized LOC101928830///leukotriene A4 hydrolase
209963_s_at	0.0178781	0.000696	-3.89595	-0.449435	0.680686	-0.680686	EPOR	erythropoietin receptor
201664_at	0.0179151	0.000699	3.89428	-0.453364	0.751587	0.751587	SMC4	structural maintenance of chromosomes 4
214629_x_at	0.0179151	0.0007	-3.89394	-0.454169	0.422943	-0.422943	RTN4	reticulon 4
209798_at	0.0179151	0.0007	3.89375	-0.454598	0.56513	0.56513	NPAT	nuclear protein, coactivator of histone transcription
203653_s_at	0.0181352	0.000711	-3.88751	-0.469247	0.836333	-0.836333	COIL	coilin
213115_at	0.0182367	0.000716	3.88483	-0.475541	0.536689	0.536689	ATG4A	autophagy related 4A cysteine peptidase
200914_x_at	0.0182936	0.000719	-3.88313	-0.479523	0.892328	-0.892328	KTN1	kinectin 1
200854_at	0.0184016	0.000725	3.87983	-0.487254	0.478975	0.478975	NCOR1	nuclear receptor corepressor 1
202198_s_at	0.0184016	0.000726	-3.87942	-0.488232	1.62072	-1.62072	MTMR3	myotubularin related protein 3
218511_s_at	0.0184095	0.000727	-3.87879	-0.489699	0.495058	-0.495058	PNPO	pyridoxamine 5'-phosphate oxidase
206181_at	0.0184231	0.000728	3.87805	-0.491449	1.34764	1.34764	SLAMF1	signaling lymphocytic activation molecule family member 1
204269_at	0.0185009	0.000732	3.87591	-0.496457	1.49752	1.49752	PIM2	Pim-2 proto-oncogene, serine/threonine kinase
212414_s_at	0.0185313	0.000734	3.8748	-0.499052	0.740851	0.740851	GLYR1///SEPT6	glyoxylate reductase 1 homolog///septin 6
201511_at	0.0185598	0.000737	-3.87346	-0.502196	0.431182	-0.431182	AAMP	angio associated migratory cell protein
205990_s_at	0.0185598	0.000737	3.87329	-0.502605	1.31524	1.31524	WNT5A	Wnt family member 5A
205591_at	0.0186315	0.000741	-3.8713	-0.50727	0.965947	-0.965947	OLFM1	olfactomedin 1
41657_at	0.0186388	0.000743	-3.86998	-0.510372	0.588064	-0.588064	STK11	serine/threonine kinase 11
220433_at	0.0186388	0.000744	-3.86952	-0.511445	0.920614	-0.920614	PRRG3	proline rich and Gla domain 3
209136_s_at	0.0186388	0.000745	-3.86928	-0.511994	0.886946	-0.886946	USP10	ubiquitin specific peptidase 10
209952_s_at	0.0186388	0.000745	-3.8689	-0.512903	1.33375	-1.33375	MAP2K7	mitogen-activated protein kinase kinase 7
206003_at	0.0186866	0.000749	3.86698	-0.517395	0.539313	0.539313	CEP135	centrosomal protein 135
38241_at	0.0186915	0.00075	3.86643	-0.51869	1.09494	1.09494	BTN3A3	butyrophilin subfamily 3 member A3
210972_x_at	0.01874	0.000753	3.86495	-0.522157	1.7595	1.7595	TRAC///TRAJ17///TRAV20///TRDV2	T-cell receptor alpha constant///T cell receptor alpha joining 17///T cell receptor alpha variable 20///T cell receptor delta variable 2
214951_at	0.0188164	0.000758	-3.8623	-0.528353	0.948692	-0.948692	SLC26A10	solute carrier family 26 member 10
204451_at	0.0188164	0.000758	3.86199	-0.529094	0.89551	0.89551	FZD1	frizzled class receptor 1
219003_s_at	0.0188886	0.000764	3.8592	-0.535629	1.2865	1.2865	MANEA	mannosidase endo-alpha
203752_s_at	0.0188886	0.000764	-3.85913	-0.535797	0.508731	-0.508731	JUND	JunD proto-oncogene, AP-1 transcription factor subunit
209606_at	0.0189051	0.000767	3.85736	-0.539926	1.10198	1.10198	CYTIP	cytohesin 1 interacting protein
216479_at	0.0189051	0.000767	-3.85721	-0.540285	1.72219	-1.72219	RPL21P28///SNORA27///SNORD102///RPL21	ribosomal protein L21 pseudogene 28///small nucleolar RNA, H/ACA box 27///small nucleolar RNA, C/D box 102///ribosomal protein L21
200063_s_at	0.0189051	0.00077	-3.85613	-0.542826	0.499718	-0.499718	NPM1	nucleophosmin
204353_s_at	0.0191234	0.000781	3.85038	-0.556294	0.630267	0.630267	POT1	protection of telomeres 1
205105_at	0.0191234	0.000781	3.85002	-0.55712	0.709245	0.709245	MAN2A1	mannosidase alpha class 2A member 1
212797_at	0.0192315	0.000789	-3.8462	-0.566062	2.07032	-2.07032	SORT1	sortilin 1
206991_s_at	0.0192315	0.000789	3.84612	-0.566264	1.34548	1.34548	CCR5	C-C motif chemokine receptor 5 (gene/pseudogene)
218306_s_at	0.0192315	0.00079	3.84564	-0.567385	0.657354	0.657354	HERC1	HECT and RLD domain containing E3 ubiquitin protein ligase family member 1
211602_s_at	0.0192358	0.000792	3.84482	-0.569299	1.58279	1.58279	TRPC1	transient receptor potential cation channel subfamily C member 1
214201_x_at	0.0192723	0.000795	-3.8432	-0.573109	0.793129	-0.793129	PRRC2A	proline rich coiled-coil 2A
201284_s_at	0.0194515	0.000803	3.83906	-0.582786	0.57802	0.57802	APEH	acylaminoacyl-peptide hydrolase
205474_at	0.0194961	0.000806	3.83771	-0.585941	0.516652	0.516652	CRLF3	cytokine receptor like factor 3
221903_s_at	0.0195324	0.000808	3.83654	-0.588697	0.983881	0.983881	CYLD	CYLD lysine 63 deubiquitinase
203796_s_at	0.0195427	0.000809	-3.83589	-0.590203	0.883775	-0.883775	BCL7A	BCL tumor suppressor 7A
212291_at	0.0196207	0.000814	-3.83387	-0.59494	1.80708	-1.80708	HIPK1	homeodomain interacting protein kinase 1
210073_at	0.0196784	0.000818	3.83167	-0.600095	1.71188	1.71188	ST8SIA1	ST8 alpha-N-acetyl-neuraminide alpha-2,8-sialyltransferase 1
66053_at	0.0196784	0.000819	-3.83099	-0.601664	1.35234	-1.35234	HNRNPUL2-BSCL2///HNRNPUL2	HNRNPUL2-BSCL2 readthrough (NMD candidate)///heterogeneous nuclear ribonucleoprotein U like 2
201182_s_at	0.0196784	0.00082	-3.83062	-0.602536	0.805104	-0.805104	CHD4	chromodomain helicase DNA binding protein 4
212815_at	0.0196784	0.000821	3.83035	-0.603159	0.686806	0.686806	ASCC3	activating signal cointegrator 1 complex subunit 3
212650_at	0.0196784	0.000824	-3.82885	-0.606686	1.59361	-1.59361	EHBP1	EH domain binding protein 1
221983_at	0.0196784	0.000824	3.82873	-0.606966	0.597308	0.597308	FAM134A	family with sequence similarity 134 member A
213439_x_at	0.0196784	0.000825	-3.8285	-0.607498	1.62249	-1.62249	RUNDC3A	RUN domain containing 3A
203528_at	0.0196784	0.000825	3.82839	-0.607766	1.6511	1.6511	SEMA4D	semaphorin 4D
202870_s_at	0.0196784	0.000826	3.82796	-0.608766	2.02864	2.02864	CDC20	cell division cycle 20
203820_s_at	0.0196784	0.000826	3.82759	-0.609626	1.12683	1.12683	IGF2BP3	insulin like growth factor 2 mRNA binding protein 3
221280_s_at	0.0196784	0.000827	-3.82754	-0.609753	0.815918	-0.815918	PARD3	par-3 family cell polarity regulator
209517_s_at	0.0196856	0.000828	3.82696	-0.611093	0.45152	0.45152	ASH2L	ASH2 like histone lysine methyltransferase complex subunit
41113_at	0.0197102	0.00083	-3.82604	-0.613256	0.549118	-0.549118	ZNF500	zinc finger protein 500
204698_at	0.0197372	0.000832	3.82506	-0.615536	3.05383	3.05383	ISG20	interferon stimulated exonuclease gene 20
201469_s_at	0.0197538	0.000833	-3.8243	-0.617313	0.828081	-0.828081	SHC1	SHC adaptor protein 1
210084_x_at	0.0197637	0.000836	-3.82324	-0.619803	1.80243	-1.80243	TPSAB1	tryptase alpha/beta 1
216375_s_at	0.0197637	0.000836	-3.82283	-0.620764	0.663002	-0.663002	ETV5	ETS variant 5
207535_s_at	0.019795	0.000839	-3.82177	-0.623232	1.57622	-1.57622	NFKB2	nuclear factor kappa B subunit 2
211605_s_at	0.019862	0.000843	-3.81991	-0.627592	0.933308	-0.933308	RARA	retinoic acid receptor alpha
203215_s_at	0.019862	0.000843	-3.81958	-0.628372	2.29523	-2.29523	MYO6	myosin VI
205790_at	0.0199923	0.00085	3.81654	-0.63547	0.865354	0.865354	SKAP1	src kinase associated phosphoprotein 1
215570_s_at	0.0200073	0.000851	3.81569	-0.637447	1.41908	1.41908	ZNF780A///ZNF780B	zinc finger protein 780A///zinc finger protein 780B
218223_s_at	0.0200073	0.000852	3.8154	-0.638142	1.00568	1.00568	PLEKHO1	pleckstrin homology domain containing O1
204471_at	0.0200586	0.000855	3.81395	-0.641521	2.03004	2.03004	GAP43	growth associated protein 43
209685_s_at	0.0200989	0.000858	3.81273	-0.644382	1.33243	1.33243	PRKCB	protein kinase C beta
210889_s_at	0.020221	0.000864	3.80988	-0.651026	1.00512	1.00512	FCGR2B	Fc fragment of IgG receptor IIb
206793_at	0.0202222	0.000865	-3.80944	-0.652063	1.473	-1.473	PNMT	phenylethanolamine N-methyltransferase
201810_s_at	0.0202816	0.000869	-3.80757	-0.656441	0.74458	-0.74458	SH3BP5	SH3 domain binding protein 5
213415_at	0.0202816	0.000869	3.80743	-0.656763	0.842376	0.842376	CLIC2	chloride intracellular channel 2
201487_at	0.0203211	0.000872	3.80623	-0.659562	1.0003	1.0003	CTSC	cathepsin C
211345_x_at	0.0203213	0.000874	-3.80541	-0.661473	0.43263	-0.43263	MIR3654///EEF1G	microRNA 3654///eukaryotic translation elongation factor 1 gamma
205394_at	0.0203213	0.000874	3.80516	-0.66206	0.732863	0.732863	CHEK1	checkpoint kinase 1
202357_s_at	0.0203213	0.000875	3.80498	-0.6625	1.39623	1.39623	CFB	complement factor B
64486_at	0.0203657	0.000877	3.80369	-0.665511	0.67524	0.67524	CORO1B	coronin 1B
212174_at	0.020373	0.000879	3.80313	-0.666822	0.487499	0.487499	AK2	adenylate kinase 2
209293_x_at	0.0203813	0.000881	-3.80216	-0.669081	0.8071	-0.8071	ID4	inhibitor of DNA binding 4, HLH protein
201415_at	0.0203813	0.000881	3.80213	-0.669144	0.493509	0.493509	GSS	glutathione synthetase
218351_at	0.0204088	0.000884	3.80062	-0.672678	0.729264	0.729264	COMMD8	COMM domain containing 8
212184_s_at	0.0204088	0.000884	3.80061	-0.672698	0.402499	0.402499	TAB2	TGF-beta activated kinase 1/MAP3K7 binding protein 2
220589_s_at	0.0204088	0.000885	-3.80035	-0.673311	1.38296	-1.38296	LOC100507424///ITFG2	uncharacterized LOC100507424///integrin alpha FG-GAP repeat containing 2
208885_at	0.0204094	0.000886	3.79992	-0.674309	1.0267	1.0267	LCP1	lymphocyte cytosolic protein 1
201049_s_at	0.0204808	0.00089	-3.79782	-0.679203	0.416836	-0.416836	RPS18	ribosomal protein S18
208505_s_at	0.0204808	0.000891	-3.79765	-0.679604	1.46343	-1.46343	FUT2	fucosyltransferase 2
213502_x_at	0.0204808	0.000892	3.79728	-0.680466	1.98985	1.98985	GUSBP11	glucuronidase, beta pseudogene 11
215252_at	0.0204979	0.000893	-3.79654	-0.682207	1.28293	-1.28293	DNAJC7	DnaJ heat shock protein family (Hsp40) member C7
217468_at	0.0205433	0.000897	-3.79488	-0.686074	1.4974	-1.4974	CYP2D6	cytochrome P450 family 2 subfamily D member 6
211693_at	0.0205433	0.000897	-3.79483	-0.686199	0.891591	-0.891591	IGH	immunoglobulin heavy locus
204567_s_at	0.0207745	0.000909	3.7896	-0.698401	0.79296	0.79296	ABCG1	ATP binding cassette subfamily G member 1
210008_s_at	0.0207745	0.000909	-3.78948	-0.698681	1.71072	-1.71072	MRPS12	mitochondrial ribosomal protein S12
206967_at	0.0207745	0.00091	-3.78912	-0.699532	1.53513	-1.53513	CCNT1	cyclin T1
207539_s_at	0.0207967	0.000912	3.78805	-0.702032	1.59073	1.59073	IL4	interleukin 4
211650_x_at	0.0207967	0.000913	3.78782	-0.702569	3.57052	3.57052	IGHV3-23///IGHV4-31///IGHM///IGHG3///IGHG1///IGHD///IGHA1///IGH	immunoglobulin heavy variable 3-23///immunoglobulin heavy variable 4-31///immunoglobulin heavy constant mu///immunoglobulin heavy constant gamma 3 (G3m marker)///immunoglobulin heavy constant gamma 1 (G1m marker)///immunoglobulin heavy constant delta///immunoglobulin heavy constant alpha 1///immunoglobulin heavy locus
205460_at	0.0209931	0.000923	-3.78329	-0.713136	1.43832	-1.43832	NPAS2	neuronal PAS domain protein 2
213241_at	0.0209982	0.000925	3.78264	-0.714657	1.63117	1.63117	PLXNC1	plexin C1
220985_s_at	0.0210486	0.000929	3.78076	-0.719048	0.608074	0.608074	RNF170	ring finger protein 170
221776_s_at	0.0210486	0.000929	3.7806	-0.719409	0.392134	0.392134	BRD7	bromodomain containing 7
201468_s_at	0.021136	0.000934	-3.77854	-0.72423	0.966159	-0.966159	NQO1	NAD(P)H quinone dehydrogenase 1
208056_s_at	0.0211656	0.000937	3.77757	-0.726483	0.710156	0.710156	CBFA2T3	CBFA2/RUNX1 translocation partner 3
208364_at	0.0212268	0.00094	-3.77601	-0.730132	1.09583	-1.09583	INPP4A	inositol polyphosphate-4-phosphatase type I A
219456_s_at	0.0214364	0.000951	-3.77126	-0.741199	1.11137	-1.11137	RIN3	Ras and Rab interactor 3
200874_s_at	0.0214424	0.000955	-3.76983	-0.744539	0.527425	-0.527425	MIR1292///SNORD110///SNORD86///SNORD57///NOP56	microRNA 1292///small nucleolar RNA, C/D box 110///small nucleolar RNA, C/D box 86///small nucleolar RNA, C/D box 57///NOP56 ribonucleoprotein
213901_x_at	0.0214424	0.000956	-3.76931	-0.745742	0.916354	-0.916354	RBFOX2	RNA binding protein, fox-1 homolog 2
209671_x_at	0.0214424	0.000956	3.76914	-0.746138	2.02286	2.02286	TRAC	T-cell receptor alpha constant
203196_at	0.0214424	0.000957	3.76897	-0.746541	0.875939	0.875939	ABCC4	ATP binding cassette subfamily C member 4
204205_at	0.0214424	0.000957	3.76872	-0.747113	0.951164	0.951164	APOBEC3G	apolipoprotein B mRNA editing enzyme catalytic subunit 3G
200845_s_at	0.0216472	0.000968	-3.76451	-0.756929	0.558187	-0.558187	PRDX6	peroxiredoxin 6
211339_s_at	0.0217953	0.000975	3.76138	-0.764234	1.74384	1.74384	ITK	IL2 inducible T-cell kinase
204878_s_at	0.0218302	0.000978	-3.76034	-0.766665	0.9073	-0.9073	TAOK2	TAO kinase 2
201167_x_at	0.0218358	0.000979	-3.75983	-0.76784	1.31387	-1.31387	ARHGDIA	Rho GDP dissociation inhibitor alpha
210045_at	0.0219582	0.000987	3.75667	-0.775224	0.674535	0.674535	IDH2	isocitrate dehydrogenase (NADP(+)) 2, mitochondrial
207186_s_at	0.0219582	0.000987	-3.75639	-0.775863	0.740885	-0.740885	BPTF	bromodomain PHD finger transcription factor
211314_at	0.0219991	0.00099	-3.75525	-0.778529	0.637884	-0.637884	CACNA1G	calcium voltage-gated channel subunit alpha1 G
201495_x_at	0.0220071	0.000992	-3.7547	-0.779802	1.87364	-1.87364	MYH11	myosin heavy chain 11
218689_at	0.0220236	0.000994	3.75364	-0.782267	1.40119	1.40119	FANCF	Fanconi anemia complementation group F
203302_at	0.0220236	0.000995	3.75332	-0.783014	0.620998	0.620998	DCK	deoxycytidine kinase
209258_s_at	0.0220236	0.000996	-3.75272	-0.784414	1.0243	-1.0243	SMC3	structural maintenance of chromosomes 3
205485_at	0.0220236	0.000997	3.75241	-0.785139	1.27232	1.27232	RYR1	ryanodine receptor 1
204021_s_at	0.0220316	0.000999	-3.75187	-0.786405	0.746271	-0.746271	PURA	purine rich element binding protein A
206257_at	0.0221016	0.001	-3.74988	-0.791028	0.391735	-0.391735	CCDC9	coiled-coil domain containing 9
203974_at	0.0221016	0.001	3.74941	-0.792135	0.554667	0.554667	PUDP	pseudouridine 5'-phosphatase
221118_at	0.0221245	0.00101	-3.7482	-0.794945	1.64191	-1.64191	PKD2L2	polycystin 2 like 2, transient receptor potential cation channel
213311_s_at	0.0221325	0.00101	-3.74766	-0.796201	0.805076	-0.805076	TCF25	transcription factor 25
216412_x_at	0.022168	0.00101	3.74557	-0.801084	2.72581	2.72581	CKAP2///IGLC1	cytoskeleton associated protein 2///immunoglobulin lambda constant 1
204141_at	0.022168	0.00101	-3.7454	-0.801464	0.911498	-0.911498	TUBB2A	tubulin beta 2A class IIa
209959_at	0.022168	0.00102	-3.74479	-0.802877	2.43992	-2.43992	NR4A3	nuclear receptor subfamily 4 group A member 3
210607_at	0.022168	0.00102	3.74376	-0.805293	1.44848	1.44848	FLT3LG	fms related tyrosine kinase 3 ligand
209979_at	0.022168	0.00102	-3.74357	-0.805734	0.880533	-0.880533	ADARB1	adenosine deaminase, RNA specific B1
209908_s_at	0.022168	0.00102	-3.74341	-0.806101	1.00244	-1.00244	TGFB2	transforming growth factor beta 2
209846_s_at	0.022168	0.00102	3.74324	-0.806485	1.34596	1.34596	BTN3A2	butyrophilin subfamily 3 member A2
205563_at	0.022168	0.00102	-3.74309	-0.806845	1.20157	-1.20157	KISS1	KiSS-1 metastasis-suppressor
205159_at	0.0223171	0.00103	3.73962	-0.814922	1.01975	1.01975	CSF2RB	colony stimulating factor 2 receptor beta common subunit
210823_s_at	0.0223338	0.00103	-3.73893	-0.816526	1.42209	-1.42209	PTPRS	protein tyrosine phosphatase, receptor type S
216111_x_at	0.022355	0.00103	-3.73816	-0.818319	0.519534	-0.519534	PMS2P3	PMS1 homolog 2, mismatch repair system component pseudogene 3
203218_at	0.0224037	0.00104	3.73609	-0.82314	0.544871	0.544871	MAPK9	mitogen-activated protein kinase 9
207301_at	0.0224037	0.00104	-3.73574	-0.823969	1.58919	-1.58919	EFNA5	ephrin A5
218081_at	0.0224081	0.00104	-3.73522	-0.825172	1.31173	-1.31173	C20orf27	chromosome 20 open reading frame 27
217545_at	0.0224081	0.00104	-3.73482	-0.82609	0.723403	-0.723403	MYH14	myosin, heavy chain 14, non-muscle
205868_s_at	0.0224081	0.00104	-3.73408	-0.827825	1.88809	-1.88809	PTPN11	protein tyrosine phosphatase, non-receptor type 11
211999_at	0.0224081	0.00104	-3.73373	-0.828643	0.437595	-0.437595	MIR4738///H3F3B///H3F3A	microRNA 4738///H3 histone, family 3B///H3 histone, family 3A
214849_at	0.0224081	0.00105	-3.73347	-0.829249	0.94999	-0.94999	KCTD20	potassium channel tetramerization domain containing 20
219994_at	0.0224376	0.00105	-3.73242	-0.831678	0.718931	-0.718931	APBB1IP	amyloid beta precursor protein binding family B member 1 interacting protein
218863_s_at	0.0224639	0.00105	-3.73118	-0.834564	1.91062	-1.91062	TNS1	tensin 1
212095_s_at	0.0225588	0.00106	-3.72911	-0.839397	1.11023	-1.11023	MTUS1	microtubule associated tumor suppressor 1
213488_at	0.0226357	0.00106	-3.72736	-0.843466	0.669013	-0.669013	SNED1	sushi, nidogen and EGF like domains 1
210826_x_at	0.0226505	0.00106	3.72671	-0.844968	0.463477	0.463477	RAD17	RAD17 checkpoint clamp loader component
200016_x_at	0.0227284	0.00107	-3.72495	-0.849064	0.371353	-0.371353	HNRNPA1P10///HNRNPA1	heterogeneous nuclear ribonucleoprotein A1 pseudogene 10///heterogeneous nuclear ribonucleoprotein A1
206400_at	0.0227571	0.00107	-3.72392	-0.851465	1.16609	-1.16609	LGALS7B///LGALS7	galectin 7B///galectin 7
207827_x_at	0.0227571	0.00107	-3.72368	-0.852026	0.782291	-0.782291	SNCA	synuclein alpha
209162_s_at	0.0230501	0.00109	-3.71739	-0.866632	0.589785	-0.589785	PRPF4	pre-mRNA processing factor 4
201750_s_at	0.0231142	0.0011	-3.71416	-0.874143	1.26603	-1.26603	ECE1	endothelin converting enzyme 1
205901_at	0.0231142	0.0011	3.71382	-0.874931	2.0856	2.0856	PNOC	prepronociceptin
204982_at	0.0231142	0.0011	3.71372	-0.875172	1.95024	1.95024	GIT2	GIT ArfGAP 2
201533_at	0.0231142	0.0011	-3.7135	-0.875685	0.801668	-0.801668	CTNNB1	catenin beta 1
217489_s_at	0.0231142	0.0011	-3.71346	-0.875782	1.40361	-1.40361	IL6R	interleukin 6 receptor
222003_s_at	0.0231142	0.0011	-3.7134	-0.875915	0.975969	-0.975969	DOCK6	dedicator of cytokinesis 6
212415_at	0.0231142	0.0011	3.71314	-0.876528	1.34581	1.34581	2022-09-06	septin 6
207735_at	0.0231142	0.0011	3.71298	-0.876899	0.888714	0.888714	RNF125	ring finger protein 125
210025_s_at	0.0231142	0.0011	-3.71286	-0.877171	1.01739	-1.01739	CARD10	caspase recruitment domain family member 10
218781_at	0.0231278	0.0011	3.71202	-0.879133	0.655811	0.655811	SMC6	structural maintenance of chromosomes 6
201169_s_at	0.0231278	0.0011	-3.71187	-0.879477	1.66496	-1.66496	BHLHE40	basic helix-loop-helix family member e40
219529_at	0.0231642	0.00111	3.71086	-0.881824	1.37414	1.37414	CLIC3	chloride intracellular channel 3
213619_at	0.0233416	0.00112	-3.70721	-0.890291	0.843481	-0.843481	HNRNPH1	heterogeneous nuclear ribonucleoprotein H1 (H)
204085_s_at	0.0233416	0.00112	3.70704	-0.890696	0.65426	0.65426	CLN5	ceroid-lipofuscinosis, neuronal 5
202107_s_at	0.023352	0.00112	3.70648	-0.891987	0.894478	0.894478	MCM2	minichromosome maintenance complex component 2
214895_s_at	0.0233844	0.00112	3.70546	-0.894357	0.678414	0.678414	ADAM10	ADAM metallopeptidase domain 10
204815_s_at	0.0233844	0.00112	-3.70518	-0.895025	0.959533	-0.959533	DHX34	DEAH-box helicase 34
211010_s_at	0.0233933	0.00112	3.70427	-0.897127	1.35811	1.35811	NCR3	natural cytotoxicity triggering receptor 3
219356_s_at	0.023409	0.00113	3.70332	-0.899326	0.559454	0.559454	CHMP5	charged multivesicular body protein 5
201217_x_at	0.023409	0.00113	-3.70277	-0.900607	0.422395	-0.422395	SNORD83B///SNORD139///RPL3	small nucleolar RNA, C/D box 83B///small nucleolar RNA, C/D box 139///ribosomal protein L3
205675_at	0.023409	0.00113	-3.70238	-0.901511	1.38407	-1.38407	MTTP	microsomal triglyceride transfer protein
210431_at	0.023409	0.00113	-3.702	-0.902394	1.20677	-1.20677	ALPPL2	alkaline phosphatase, placental like 2
214001_x_at	0.023409	0.00113	-3.70176	-0.902964	0.588244	-0.588244	RPS10	ribosomal protein S10
206493_at	0.0234106	0.00113	-3.70134	-0.903929	0.697688	-0.697688	ITGA2B	integrin subunit alpha 2b
213260_at	0.0234106	0.00113	-3.70099	-0.90476	0.812036	-0.812036	FOXC1	forkhead box C1
216920_s_at	0.0234369	0.00114	3.70016	-0.906671	1.21036	1.21036	TARP///TRGV9///TRGC2	TCR gamma alternate reading frame protein///T cell receptor gamma variable 9///T cell receptor gamma constant 2
208829_at	0.0234681	0.00114	3.69926	-0.908775	0.829743	0.829743	TAPBP	TAP binding protein (tapasin)
221943_x_at	0.0234834	0.00114	-3.69843	-0.910696	0.631451	-0.631451	RPL38	ribosomal protein L38
216023_at	0.0235362	0.00115	-3.69661	-0.914925	0.811167	-0.811167	KDM4B	lysine demethylase 4B
214479_at	0.0235813	0.00115	-3.69547	-0.917571	0.688899	-0.688899	GFRA3	GDNF family receptor alpha 3
201534_s_at	0.023678	0.00116	3.69346	-0.922244	0.725306	0.725306	UBL3	ubiquitin like 3
216393_at	0.0236786	0.00116	-3.69307	-0.923127	1.00452	-1.00452	C10orf12	chromosome 10 open reading frame 12
220464_at	0.0237066	0.00116	-3.69223	-0.925087	1.16403	-1.16403	MCF2L	MCF.2 cell line derived transforming sequence like
201940_at	0.0238039	0.00116	3.69016	-0.929897	0.574084	0.574084	CPD	carboxypeptidase D
204864_s_at	0.0238039	0.00117	-3.68985	-0.930618	1.07327	-1.07327	IL6ST	interleukin 6 signal transducer
206531_at	0.0239028	0.00117	-3.68781	-0.935341	0.742778	-0.742778	DPF1	double PHD fingers 1
220795_s_at	0.0239394	0.00117	-3.6866	-0.938151	1.03651	-1.03651	BEGAIN	brain enriched guanylate kinase associated
221000_s_at	0.0239394	0.00118	-3.68646	-0.938476	1.06597	-1.06597	KAZALD1	Kazal type serine peptidase inhibitor domain 1
206728_at	0.0240124	0.00118	-3.68464	-0.942694	1.0637	-1.0637	ECE2	endothelin converting enzyme 2
220187_at	0.0240124	0.00118	-3.6845	-0.943017	1.22447	-1.22447	STEAP4	STEAP4 metalloreductase
205489_at	0.0240145	0.00118	-3.68355	-0.945243	0.926761	-0.926761	CRYM	crystallin mu
218969_at	0.0240145	0.00119	-3.68232	-0.948079	0.418969	-0.418969	PAM16	presequence translocase associated motor 16 homolog
202411_at	0.0240145	0.00119	3.68227	-0.948194	0.722006	0.722006	IFI27	interferon alpha inducible protein 27
210825_s_at	0.0240254	0.00119	-3.68139	-0.950237	0.472892	-0.472892	PEBP1	phosphatidylethanolamine binding protein 1
204081_at	0.024098	0.0012	3.67978	-0.953966	1.45044	1.45044	NRGN	neurogranin
205209_at	0.0241688	0.0012	-3.67824	-0.957544	1.26625	-1.26625	ACVR1B	activin A receptor type 1B
212759_s_at	0.0242952	0.00121	-3.67542	-0.964092	1.62302	-1.62302	TCF7L2	transcription factor 7 like 2
216602_s_at	0.0243122	0.00121	-3.67461	-0.965972	0.748727	-0.748727	FARSA	phenylalanyl-tRNA synthetase alpha subunit
205345_at	0.0243122	0.00121	3.67441	-0.966427	1.9958	1.9958	BARD1	BRCA1 associated RING domain 1
212998_x_at	0.0243165	0.00121	3.67365	-0.968184	1.30955	1.30955	LOC101060835///HLA-DQB1	HLA class II histocompatibility antigen, DQ beta 1 chain-like///major histocompatibility complex, class II, DQ beta 1
202998_s_at	0.0243165	0.00121	3.67361	-0.968271	1.17857	1.17857	LOXL2	lysyl oxidase like 2
200717_x_at	0.0243861	0.00122	-3.67174	-0.972614	0.406382	-0.406382	RPL7	ribosomal protein L7
210927_x_at	0.024393	0.00122	3.67066	-0.975126	0.389664	0.389664	JTB	jumping translocation breakpoint
202803_s_at	0.024393	0.00122	3.67055	-0.975383	0.963956	0.963956	ITGB2	integrin subunit beta 2
219691_at	0.0244435	0.00123	3.669	-0.978973	0.968563	0.968563	SAMD9	sterile alpha motif domain containing 9
206072_at	0.024657	0.00124	-3.66478	-0.988756	1.28633	-1.28633	UCN	urocortin
216110_x_at	0.0246571	0.00124	-3.66442	-0.989588	0.710377	-0.710377	LOC105373738	uncharacterized LOC105373738
206288_at	0.0247225	0.00125	3.66195	-0.995303	0.978545	0.978545	PGGT1B	protein geranylgeranyltransferase type I subunit beta
215001_s_at	0.0247225	0.00125	-3.6619	-0.995421	0.512211	-0.512211	GLUL	glutamate-ammonia ligase
221496_s_at	0.0247225	0.00125	-3.66171	-0.995862	0.638457	-0.638457	TOB2	transducer of ERBB2, 2
206629_at	0.0247225	0.00125	-3.66147	-0.996406	1.03391	-1.03391	ADAMTSL2	ADAMTS like 2
211637_x_at	0.0247225	0.00125	3.6612	-0.997032	3.74731	3.74731	IGHV3-23///IGHV4-31///IGHM///IGHG4///IGHG3///IGHG1///IGHD///IGHA2///IGHA1///IGH	immunoglobulin heavy variable 3-23///immunoglobulin heavy variable 4-31///immunoglobulin heavy constant mu///immunoglobulin heavy constant gamma 4 (G4m marker)///immunoglobulin heavy constant gamma 3 (G3m marker)///immunoglobulin heavy constant gamma 1 (G1m marker)///immunoglobulin heavy constant delta///immunoglobulin heavy constant alpha 2 (A2m marker)///immunoglobulin heavy constant alpha 1///…
217294_s_at	0.0247808	0.00126	-3.65919	-1.0017	1.24542	-1.24542	ENO1	enolase 1
215383_x_at	0.0248049	0.00126	-3.65775	-1.00503	1.0257	-1.0257	SPG21	spastic paraplegia 21 (autosomal recessive, Mast syndrome)
220489_s_at	0.024831	0.00126	3.65695	-1.00688	1.2182	1.2182	SERINC2	serine incorporator 2
210764_s_at	0.0248969	0.00127	-3.65487	-1.0117	1.52834	-1.52834	CYR61	cysteine rich angiogenic inducer 61
210319_x_at	0.0248969	0.00127	3.65447	-1.01263	1.08971	1.08971	MSX2	msh homeobox 2
217281_x_at	0.0248969	0.00127	3.65445	-1.01267	3.27569	3.27569	LOC102725526///IGHV4-31///IGHM///IGHG3///IGHG2///IGHG1///IGHA2///IGHA1///IGH	uncharacterized LOC102725526///immunoglobulin heavy variable 4-31///immunoglobulin heavy constant mu///immunoglobulin heavy constant gamma 3 (G3m marker)///immunoglobulin heavy constant gamma 2 (G2m marker)///immunoglobulin heavy constant gamma 1 (G1m marker)///immunoglobulin heavy constant alpha 2 (A2m marker)///immunoglobulin heavy constant alpha 1///immunoglobulin heavy locus
214062_x_at	0.0248969	0.00127	-3.65412	-1.01345	1.87964	-1.87964	NFKBIB	NFKB inhibitor beta
219352_at	0.0249092	0.00128	3.65356	-1.01473	0.817225	0.817225	HERC6	HECT and RLD domain containing E3 ubiquitin protein ligase family member 6
202664_at	0.0249388	0.00128	3.65264	-1.01687	0.643972	0.643972	WIPF1	WAS/WASL interacting protein family member 1
208790_s_at	0.0249388	0.00128	-3.65221	-1.01787	1.13827	-1.13827	PTRF	polymerase I and transcript release factor
205013_s_at	0.0249388	0.00128	3.65203	-1.01828	0.728057	0.728057	SPECC1L-ADORA2A///ADORA2A	SPECC1L-ADORA2A readthrough (NMD candidate)///adenosine A2a receptor
202713_s_at	0.0249555	0.00128	3.65141	-1.01972	0.405281	0.405281	KIAA0391///PSMA6	KIAA0391///proteasome subunit alpha 6
201431_s_at	0.0249702	0.00128	3.65082	-1.02108	0.939971	0.939971	DPYSL3	dihydropyrimidinase like 3
205806_at	0.0249955	0.00129	-3.64956	-1.02399	0.758175	-0.758175	ROM1	retinal outer segment membrane protein 1
207282_s_at	0.0249955	0.00129	-3.64936	-1.02446	1.04515	-1.04515	MYOG	myogenin (myogenic factor 4)
38269_at	0.0249955	0.00129	3.6492	-1.02484	0.603738	0.603738	PRKD2	protein kinase D2
216269_s_at	0.0249955	0.00129	-3.6488	-1.02575	1.4225	-1.4225	ELN	elastin
210333_at	0.0249955	0.00129	-3.64866	-1.02608	1.59021	-1.59021	NR5A1	nuclear receptor subfamily 5 group A member 1
215504_x_at	0.0250084	0.00129	-3.6481	-1.02738	0.851344	-0.851344	ANKRD10-IT1	ANKRD10 intronic transcript 1
200708_at	0.0250465	0.0013	3.64696	-1.03002	0.408034	0.408034	GOT2	glutamic-oxaloacetic transaminase 2
209626_s_at	0.0250465	0.0013	3.64679	-1.03041	0.844789	0.844789	OSBPL3	oxysterol binding protein like 3
201945_at	0.0250885	0.0013	-3.64532	-1.03382	0.576945	-0.576945	FURIN	furin, paired basic amino acid cleaving enzyme
203362_s_at	0.0250885	0.0013	3.64507	-1.03439	1.02066	1.02066	MAD2L1	MAD2 mitotic arrest deficient-like 1 (yeast)
211708_s_at	0.0251204	0.00131	-3.64351	-1.03799	2.1562	-2.1562	SCD	stearoyl-CoA desaturase
213710_s_at	0.0251564	0.00131	3.64249	-1.04036	0.822433	0.822433	CALM1	calmodulin 1
35974_at	0.0251564	0.00131	3.64224	-1.04093	1.65185	1.65185	LRMP	lymphoid restricted membrane protein
222029_x_at	0.0251714	0.00131	-3.64138	-1.04293	0.59638	-0.59638	MIR6834///PFDN6	microRNA 6834///prefoldin subunit 6
217752_s_at	0.0251714	0.00132	3.64119	-1.04337	0.570298	0.570298	CNDP2	CNDP dipeptidase 2 (metallopeptidase M20 family)
212410_at	0.0251714	0.00132	3.64096	-1.04389	0.547916	0.547916	MICU2	mitochondrial calcium uptake 2
203542_s_at	0.0252049	0.00132	-3.64007	-1.04595	1.13953	-1.13953	KLF9	Kruppel like factor 9
201239_s_at	0.0252118	0.00132	3.63928	-1.04778	0.515881	0.515881	SPCS2	signal peptidase complex subunit 2
208997_s_at	0.0252305	0.00132	3.63829	-1.05006	0.879678	0.879678	UCP2	uncoupling protein 2
201086_x_at	0.0252369	0.00133	3.63785	-1.0511	0.486869	0.486869	SON	SON DNA binding protein
201398_s_at	0.02525	0.00133	3.63729	-1.05238	0.480518	0.480518	TRAM1	translocation associated membrane protein 1
217907_at	0.0253893	0.00134	3.63473	-1.0583	0.357531	0.357531	MRPL18	mitochondrial ribosomal protein L18
213539_at	0.0254241	0.00134	3.63375	-1.06058	2.01621	2.01621	CD3D	CD3d molecule
212923_s_at	0.0254241	0.00134	-3.63346	-1.06124	0.540496	-0.540496	PXDC1	PX domain containing 1
209587_at	0.0254241	0.00134	-3.63315	-1.06195	2.02829	-2.02829	PITX1	paired like homeodomain 1
203156_at	0.025549	0.00135	3.63061	-1.06784	0.412527	0.412527	AKAP11	A-kinase anchoring protein 11
204970_s_at	0.025549	0.00135	-3.63049	-1.0681	0.639391	-0.639391	MAFG	MAF bZIP transcription factor G
210618_at	0.025588	0.00135	-3.62954	-1.07032	0.957727	-0.957727	RAP1GAP	RAP1 GTPase activating protein
205134_s_at	0.0255952	0.00136	-3.62788	-1.07415	0.589351	-0.589351	NUFIP1	NUFIP1, FMR1 interacting protein 1
206877_at	0.0255952	0.00136	-3.62767	-1.07462	1.74039	-1.74039	MXD1	MAX dimerization protein 1
207844_at	0.0255952	0.00136	-3.62758	-1.07485	1.24914	-1.24914	IL13	interleukin 13
202094_at	0.0255952	0.00136	3.62738	-1.07531	1.66486	1.66486	BIRC5	baculoviral IAP repeat containing 5
211742_s_at	0.0256384	0.00137	3.62602	-1.07845	0.854599	0.854599	EVI2B	ecotropic viral integration site 2B
220259_at	0.0256407	0.00137	-3.62534	-1.08	0.902181	-0.902181	PLEKHH3	pleckstrin homology, MyTH4 and FERM domain containing H3
207123_s_at	0.0256407	0.00137	-3.6253	-1.0801	0.952889	-0.952889	MATN4	matrilin 4
215415_s_at	0.0258368	0.00138	-3.62139	-1.08914	1.54954	-1.54954	LYST	lysosomal trafficking regulator
205619_s_at	0.0258368	0.00138	3.62121	-1.08954	0.867312	0.867312	MEOX1	mesenchyme homeobox 1
216557_x_at	0.0258532	0.00138	3.62054	-1.0911	2.37496	2.37496	IGHV4-31///IGHM///IGHG3///IGHG1///IGHD///IGHA1	immunoglobulin heavy variable 4-31///immunoglobulin heavy constant mu///immunoglobulin heavy constant gamma 3 (G3m marker)///immunoglobulin heavy constant gamma 1 (G1m marker)///immunoglobulin heavy constant delta///immunoglobulin heavy constant alpha 1
213826_s_at	0.0258532	0.00139	3.62008	-1.09217	0.551401	0.551401	H3F3A	H3 histone, family 3A
217939_s_at	0.0258819	0.00139	3.61916	-1.09429	0.402473	0.402473	AFTPH	aftiphilin
209336_at	0.0259768	0.0014	-3.61701	-1.09926	0.72513	-0.72513	PWP2	PWP2 periodic tryptophan protein homolog (yeast)
206539_s_at	0.0260578	0.0014	-3.61524	-1.10334	1.33088	-1.33088	CYP4F12	cytochrome P450 family 4 subfamily F member 12
221124_s_at	0.0260578	0.0014	-3.61508	-1.10371	0.949651	-0.949651	VSX1	visual system homeobox 1
212525_s_at	0.0261482	0.00141	-3.61335	-1.10771	0.681475	-0.681475	H2AFX	H2A histone family member X
214938_x_at	0.0263651	0.00142	-3.60954	-1.1165	0.367843	-0.367843	HMGB1	high mobility group box 1
201988_s_at	0.0263651	0.00142	3.60935	-1.11695	0.608394	0.608394	CREBL2	cAMP responsive element binding protein like 2
213517_at	0.0266978	0.00144	-3.60361	-1.13018	1.23998	-1.23998	PCBP2	poly(rC) binding protein 2
207238_s_at	0.0267833	0.00145	3.60199	-1.13393	1.20784	1.20784	PTPRC	protein tyrosine phosphatase, receptor type C
203076_s_at	0.0269581	0.00146	3.59903	-1.14076	0.418348	0.418348	SMAD2	SMAD family member 2
215984_s_at	0.0270602	0.00147	-3.59553	-1.14883	0.788446	-0.788446	ARFRP1	ADP ribosylation factor related protein 1
214881_s_at	0.0270602	0.00147	-3.59529	-1.14938	0.747254	-0.747254	UBTF	upstream binding transcription factor, RNA polymerase I
209948_at	0.0270602	0.00147	3.59499	-1.15007	0.736505	0.736505	KCNMB1	potassium calcium-activated channel subfamily M regulatory beta subunit 1
218231_at	0.0270602	0.00147	3.59499	-1.15009	0.639625	0.639625	NAGK	N-acetylglucosamine kinase
206688_s_at	0.0270602	0.00148	-3.59491	-1.15025	0.616328	-0.616328	CPSF4	cleavage and polyadenylation specific factor 4
218094_s_at	0.0270602	0.00148	3.59487	-1.15036	0.4919	0.4919	SYS1-DBNDD2///SYS1///DBNDD2	SYS1-DBNDD2 readthrough (NMD candidate)///Sys1 golgi trafficking protein///dysbindin domain containing 2
221930_at	0.0270602	0.00148	-3.59453	-1.15114	1.06401	-1.06401	PHF7	PHD finger protein 7
200702_s_at	0.0270602	0.00148	-3.5945	-1.1512	0.974663	-0.974663	DDX24	DEAD-box helicase 24
216627_s_at	0.0270991	0.00148	-3.59326	-1.15406	1.82338	-1.82338	B4GALT1	beta-1,4-galactosyltransferase 1
201917_s_at	0.0271196	0.00148	-3.59262	-1.15553	0.893431	-0.893431	SLC25A36	solute carrier family 25 member 36
203708_at	0.0272333	0.00149	-3.5906	-1.16019	1.09029	-1.09029	PDE4B	phosphodiesterase 4B
212238_at	0.0272506	0.00149	-3.59002	-1.16154	0.430916	-0.430916	ASXL1	additional sex combs like 1, transcriptional regulator
215357_s_at	0.0273714	0.0015	-3.5879	-1.16642	0.690953	-0.690953	POLDIP3	DNA polymerase delta interacting protein 3
207603_at	0.0276014	0.00152	3.58385	-1.17574	1.72999	1.72999	SLC4A7	solute carrier family 4 member 7
219039_at	0.0276014	0.00152	-3.58371	-1.17608	1.1795	-1.1795	SEMA4C	semaphorin 4C
212487_at	0.0276014	0.00152	-3.58353	-1.1765	0.898572	-0.898572	GPATCH8	G-patch domain containing 8
206754_s_at	0.0277124	0.00152	-3.58158	-1.18099	1.25673	-1.25673	CYP2B7P///CYP2B6	cytochrome P450 family 2 subfamily B member 7, pseudogene///cytochrome P450 family 2 subfamily B member 6
211189_x_at	0.0277378	0.00153	-3.58088	-1.1826	0.816881	-0.816881	CD84	CD84 molecule
201671_x_at	0.0277666	0.00153	3.57905	-1.18681	0.446067	0.446067	USP14	ubiquitin specific peptidase 14
219937_at	0.0277666	0.00153	-3.57891	-1.18713	2.208	-2.208	TRHDE	thyrotropin releasing hormone degrading enzyme
213048_s_at	0.0277666	0.00154	-3.57878	-1.18742	0.442485	-0.442485	SET	SET nuclear proto-oncogene
204725_s_at	0.0277666	0.00154	3.57832	-1.1885	0.521632	0.521632	NCK1	NCK adaptor protein 1
211141_s_at	0.0277666	0.00154	-3.57829	-1.18855	1.6937	-1.6937	CNOT3	CCR4-NOT transcription complex subunit 3
217628_at	0.0277666	0.00154	-3.57816	-1.18886	1.21054	-1.21054	CLIC5	chloride intracellular channel 5
218117_at	0.0277739	0.00154	3.57773	-1.18986	0.530526	0.530526	RBX1	ring-box 1
203460_s_at	0.0277852	0.00154	3.57723	-1.19099	0.351878	0.351878	PSEN1	presenilin 1
206623_at	0.0278512	0.00155	-3.57595	-1.19396	1.78917	-1.78917	PDE6A	phosphodiesterase 6A
218489_s_at	0.0278884	0.00155	-3.57508	-1.19595	1.64379	-1.64379	ALAD	aminolevulinate dehydratase
202633_at	0.0279037	0.00155	3.57453	-1.19721	0.488168	0.488168	TOPBP1	topoisomerase (DNA) II binding protein 1
211398_at	0.0279434	0.00155	-3.57363	-1.19928	0.907967	-0.907967	FGFR2	fibroblast growth factor receptor 2
209642_at	0.0279902	0.00156	3.57231	-1.20234	1.19841	1.19841	BUB1	BUB1 mitotic checkpoint serine/threonine kinase
218154_at	0.0280097	0.00156	3.5717	-1.20374	0.689459	0.689459	GSDMD	gasdermin D
206715_at	0.0280451	0.00157	3.57086	-1.20566	0.86689	0.86689	TFEC	transcription factor EC
201894_s_at	0.028107	0.00157	3.56965	-1.20846	0.439346	0.439346	SSR1	signal sequence receptor subunit 1
221558_s_at	0.0281483	0.00158	3.5684	-1.21132	1.41482	1.41482	LEF1	lymphoid enhancer binding factor 1
204951_at	0.0281933	0.00158	3.56668	-1.21528	1.87743	1.87743	RHOH	ras homolog family member H
218700_s_at	0.0281933	0.00158	3.56606	-1.21671	0.462753	0.462753	RAB29	RAB29, member RAS oncogene family
204820_s_at	0.0281933	0.00159	3.56574	-1.21745	0.887736	0.887736	BTN3A2///BTN3A3	butyrophilin subfamily 3 member A2///butyrophilin subfamily 3 member A3
213624_at	0.0281933	0.00159	3.56554	-1.21792	0.988826	0.988826	SMPDL3A	sphingomyelin phosphodiesterase acid like 3A
208685_x_at	0.0281933	0.00159	-3.56497	-1.21922	0.715882	-0.715882	BRD2	bromodomain containing 2
206194_at	0.0281933	0.00159	-3.56481	-1.21958	0.629453	-0.629453	HOXC4	homeobox C4
201285_at	0.0281933	0.00159	3.56462	-1.22003	0.444975	0.444975	MKRN1	makorin ring finger protein 1
201806_s_at	0.0281933	0.00159	-3.56453	-1.22024	1.22764	-1.22764	ATXN2L	ataxin 2 like
202384_s_at	0.0282147	0.00159	-3.5639	-1.22169	0.586955	-0.586955	TCOF1	treacle ribosome biogenesis factor 1
208735_s_at	0.0283911	0.0016	-3.56088	-1.22863	0.540427	-0.540427	CTDSP2	CTD small phosphatase 2
218501_at	0.0283911	0.00161	3.56045	-1.22962	0.702077	0.702077	ARHGEF3	Rho guanine nucleotide exchange factor 3
204233_s_at	0.0283911	0.00161	-3.56	-1.23066	0.878119	-0.878119	CHKA	choline kinase alpha
210828_s_at	0.0283911	0.00161	-3.55977	-1.23118	1.3781	-1.3781	ARNT	aryl hydrocarbon receptor nuclear translocator
215277_at	0.0283931	0.00161	-3.55911	-1.23271	0.724288	-0.724288	PCDH1	protocadherin 1
201996_s_at	0.0284246	0.00161	-3.55834	-1.23448	0.947148	-0.947148	SPEN	spen family transcriptional repressor
202935_s_at	0.028491	0.00162	-3.55708	-1.23738	0.786244	-0.786244	SOX9	SRY-box 9
201737_s_at	0.028613	0.00163	-3.55503	-1.24209	1.06511	-1.06511	2022-03-06	membrane associated ring-CH-type finger 6
211893_x_at	0.0286841	0.00164	3.55309	-1.24655	1.08646	1.08646	CD6	CD6 molecule
200637_s_at	0.0286841	0.00164	-3.55307	-1.2466	1.12983	-1.12983	PTPRF	protein tyrosine phosphatase, receptor type F
210031_at	0.0287013	0.00164	3.5525	-1.24789	1.695	1.695	CD247	CD247 molecule
220611_at	0.0287052	0.00164	-3.55213	-1.24875	1.14701	-1.14701	DAB1	DAB1, reelin adaptor protein
205569_at	0.0288248	0.00165	3.55013	-1.25335	2.48078	2.48078	LAMP3	lysosomal associated membrane protein 3
202264_s_at	0.0288516	0.00165	-3.54924	-1.2554	0.630732	-0.630732	TOMM40	translocase of outer mitochondrial membrane 40
202014_at	0.0288516	0.00165	-3.54912	-1.25567	1.07785	-1.07785	PPP1R15A	protein phosphatase 1 regulatory subunit 15A
220261_s_at	0.0288684	0.00165	3.54857	-1.25694	0.569695	0.569695	ZDHHC4	zinc finger DHHC-type containing 4
221487_s_at	0.0289026	0.00166	-3.54777	-1.25877	0.688362	-0.688362	ENSA	endosulfine alpha
206997_s_at	0.0289147	0.00166	-3.54709	-1.26034	1.18077	-1.18077	HS6ST1	heparan sulfate 6-O-sulfotransferase 1
206978_at	0.0289183	0.00166	3.5466	-1.26145	1.30751	1.30751	CCR2	C-C motif chemokine receptor 2
216985_s_at	0.0289498	0.00167	-3.54585	-1.26319	1.1923	-1.1923	STX3	syntaxin 3
214445_at	0.0292209	0.00169	-3.54081	-1.27476	1.16314	-1.16314	ELL2	elongation factor for RNA polymerase II 2
207245_at	0.029361	0.0017	3.53856	-1.27993	1.72603	1.72603	UGT2B17	UDP glucuronosyltransferase family 2 member B17
206208_at	0.0293789	0.0017	-3.538	-1.28122	1.7694	-1.7694	CA4	carbonic anhydrase 4
203193_at	0.0294567	0.00171	-3.5363	-1.28512	1.02575	-1.02575	ESRRA	estrogen related receptor alpha
205066_s_at	0.0294974	0.00171	-3.53526	-1.2875	1.15142	-1.15142	ENPP1	ectonucleotide pyrophosphatase/phosphodiesterase 1
208860_s_at	0.0294974	0.00171	3.53511	-1.28784	0.475126	0.475126	ATRX	ATRX, chromatin remodeler
212286_at	0.0295864	0.00172	3.53358	-1.29137	0.787096	0.787096	ANKRD12	ankyrin repeat domain 12
218554_s_at	0.0295944	0.00172	-3.53315	-1.29234	0.50907	-0.50907	ASH1L	ASH1 like histone lysine methyltransferase
201531_at	0.0296531	0.00172	-3.53204	-1.2949	1.19245	-1.19245	ZFP36	ZFP36 ring finger protein
210085_s_at	0.0296713	0.00173	-3.53146	-1.29624	1.02561	-1.02561	ANXA9	annexin A9
212009_s_at	0.0296713	0.00173	-3.53117	-1.2969	1.60114	-1.60114	STIP1	stress induced phosphoprotein 1
222093_s_at	0.0297003	0.00173	-3.53046	-1.29853	0.964007	-0.964007	INO80B	INO80 complex subunit B
218935_at	0.0299146	0.00174	3.52723	-1.30593	0.811923	0.811923	EHD3	EH domain containing 3
217550_at	0.0299488	0.00175	-3.52636	-1.30792	0.72034	-0.72034	ATF6	activating transcription factor 6
201544_x_at	0.0299488	0.00175	-3.52615	-1.30842	0.341266	-0.341266	BCL2L2-PABPN1///PABPN1///BCL2L2	BCL2L2-PABPN1 readthrough///poly(A) binding protein nuclear 1///BCL2 like 2
217636_at	0.0300036	0.00176	-3.52456	-1.31206	1.41578	-1.41578	POLG	DNA polymerase gamma, catalytic subunit
201396_s_at	0.0300036	0.00176	-3.5244	-1.31243	0.680935	-0.680935	SGTA	small glutamine rich tetratricopeptide repeat containing alpha
201447_at	0.0300036	0.00176	3.52434	-1.31255	0.590936	0.590936	TIA1	TIA1 cytotoxic granule-associated RNA binding protein
209015_s_at	0.0300036	0.00176	3.52401	-1.31332	0.432565	0.432565	DNAJB6	DnaJ heat shock protein family (Hsp40) member B6
217189_s_at	0.0300036	0.00176	-3.52385	-1.31368	0.653872	-0.653872	SMG7	SMG7, nonsense mediated mRNA decay factor
206817_x_at	0.0300741	0.00176	-3.52259	-1.31658	1.36657	-1.36657	CELF3	CUGBP, Elav-like family member 3
204483_at	0.0301645	0.00177	-3.52044	-1.3215	1.57795	-1.57795	ENO3	enolase 3
205910_s_at	0.0301684	0.00177	-3.52008	-1.32233	1.01158	-1.01158	CEL	carboxyl ester lipase
214807_at	0.0301872	0.00178	-3.5193	-1.32411	1.05176	-1.05176	PLXDC2	plexin domain containing 2
207621_s_at	0.0302049	0.00178	-3.51866	-1.32558	0.551028	-0.551028	PEMT	phosphatidylethanolamine N-methyltransferase
218804_at	0.0302798	0.00179	3.517	-1.32939	0.977103	0.977103	ANO1	anoctamin 1
39763_at	0.0302798	0.00179	-3.51634	-1.33091	0.91092	-0.91092	HPX	hemopexin
205542_at	0.0302798	0.00179	3.51583	-1.33208	0.816466	0.816466	STEAP1	six transmembrane epithelial antigen of the prostate 1
200929_at	0.0302798	0.00179	3.51564	-1.33252	0.436133	0.436133	TMED10	transmembrane p24 trafficking protein 10
209746_s_at	0.0302798	0.0018	-3.51551	-1.33282	0.359507	-0.359507	COQ7	coenzyme Q7, hydroxylase
214971_s_at	0.0303112	0.0018	-3.51441	-1.33533	1.59575	-1.59575	ST6GAL1	ST6 beta-galactoside alpha-2,6-sialyltransferase 1
210778_s_at	0.0303112	0.0018	-3.5137	-1.33696	1.0678	-1.0678	MIR4800///MXD4	microRNA 4800///MAX dimerization protein 4
214793_at	0.0303112	0.0018	-3.51366	-1.33705	1.41798	-1.41798	DUSP7	dual specificity phosphatase 7
206297_at	0.0303112	0.0018	-3.51355	-1.33729	1.10885	-1.10885	CTRC	chymotrypsin C
217493_x_at	0.0303696	0.00181	-3.51232	-1.34012	1.0645	-1.0645	NCR2	natural cytotoxicity triggering receptor 2
202086_at	0.0303696	0.00181	3.51216	-1.34048	1.0186	1.0186	MX1	MX dynamin like GTPase 1
218556_at	0.0304424	0.00182	3.50998	-1.34547	0.469196	0.469196	ORMDL2	ORMDL sphingolipid biosynthesis regulator 2
209235_at	0.0304424	0.00182	3.50997	-1.3455	1.18214	1.18214	CLCN7	chloride voltage-gated channel 7
201914_s_at	0.030481	0.00182	-3.50915	-1.34738	0.715806	-0.715806	SEC63	SEC63 homolog, protein translocation regulator
205810_s_at	0.0305732	0.00183	-3.50762	-1.35088	1.44585	-1.44585	WASL	Wiskott-Aldrich syndrome like
207314_x_at	0.0306064	0.00183	3.50688	-1.35258	1.26346	1.26346	KIR3DL2///KIR3DL1	killer cell immunoglobulin like receptor, three Ig domains and long cytoplasmic tail 2///killer cell immunoglobulin like receptor, three Ig domains and long cytoplasmic tail 1
219316_s_at	0.0306529	0.00184	3.50582	-1.355	0.60803	0.60803	FLVCR2	feline leukemia virus subgroup C cellular receptor family member 2
218905_at	0.0306529	0.00184	3.5054	-1.35597	0.592659	0.592659	INTS8	integrator complex subunit 8
205821_at	0.0306529	0.00184	3.50535	-1.35608	1.21507	1.21507	KLRC4-KLRK1///KLRK1	KLRC4-KLRK1 readthrough///killer cell lectin like receptor K1
207551_s_at	0.0307312	0.00185	3.50401	-1.35915	0.490715	0.490715	MSL3	male-specific lethal 3 homolog (Drosophila)
214003_x_at	0.0308413	0.00186	-3.50206	-1.36363	0.350477	-0.350477	SNORD54///RPS20	small nucleolar RNA, C/D box 54///ribosomal protein S20
211386_at	0.0308413	0.00186	-3.50196	-1.36386	1.7235	-1.7235	MGC12488	uncharacterized protein MGC12488
211414_at	0.0308735	0.00186	3.50123	-1.36552	0.909131	0.909131	GLS	glutaminase
211978_x_at	0.0309254	0.00187	-3.49994	-1.36846	0.356436	-0.356436	LOC101060363///PPIA	peptidyl-prolyl cis-trans isomerase A pseudogene///peptidylprolyl isomerase A
204226_at	0.0309773	0.00187	3.49866	-1.3714	0.499506	0.499506	STAU2	staufen double-stranded RNA binding protein 2
220392_at	0.0310325	0.00188	-3.49749	-1.37409	1.38433	-1.38433	EBF2	early B-cell factor 2
209669_s_at	0.0310325	0.00188	-3.49734	-1.37444	0.529835	-0.529835	SERBP1	SERPINE1 mRNA binding protein 1
215099_s_at	0.0310602	0.00188	-3.49667	-1.37596	1.51107	-1.51107	RXRB	retinoid X receptor beta
219908_at	0.0310639	0.00188	3.49632	-1.37675	1.76431	1.76431	DKK2	dickkopf WNT signaling pathway inhibitor 2
203594_at	0.0311232	0.00189	3.49525	-1.37921	0.454105	0.454105	RTCA	RNA 3'-terminal phosphate cyclase
218630_at	0.0311462	0.00189	-3.49465	-1.38058	0.551265	-0.551265	MKS1	Meckel syndrome, type 1
212578_x_at	0.0312074	0.00189	-3.49355	-1.38309	0.420428	-0.420428	RPS17	ribosomal protein S17
205739_x_at	0.0312113	0.0019	3.49271	-1.38502	0.713996	0.713996	ZNF107	zinc finger protein 107
215127_s_at	0.0312859	0.00191	-3.49133	-1.38817	0.874347	-0.874347	RBMS1	RNA binding motif single stranded interacting protein 1
208906_at	0.0313049	0.00191	3.49055	-1.38996	1.32718	1.32718	HNRNPUL2-BSCL2///BSCL2	HNRNPUL2-BSCL2 readthrough (NMD candidate)///BSCL2, seipin lipid droplet biogenesis associated
203964_at	0.031431	0.00192	3.48744	-1.39707	0.649821	0.649821	NMI	N-myc and STAT interactor
218271_s_at	0.031431	0.00193	3.48693	-1.39823	0.542941	0.542941	PARL	presenilin associated rhomboid like
218399_s_at	0.0314609	0.00193	-3.48608	-1.40017	0.369343	-0.369343	CDCA4	cell division cycle associated 4
209024_s_at	0.0314895	0.00193	-3.48521	-1.40217	0.721245	-0.721245	SYNCRIP	synaptotagmin binding cytoplasmic RNA interacting protein
203817_at	0.0314895	0.00194	3.485	-1.40264	1.16259	1.16259	GUCY1B3	guanylate cyclase 1 soluble subunit beta
213755_s_at	0.0314895	0.00194	-3.48482	-1.40305	0.879618	-0.879618	SKI	SKI proto-oncogene
204094_s_at	0.0315184	0.00194	-3.48412	-1.40467	0.669956	-0.669956	TSC22D2	TSC22 domain family member 2
212705_x_at	0.0315184	0.00194	-3.48386	-1.40526	1.16514	-1.16514	PNPLA2	patatin like phospholipase domain containing 2
215781_s_at	0.0317157	0.00195	-3.48091	-1.412	1.47449	-1.47449	TOP3B	topoisomerase (DNA) III beta
215243_s_at	0.0317157	0.00196	3.48066	-1.41258	0.631851	0.631851	GJB3	gap junction protein beta 3
215208_x_at	0.0317157	0.00196	-3.48044	-1.41308	1.72136	-1.72136	RPL35A	ribosomal protein L35a
203060_s_at	0.0317167	0.00196	3.48013	-1.41379	0.622134	0.622134	PAPSS2	3'-phosphoadenosine 5'-phosphosulfate synthase 2
218746_at	0.0317207	0.00196	3.47978	-1.41458	0.781201	0.781201	TAPBPL	TAP binding protein like
207159_x_at	0.0318105	0.00197	-3.47834	-1.41788	0.540505	-0.540505	CRTC1	CREB regulated transcription coactivator 1
210649_s_at	0.031841	0.00197	3.47765	-1.41944	0.566	0.566	ARID1A	AT-rich interaction domain 1A
219319_at	0.0318631	0.00197	-3.47707	-1.42078	1.68035	-1.68035	HIF3A	hypoxia inducible factor 3 alpha subunit
214474_at	0.0318631	0.00197	-3.47678	-1.42143	0.605324	-0.605324	PRKAB2	protein kinase AMP-activated non-catalytic subunit beta 2
205163_at	0.0319002	0.00198	-3.47602	-1.42318	0.926854	-0.926854	MYLPF	myosin light chain, phosphorylatable, fast skeletal muscle
212881_at	0.0319634	0.00199	-3.47462	-1.42637	0.456607	-0.456607	PIAS4	protein inhibitor of activated STAT 4
220071_x_at	0.0319838	0.00199	-3.47407	-1.42763	0.912218	-0.912218	HAUS2	HAUS augmin like complex subunit 2
218111_s_at	0.032088	0.002	3.47246	-1.43132	0.496664	0.496664	CMAS	cytidine monophosphate N-acetylneuraminic acid synthetase
210054_at	0.0321327	0.002	3.4716	-1.43328	0.595292	0.595292	HAUS3	HAUS augmin like complex subunit 3
206364_at	0.0321821	0.002	3.47068	-1.43538	0.745428	0.745428	KIF14	kinesin family member 14
202284_s_at	0.032192	0.00201	-3.46937	-1.43836	1.05969	-1.05969	CDKN1A	cyclin dependent kinase inhibitor 1A
218543_s_at	0.032192	0.00201	3.4693	-1.43852	0.706448	0.706448	PARP12	poly(ADP-ribose) polymerase family member 12
211789_s_at	0.032192	0.00201	-3.46878	-1.4397	2.26769	-2.26769	MLXIP	MLX interacting protein
217782_s_at	0.032192	0.00202	-3.46846	-1.44045	0.561586	-0.561586	GPS1	G protein pathway suppressor 1
212194_s_at	0.032192	0.00202	-3.46815	-1.44114	0.635158	-0.635158	TM9SF4	transmembrane 9 superfamily member 4
632_at	0.032192	0.00202	-3.46814	-1.44117	0.453854	-0.453854	GSK3A	glycogen synthase kinase 3 alpha
212112_s_at	0.032192	0.00202	3.46791	-1.4417	0.361571	0.361571	STX12	syntaxin 12
215090_x_at	0.032192	0.00202	-3.46772	-1.44213	0.603225	-0.603225	LOC440434	aminopeptidase puromycin sensitive pseudogene
202840_at	0.032192	0.00202	-3.46761	-1.44239	0.586446	-0.586446	TAF15	TATA-box binding protein associated factor 15
219520_s_at	0.032192	0.00202	3.46737	-1.44293	0.491014	0.491014	WWC3	WWC family member 3
213361_at	0.032192	0.00202	3.46734	-1.44299	0.435953	0.435953	TDRD7	tudor domain containing 7
220198_s_at	0.0322243	0.00202	3.46664	-1.44459	0.901811	0.901811	EIF5A2	eukaryotic translation initiation factor 5A2
200061_s_at	0.0322953	0.00203	-3.46546	-1.44729	0.365354	-0.365354	RPS24	ribosomal protein S24
222201_s_at	0.0323493	0.00204	3.46449	-1.44951	0.479398	0.479398	CASP8AP2	caspase 8 associated protein 2
215084_s_at	0.032409	0.00204	3.46345	-1.45188	0.443749	0.443749	LRRC42	leucine rich repeat containing 42
205373_at	0.0324535	0.00204	-3.4626	-1.45381	1.44536	-1.44536	CTNNA2	catenin alpha 2
215391_at	0.0324733	0.00205	-3.46206	-1.45504	1.27129	-1.27129	MAP1A	microtubule associated protein 1A
214696_at	0.0324749	0.00205	-3.46175	-1.45575	0.78419	-0.78419	MIR22///MIR22HG	microRNA 22///MIR22 host gene
220476_s_at	0.0325122	0.00205	-3.461	-1.45747	1.51115	-1.51115	LOC101928718///FAM212B	uncharacterized LOC101928718///family with sequence similarity 212 member B
204929_s_at	0.0326735	0.00207	3.45841	-1.46338	0.594345	0.594345	VAMP5	vesicle associated membrane protein 5
216566_at	0.0326735	0.00207	-3.45789	-1.46456	1.57278	-1.57278	IGLL5///IGLV@	immunoglobulin lambda like polypeptide 5///immunoglobulin lambda variable cluster
37943_at	0.0326735	0.00207	3.45751	-1.46542	0.622454	0.622454	ZFYVE26	zinc finger FYVE-type containing 26
209252_at	0.0326735	0.00207	3.45699	-1.46662	0.418299	0.418299	HARS2	histidyl-tRNA synthetase 2, mitochondrial
202063_s_at	0.032874	0.00209	3.45419	-1.47301	0.894115	0.894115	SEL1L	SEL1L ERAD E3 ligase adaptor subunit
212439_at	0.0330191	0.0021	-3.45186	-1.47833	0.529102	-0.529102	IP6K1	inositol hexakisphosphate kinase 1
205388_at	0.0330191	0.0021	-3.45135	-1.47947	0.715673	-0.715673	TNNC2	troponin C2, fast skeletal type
209782_s_at	0.0330191	0.0021	3.45125	-1.47971	1.05144	1.05144	DBP	D-box binding PAR bZIP transcription factor
209464_at	0.0330351	0.00211	3.45076	-1.48082	1.11079	1.11079	AURKB	aurora kinase B
212503_s_at	0.0330582	0.00211	-3.45019	-1.48212	0.508785	-0.508785	DIP2C	disco interacting protein 2 homolog C
203848_at	0.0330773	0.00211	-3.44938	-1.48396	0.464528	-0.464528	AKAP8	A-kinase anchoring protein 8
209421_at	0.0331354	0.00212	3.4481	-1.48689	0.515524	0.515524	MSH2	mutS homolog 2
212025_s_at	0.0331599	0.00212	-3.44751	-1.48823	0.511596	-0.511596	FLII	FLII, actin remodeling protein
210892_s_at	0.0332509	0.00213	-3.44611	-1.49142	0.962174	-0.962174	GTF2I	general transcription factor IIi
220573_at	0.033342	0.00214	-3.44471	-1.49461	0.583688	-0.583688	KLK14	kallikrein related peptidase 14
202669_s_at	0.0333653	0.00214	-3.44382	-1.49664	1.90641	-1.90641	EFNB2	ephrin B2
201440_at	0.0333653	0.00214	3.44357	-1.49721	0.537472	0.537472	DDX23	DEAD-box helicase 23
220470_at	0.0334513	0.00215	-3.44224	-1.50024	0.876757	-0.876757	BET1L	Bet1 golgi vesicular membrane trafficking protein like
206588_at	0.0334868	0.00216	3.44124	-1.50252	1.47517	1.47517	DAZL	deleted in azoospermia like
221745_at	0.033508	0.00216	-3.44069	-1.50376	0.885071	-0.885071	DCAF7	DDB1 and CUL4 associated factor 7
203592_s_at	0.0335739	0.00216	-3.43952	-1.50643	0.600408	-0.600408	FSTL3	follistatin like 3
202865_at	0.0335739	0.00217	-3.43933	-1.50687	0.717342	-0.717342	DNAJB12	DnaJ heat shock protein family (Hsp40) member B12
220686_s_at	0.0336097	0.00217	-3.43861	-1.5085	0.533176	-0.533176	PIWIL2	piwi like RNA-mediated gene silencing 2
210151_s_at	0.033632	0.00217	-3.43806	-1.50976	0.640991	-0.640991	DYRK3	dual specificity tyrosine phosphorylation regulated kinase 3
216224_s_at	0.0337727	0.00218	-3.43599	-1.51448	1.77796	-1.77796	HDAC6	histone deacetylase 6
205468_s_at	0.0337727	0.00219	-3.43518	-1.51633	1.01726	-1.01726	IRF5	interferon regulatory factor 5
204080_at	0.0337727	0.00219	-3.43486	-1.51705	0.677322	-0.677322	TOE1	target of EGR1, member 1 (nuclear)
213650_at	0.0337727	0.00219	-3.43483	-1.51711	0.959273	-0.959273	LOC101930583///GOLGA8B///GOLGA8A	uncharacterized LOC101930583///golgin A8 family member B///golgin A8 family member A
213982_s_at	0.0337727	0.00219	3.43477	-1.51725	0.789958	0.789958	RABGAP1L	RAB GTPase activating protein 1 like
221978_at	0.0337727	0.00219	3.43466	-1.5175	0.706068	0.706068	HLA-F	major histocompatibility complex, class I, F
221086_s_at	0.0338946	0.0022	3.43246	-1.52251	1.6131	1.6131	FEZF2	FEZ family zinc finger 2
220297_at	0.0338946	0.0022	3.4324	-1.52265	1.05823	1.05823	BTBD7	BTB domain containing 7
209231_s_at	0.0338946	0.0022	-3.43235	-1.52276	0.588092	-0.588092	DCTN5	dynactin subunit 5
206217_at	0.0339508	0.00221	-3.43139	-1.52494	0.539417	-0.539417	EDA	ectodysplasin A
213690_s_at	0.0340178	0.00222	-3.42975	-1.52868	1.03798	-1.03798	PTOV1-AS2	PTOV1 antisense RNA 2
203168_at	0.0340178	0.00222	-3.42968	-1.52883	0.79995	-0.79995	ATF6B	activating transcription factor 6 beta
204661_at	0.0340178	0.00222	3.42957	-1.52908	1.86168	1.86168	CD52	CD52 molecule
221072_at	0.0340858	0.00223	-3.42807	-1.53251	0.897884	-0.897884	GSN-AS1	GSN antisense RNA 1
218427_at	0.0340858	0.00223	-3.42753	-1.53373	0.471219	-0.471219	SDCCAG3	serologically defined colon cancer antigen 3
213446_s_at	0.0342724	0.00225	-3.42454	-1.54053	1.14136	-1.14136	IQGAP1	IQ motif containing GTPase activating protein 1
201740_at	0.0342724	0.00225	3.42446	-1.5407	0.350147	0.350147	NDUFS3	NADH:ubiquinone oxidoreductase core subunit S3
220832_at	0.0343105	0.00225	3.4236	-1.54266	2.22435	2.22435	TLR8	toll like receptor 8
203095_at	0.0343105	0.00225	3.42318	-1.54361	0.480624	0.480624	MTIF2	mitochondrial translational initiation factor 2
205692_s_at	0.0343105	0.00225	3.42317	-1.54363	2.02501	2.02501	CD38	CD38 molecule
212665_at	0.0343291	0.00226	-3.42267	-1.54477	0.97679	-0.97679	TIPARP	TCDD inducible poly(ADP-ribose) polymerase
221825_at	0.0344277	0.00226	3.42123	-1.54806	0.637189	0.637189	ANGEL2	angel homolog 2
205182_s_at	0.0345777	0.00227	-3.41918	-1.55273	1.24364	-1.24364	ZNF324	zinc finger protein 324
203267_s_at	0.0346932	0.00229	-3.41726	-1.55708	0.534401	-0.534401	DRG2	developmentally regulated GTP binding protein 2
220152_at	0.0347691	0.00229	3.41609	-1.55974	0.821391	0.821391	C10orf95	chromosome 10 open reading frame 95
220572_at	0.0348962	0.0023	-3.41432	-1.56375	1.24586	-1.24586	LOC100506282	uncharacterized LOC100506282
217121_at	0.034914	0.0023	-3.41384	-1.56486	1.57235	-1.57235	TNKS	tankyrase
203307_at	0.0349477	0.00231	-3.41234	-1.56827	0.480151	-0.480151	GNL1	G protein nucleolar 1 (putative)
217476_at	0.0350903	0.00233	-3.41012	-1.5733	0.904203	-0.904203	NR1D1///THRA	nuclear receptor subfamily 1 group D member 1///thyroid hormone receptor, alpha
213537_at	0.0351796	0.00234	3.40777	-1.57863	1.24974	1.24974	HLA-DPA1	major histocompatibility complex, class II, DP alpha 1
213394_at	0.0351796	0.00234	-3.40773	-1.57874	0.931857	-0.931857	MAPKBP1	mitogen-activated protein kinase binding protein 1
211217_s_at	0.0351796	0.00234	-3.4077	-1.57879	0.906833	-0.906833	KCNQ1	potassium voltage-gated channel subfamily Q member 1
209043_at	0.0353013	0.00235	3.40551	-1.58377	0.59333	0.59333	PAPSS1	3'-phosphoadenosine 5'-phosphosulfate synthase 1
214440_at	0.0353013	0.00235	3.40519	-1.5845	0.491775	0.491775	NAT1	N-acetyltransferase 1
204118_at	0.0353013	0.00236	3.40476	-1.58548	1.40124	1.40124	CD48	CD48 molecule
206438_x_at	0.0353013	0.00236	-3.40464	-1.58573	0.468184	-0.468184	TCTN2	tectonic family member 2
204070_at	0.0353205	0.00236	3.40405	-1.58709	1.21891	1.21891	RARRES3	retinoic acid receptor responder 3
217023_x_at	0.0353205	0.00236	-3.40387	-1.58748	1.54041	-1.54041	TPSB2///TPSAB1	tryptase beta 2 (gene/pseudogene)///tryptase alpha/beta 1
217740_x_at	0.0354363	0.00237	-3.40201	-1.59172	0.383997	-0.383997	SNORD24///SNORD36A///SNORD36B///RPL7A	small nucleolar RNA, C/D box 24///small nucleolar RNA, C/D box 36A///small nucleolar RNA, C/D box 36B///ribosomal protein L7a
219480_at	0.0354363	0.00237	-3.40175	-1.59232	1.19233	-1.19233	SNAI1	snail family transcriptional repressor 1
210056_at	0.035609	0.00239	-3.39891	-1.59875	1.40785	-1.40785	RND1	Rho family GTPase 1
211913_s_at	0.0356751	0.0024	-3.39754	-1.60186	0.726886	-0.726886	MERTK	MER proto-oncogene, tyrosine kinase
213771_at	0.0356751	0.0024	-3.39747	-1.60203	1.3573	-1.3573	IRF2BP1	interferon regulatory factor 2 binding protein 1
216042_at	0.0356751	0.0024	-3.39655	-1.60411	1.21236	-1.21236	TNFRSF25	TNF receptor superfamily member 25
214948_s_at	0.0356751	0.00241	3.39637	-1.60452	0.441524	0.441524	TMF1	TATA element modulatory factor 1
214205_x_at	0.0356751	0.00241	3.39622	-1.60485	0.799045	0.799045	GLRX3	glutaredoxin 3
205787_x_at	0.0356751	0.00241	-3.39611	-1.60509	0.647527	-0.647527	LOC441155///ZC3H11A	zinc finger CCCH-type domain-containing-like///zinc finger CCCH-type containing 11A
219712_s_at	0.0356751	0.00241	-3.39597	-1.60541	1.12347	-1.12347	SHPK///TRPV1	sedoheptulokinase///transient receptor potential cation channel subfamily V member 1
207808_s_at	0.0357023	0.00241	-3.39539	-1.60673	0.514537	-0.514537	PROS1	protein S (alpha)
206432_at	0.0357293	0.00241	-3.39481	-1.60805	1.04343	-1.04343	HAS2	hyaluronan synthase 2
201862_s_at	0.0358414	0.00242	3.39321	-1.61168	0.536608	0.536608	LRRFIP1	LRR binding FLII interacting protein 1
214767_s_at	0.0358414	0.00243	-3.39257	-1.61313	1.07164	-1.07164	HSPB6	heat shock protein family B (small) member 6
214587_at	0.0358414	0.00243	3.39232	-1.61369	1.78674	1.78674	COL8A1	collagen type VIII alpha 1 chain
210360_s_at	0.0358414	0.00243	-3.39226	-1.61383	0.742464	-0.742464	MTSS1	metastasis suppressor 1
210646_x_at	0.0358628	0.00243	-3.39141	-1.61576	0.376496	-0.376496	RPL13AP5///SNORD32A///SNORD33///SNORD34///SNORD35A///RPL13A	ribosomal protein L13a pseudogene 5///small nucleolar RNA, C/D box 32A///small nucleolar RNA, C/D box 33///small nucleolar RNA, C/D box 34///small nucleolar RNA, C/D box 35A///ribosomal protein L13a
203428_s_at	0.0358628	0.00244	3.39139	-1.6158	0.555642	0.555642	ASF1A	anti-silencing function 1A histone chaperone
222251_s_at	0.0358645	0.00244	-3.3911	-1.61646	0.382291	-0.382291	GMEB2	glucocorticoid modulatory element binding protein 2
209195_s_at	0.0359051	0.00244	-3.39012	-1.61869	0.544982	-0.544982	ADCY6	adenylate cyclase 6
214732_at	0.0359051	0.00244	-3.3901	-1.61873	1.47762	-1.47762	SP1	Sp1 transcription factor
215524_x_at	0.0360718	0.00246	3.38794	-1.62363	1.34461	1.34461	MGC40069///TRAC///TRAJ17///TRAV20///TRDV2///YME1L1	uncharacterized protein MGC40069///T-cell receptor alpha constant///T cell receptor alpha joining 17///T cell receptor alpha variable 20///T cell receptor delta variable 2///YME1 like 1 ATPase
217614_at	0.0362079	0.00247	3.38607	-1.62788	0.501834	0.501834	ARHGAP45	Rho GTPase activating protein 45
206505_at	0.0362079	0.00247	3.38586	-1.62834	1.92078	1.92078	UGT2B4	UDP glucuronosyltransferase family 2 member B4
212758_s_at	0.03622	0.00247	-3.38545	-1.62926	1.50083	-1.50083	ZEB1	zinc finger E-box binding homeobox 1
213809_x_at	0.036255	0.00247	-3.38479	-1.63077	0.896444	-0.896444	TCF3	transcription factor 3
204709_s_at	0.0363357	0.00248	3.38334	-1.63404	1.72857	1.72857	KIF23	kinesin family member 23
204446_s_at	0.036445	0.00249	3.3817	-1.63777	0.994357	0.994357	ALOX5	arachidonate 5-lipoxygenase
214257_s_at	0.036445	0.00249	-3.38158	-1.63804	0.612717	-0.612717	SEC22B	SEC22 homolog B, vesicle trafficking protein (gene/pseudogene)
221540_x_at	0.0365105	0.0025	-3.38031	-1.64092	0.994802	-0.994802	GTF2H2C_2///GTF2H2C///GTF2H2B///GTF2H2	GTF2H2 family member C, copy 2///GTF2H2 family member C///general transcription factor IIH subunit 2B (pseudogene)///general transcription factor IIH subunit 2
204274_at	0.0365488	0.00251	3.37961	-1.6425	0.461836	0.461836	EBAG9	estrogen receptor binding site associated, antigen, 9
207500_at	0.0365795	0.00251	3.379	-1.64388	0.970459	0.970459	CASP5	caspase 5
210164_at	0.0366018	0.00251	3.37849	-1.64505	1.80645	1.80645	GZMB	granzyme B
209814_at	0.0366319	0.00252	-3.37788	-1.64642	0.391661	-0.391661	ZNF330	zinc finger protein 330
203462_x_at	0.0366545	0.00252	-3.37736	-1.64759	0.554861	-0.554861	EIF3B	eukaryotic translation initiation factor 3 subunit B
202681_at	0.0367134	0.00253	3.37644	-1.64969	0.343616	0.343616	MIR4271///C3orf62///USP4	microRNA 4271///chromosome 3 open reading frame 62///ubiquitin specific peptidase 4
212926_at	0.0369092	0.00254	-3.374	-1.65522	0.575636	-0.575636	SMC5	structural maintenance of chromosomes 5
215760_s_at	0.0369331	0.00254	-3.37347	-1.65642	1.17852	-1.17852	SBNO2	strawberry notch homolog 2
204640_s_at	0.0370538	0.00256	3.37162	-1.66059	0.465286	0.465286	SPOP	speckle type BTB/POZ protein
212023_s_at	0.0371215	0.00256	3.37059	-1.66294	0.88422	0.88422	MKI67	marker of proliferation Ki-67
216940_x_at	0.0372017	0.00257	-3.36917	-1.66614	0.943201	-0.943201	YBX1	Y-box binding protein 1
216248_s_at	0.0372258	0.00257	-3.36864	-1.66734	1.92332	-1.92332	NR4A2	nuclear receptor subfamily 4 group A member 2
202705_at	0.0372723	0.00258	3.3676	-1.6697	0.836896	0.836896	CCNB2	cyclin B2
211750_x_at	0.0372786	0.00258	-3.36726	-1.67045	0.46183	-0.46183	TUBA1C	tubulin alpha 1c
213534_s_at	0.0373501	0.00259	3.36621	-1.67283	0.981358	0.981358	PASK	PAS domain containing serine/threonine kinase
211500_at	0.0374431	0.0026	-3.36493	-1.67573	0.901797	-0.901797	MAPK11	mitogen-activated protein kinase 11
214058_at	0.0374431	0.0026	3.36467	-1.67633	0.925073	0.925073	MYCL	v-myc avian myelocytomatosis viral oncogene lung carcinoma derived homolog
219084_at	0.0374869	0.00261	3.36377	-1.67836	0.547755	0.547755	NSD1	nuclear receptor binding SET domain protein 1
208730_x_at	0.0374869	0.00261	-3.36354	-1.67887	0.640244	-0.640244	RAB2A	RAB2A, member RAS oncogene family
209990_s_at	0.0374869	0.00261	3.3634	-1.67921	1.78521	1.78521	GABBR2	gamma-aminobutyric acid type B receptor subunit 2
205772_s_at	0.0375697	0.00262	-3.36221	-1.68189	0.649177	-0.649177	AKAP7	A-kinase anchoring protein 7
209352_s_at	0.0375697	0.00262	-3.36196	-1.68244	0.50545	-0.50545	SIN3B	SIN3 transcription regulator family member B
220113_x_at	0.0376227	0.00262	-3.36112	-1.68434	0.827673	-0.827673	POLR1B	RNA polymerase I subunit B
214828_s_at	0.0376768	0.00263	-3.36027	-1.68627	0.723327	-0.723327	RRP7BP///RRP7A	ribosomal RNA processing 7 homolog B, pseudogene///ribosomal RNA processing 7 homolog A
207460_at	0.0377276	0.00263	3.35919	-1.68871	1.74162	1.74162	GZMM	granzyme M
220084_at	0.0377796	0.00264	3.35821	-1.69093	1.99572	1.99572	C14orf105	chromosome 14 open reading frame 105
207583_at	0.0377796	0.00264	3.3581	-1.69117	1.11583	1.11583	ABCD2	ATP binding cassette subfamily D member 2
202546_at	0.0378418	0.00265	3.35717	-1.69329	0.750661	0.750661	VAMP8	vesicle associated membrane protein 8
205406_s_at	0.0379072	0.00265	3.3562	-1.69548	0.492701	0.492701	SPA17	sperm autoantigenic protein 17
201047_x_at	0.038092	0.00267	3.35394	-1.70057	0.353643	0.353643	WTH3DI///RAB6A	RAB6C-like///RAB6A, member RAS oncogene family
203012_x_at	0.0381837	0.00268	-3.35269	-1.70339	0.429705	-0.429705	RPL23A	ribosomal protein L23a
219163_at	0.0381952	0.00268	-3.35231	-1.70427	0.756494	-0.756494	ZNF562	zinc finger protein 562
209812_x_at	0.0381973	0.00268	-3.35202	-1.70491	0.874494	-0.874494	CASP2	caspase 2
212867_at	0.0382333	0.00269	3.35096	-1.70731	0.554735	0.554735	NCOA2	nuclear receptor coactivator 2
212269_s_at	0.0382333	0.00269	3.35095	-1.70733	0.607545	0.607545	MCM3AP	minichromosome maintenance complex component 3 associated protein
211320_s_at	0.0382333	0.00269	-3.35085	-1.70755	0.595079	-0.595079	PTPRU	protein tyrosine phosphatase, receptor type U
208543_at	0.0382934	0.00269	-3.34995	-1.7096	1.17753	-1.17753	OR10H2	olfactory receptor family 10 subfamily H member 2
216506_x_at	0.0383371	0.0027	-3.34922	-1.71124	1.21699	-1.21699	MLLT10	myeloid/lymphoid or mixed-lineage leukemia; translocated to, 10
203578_s_at	0.0383398	0.0027	-3.34893	-1.7119	0.906734	-0.906734	SLC7A6	solute carrier family 7 member 6
220309_at	0.0383538	0.00271	-3.34828	-1.71336	1.17395	-1.17395	TTC22	tetratricopeptide repeat domain 22
205425_at	0.0383538	0.00271	-3.34818	-1.71359	0.876171	-0.876171	HIP1	huntingtin interacting protein 1
211783_s_at	0.0383538	0.00271	-3.34789	-1.71424	0.362664	-0.362664	MTA1	metastasis associated 1
202102_s_at	0.0383538	0.00271	-3.34757	-1.71496	0.984228	-0.984228	BRD4	bromodomain containing 4
213890_x_at	0.0383538	0.00271	-3.34748	-1.71518	0.377016	-0.377016	RPS16	ribosomal protein S16
220615_s_at	0.0384428	0.00272	3.346	-1.7185	1.01043	1.01043	FAR2	fatty acyl-CoA reductase 2
201392_s_at	0.038461	0.00272	-3.34555	-1.71952	0.59248	-0.59248	IGF2R	insulin like growth factor 2 receptor
213981_at	0.0385753	0.00273	-3.34408	-1.72286	0.560143	-0.560143	COMT	catechol-O-methyltransferase
222289_at	0.0386363	0.00274	-3.34279	-1.72575	1.31681	-1.31681	KCNC2	potassium voltage-gated channel subfamily C member 2
41397_at	0.038639	0.00275	3.34228	-1.72691	1.16618	1.16618	ZNF821	zinc finger protein 821
202484_s_at	0.0388169	0.00276	3.33996	-1.73214	0.429927	0.429927	MBD2	methyl-CpG binding domain protein 2
207776_s_at	0.0388373	0.00277	-3.33928	-1.73367	1.26937	-1.26937	CACNB2	calcium voltage-gated channel auxiliary subunit beta 2
207154_at	0.0388434	0.00277	-3.33877	-1.73483	1.40354	-1.40354	DIO3	deiodinase, iodothyronine, type III
209681_at	0.0388847	0.00277	-3.33793	-1.73673	1.35283	-1.35283	SLC19A2	solute carrier family 19 member 2
209708_at	0.0389619	0.00279	3.33637	-1.74025	0.950584	0.950584	MOXD1	monooxygenase DBH like 1
40489_at	0.0390365	0.0028	-3.3348	-1.74378	0.576229	-0.576229	ATN1	atrophin 1
215597_x_at	0.0390365	0.0028	-3.33457	-1.7443	1.2999	-1.2999	LOC101929165	uncharacterized LOC101929165
216434_at	0.0390365	0.0028	-3.33402	-1.74554	1.11279	-1.11279	TTC38	tetratricopeptide repeat domain 38
204960_at	0.0390365	0.0028	3.33375	-1.74616	2.07727	2.07727	PTPRCAP	protein tyrosine phosphatase, receptor type C associated protein
218045_x_at	0.0391352	0.00282	-3.33198	-1.75015	0.635265	-0.635265	PTMS	parathymosin
205140_at	0.0391546	0.00282	3.33152	-1.75118	0.578943	0.578943	FPGT	fucose-1-phosphate guanylyltransferase
209886_s_at	0.0392281	0.00283	-3.33049	-1.7535	1.43259	-1.43259	SMAD6	SMAD family member 6
200610_s_at	0.0394751	0.00285	-3.3274	-1.76047	0.554481	-0.554481	NCL	nucleolin
210372_s_at	0.0394751	0.00285	-3.32709	-1.76115	1.06023	-1.06023	TPD52L1	tumor protein D52-like 1
213754_s_at	0.039644	0.00287	-3.32464	-1.76669	0.637649	-0.637649	PAIP1	poly(A) binding protein interacting protein 1
209372_x_at	0.039644	0.00287	-3.32442	-1.76718	1.38602	-1.38602	TUBB2B///TUBB2A	tubulin beta 2B class IIb///tubulin beta 2A class IIa
220939_s_at	0.0396505	0.00287	3.32406	-1.768	0.359426	0.359426	DPP8	dipeptidyl peptidase 8
206299_at	0.0397288	0.00288	-3.32299	-1.7704	0.808495	-0.808495	FAM155B	family with sequence similarity 155 member B
215490_at	0.03975	0.00288	-3.32252	-1.77146	1.16225	-1.16225	IBA57	IBA57 homolog, iron-sulfur cluster assembly
203566_s_at	0.0397519	0.00288	3.32222	-1.77214	0.703836	0.703836	AGL	amylo-alpha-1, 6-glucosidase, 4-alpha-glucanotransferase
216902_s_at	0.0397519	0.00289	-3.32148	-1.77381	0.592469	-0.592469	RRN3P1///RRN3P2///RRN3	RRN3 homolog, RNA polymerase I transcription factor pseudogene 1///RRN3 homolog, RNA polymerase I transcription factor pseudogene 2///RRN3 homolog, RNA polymerase I transcription factor
213039_at	0.0397519	0.00289	3.32145	-1.77386	0.571684	0.571684	ARHGEF18	Rho/Rac guanine nucleotide exchange factor 18
216579_at	0.0397519	0.00289	-3.32112	-1.77462	0.68637	-0.68637	GJB4	gap junction protein beta 4
210715_s_at	0.0397519	0.00289	3.32098	-1.77494	0.755585	0.755585	SPINT2	serine peptidase inhibitor, Kunitz type 2
220034_at	0.0397553	0.00289	-3.32057	-1.77586	1.23711	-1.23711	IRAK3	interleukin 1 receptor associated kinase 3
213209_at	0.0397553	0.0029	-3.32043	-1.77616	0.421187	-0.421187	TAF6L	TATA-box binding protein associated factor 6 like
219794_at	0.0397565	0.0029	-3.32017	-1.77675	1.83921	-1.83921	VPS53	VPS53, GARP complex subunit
202178_at	0.0398076	0.0029	3.31939	-1.77851	2.09373	2.09373	PRKCZ	protein kinase C zeta
219405_at	0.0398096	0.0029	3.31912	-1.77913	0.486053	0.486053	TRIM68	tripartite motif containing 68
212146_at	0.039812	0.00291	-3.31884	-1.77975	0.439368	-0.439368	PLEKHM2	pleckstrin homology and RUN domain containing M2
205276_s_at	0.0398612	0.00291	-3.31808	-1.78146	0.881447	-0.881447	GTPBP1	GTP binding protein 1
203321_s_at	0.0398765	0.00292	-3.31767	-1.78238	0.369051	-0.369051	ADNP2	ADNP homeobox 2
220146_at	0.0398961	0.00292	3.31722	-1.78341	1.21676	1.21676	TLR7	toll like receptor 7
219759_at	0.0399491	0.00292	3.31642	-1.7852	1.67813	1.67813	ERAP2	endoplasmic reticulum aminopeptidase 2
210279_at	0.0400854	0.00294	3.31462	-1.78924	2.12878	2.12878	GPR18	G protein-coupled receptor 18
208055_s_at	0.0400854	0.00294	3.31452	-1.78948	0.515335	0.515335	HERC4	HECT and RLD domain containing E3 ubiquitin protein ligase 4
204403_x_at	0.0403218	0.00296	-3.31184	-1.79551	0.652927	-0.652927	LOC100294033///TCAF1	protein FAM115A-like///TRPM8 channel associated factor 1
220140_s_at	0.0403443	0.00296	3.31112	-1.79713	0.593526	0.593526	SNX11	sorting nexin 11
220240_s_at	0.0403494	0.00297	3.3103	-1.79896	0.63416	0.63416	TMCO3	transmembrane and coiled-coil domains 3
211223_at	0.0403494	0.00297	-3.31026	-1.79906	0.949456	-0.949456	PROP1	PROP paired-like homeobox 1
216212_s_at	0.0403494	0.00297	-3.31006	-1.79951	1.02616	-1.02616	MIR664B///SNORA56///DKC1	microRNA 664b///small nucleolar RNA, H/ACA box 56///dyskerin pseudouridine synthase 1
211092_s_at	0.0403716	0.00297	-3.30958	-1.80058	1.82605	-1.82605	NF2	neurofibromin 2
211923_s_at	0.0403899	0.00298	-3.30891	-1.80209	1.65789	-1.65789	ZNF471	zinc finger protein 471
201456_s_at	0.0403899	0.00298	3.30888	-1.80216	0.37751	0.37751	BUB3	BUB3, mitotic checkpoint protein
215699_x_at	0.0404272	0.00298	-3.30802	-1.8041	0.725549	-0.725549	SFI1	SFI1 centrin binding protein
217689_at	0.0405505	0.003	-3.30652	-1.80748	0.704465	-0.704465	PTPN1	protein tyrosine phosphatase, non-receptor type 1
209844_at	0.0405641	0.003	-3.30583	-1.80903	0.574086	-0.574086	HOXB13	homeobox B13
207059_at	0.0405641	0.003	-3.30577	-1.80915	0.64222	-0.64222	PAX9	paired box 9
205594_at	0.0405641	0.003	3.30563	-1.80947	0.506135	0.506135	ZNF652	zinc finger protein 652
208307_at	0.0405774	0.00301	-3.30501	-1.81086	1.15423	-1.15423	RBMY1J///RBMY1E///RBMY1D///RBMY1B///RBMY1F///RBMY1A1	RNA binding motif protein, Y-linked, family 1, member J///RNA binding motif protein, Y-linked, family 1, member E///RNA binding motif protein, Y-linked, family 1, member D///RNA binding motif protein, Y-linked, family 1, member B///RNA binding motif protein, Y-linked, family 1, member F///RNA binding motif protein, Y-linked, family 1, member A1
221037_s_at	0.0405774	0.00301	3.305	-1.81089	1.22052	1.22052	SLC25A31	solute carrier family 25 member 31
206286_s_at	0.0405891	0.00301	-3.30455	-1.81191	1.03802	-1.03802	TDGF1P3///TDGF1	teratocarcinoma-derived growth factor 1 pseudogene 3///teratocarcinoma-derived growth factor 1
203220_s_at	0.0405891	0.00301	-3.30438	-1.81228	1.05809	-1.05809	TLE1	transducin like enhancer of split 1
210612_s_at	0.0405976	0.00301	3.30404	-1.81303	0.983133	0.983133	SYNJ2	synaptojanin 2
202972_s_at	0.0406418	0.00302	-3.30335	-1.8146	0.693367	-0.693367	FAM13A	family with sequence similarity 13 member A
219777_at	0.0407037	0.00302	3.30247	-1.81656	0.991641	0.991641	GIMAP6	GTPase, IMAP family member 6
211819_s_at	0.0407105	0.00303	-3.30192	-1.81781	1.42196	-1.42196	SORBS1	sorbin and SH3 domain containing 1
215210_s_at	0.0407105	0.00303	-3.30191	-1.81783	0.461961	-0.461961	DLST	dihydrolipoamide S-succinyltransferase
208446_s_at	0.0407318	0.00303	-3.3012	-1.81943	0.636413	-0.636413	ZFYVE9	zinc finger FYVE-type containing 9
218784_s_at	0.0407513	0.00304	3.30076	-1.82043	0.878005	0.878005	SAYSD1	SAYSVFN motif domain containing 1
201902_s_at	0.0409014	0.00305	-3.29843	-1.82566	1.4474	-1.4474	YY1	YY1 transcription factor
215734_at	0.0409014	0.00306	-3.29776	-1.82715	1.37156	-1.37156	IZUMO4	IZUMO family member 4
219337_at	0.0409014	0.00306	-3.29776	-1.82716	0.687462	-0.687462	C1orf159	chromosome 1 open reading frame 159
205813_s_at	0.0409287	0.00307	-3.29702	-1.82883	0.582334	-0.582334	MAT1A	methionine adenosyltransferase 1A
209502_s_at	0.0409287	0.00307	-3.29699	-1.82889	0.863706	-0.863706	BAIAP2	BAI1 associated protein 2
220199_s_at	0.0409835	0.00307	3.29601	-1.8311	0.570902	0.570902	AIDA	axin interactor, dorsalization associated
214125_s_at	0.0409835	0.00307	-3.29595	-1.83123	0.913465	-0.913465	NENF	neudesin neurotrophic factor
212128_s_at	0.0409981	0.00308	-3.29556	-1.83211	0.619093	-0.619093	DAG1	dystroglycan 1
219729_at	0.041066	0.00308	-3.29463	-1.83419	0.794173	-0.794173	PRRX2	paired related homeobox 2
214662_at	0.0411302	0.00309	-3.29374	-1.83619	0.782431	-0.782431	WDR43	WD repeat domain 43
200819_s_at	0.0411748	0.0031	-3.29305	-1.83774	0.361892	-0.361892	RPS15	ribosomal protein S15
219445_at	0.0412651	0.0031	-3.2919	-1.84032	0.624285	-0.624285	GLTSCR1	glioma tumor suppressor candidate region gene 1
64432_at	0.04134	0.00311	3.29088	-1.84262	0.635999	0.635999	MAPKAPK5-AS1	MAPKAPK5 antisense RNA 1
206444_at	0.04134	0.00311	-3.29067	-1.8431	1.1219	-1.1219	PDE1B	phosphodiesterase 1B
220655_at	0.0413468	0.00312	3.29003	-1.84453	1.6506	1.6506	TNIP3	TNFAIP3 interacting protein 3
219716_at	0.0413468	0.00312	3.28987	-1.84489	0.705413	0.705413	APOL6	apolipoprotein L6
212602_at	0.0413468	0.00312	-3.28986	-1.8449	0.453162	-0.453162	WDFY3	WD repeat and FYVE domain containing 3
220147_s_at	0.0413932	0.00312	3.28916	-1.84648	0.601642	0.601642	FAM60A	family with sequence similarity 60 member A
217520_x_at	0.0414085	0.00313	-3.28876	-1.84737	0.963939	-0.963939	LOC101929232///PDCD6IPP2	uncharacterized LOC101929232///PDCD6IP pseudogene 2
208457_at	0.0414717	0.00313	-3.28789	-1.84933	0.781262	-0.781262	GABRD	gamma-aminobutyric acid type A receptor delta subunit
207281_x_at	0.0415827	0.00315	-3.286	-1.85357	0.996362	-0.996362	VCX2	variable charge, X-linked 2
218551_at	0.0415827	0.00315	-3.28533	-1.85506	0.558253	-0.558253	MIIP	migration and invasion inhibitory protein
208644_at	0.0415827	0.00316	3.28508	-1.85563	0.336912	0.336912	PARP1	poly(ADP-ribose) polymerase 1
218421_at	0.0415827	0.00316	3.28508	-1.85563	0.424603	0.424603	CERK	ceramide kinase
206730_at	0.041612	0.00317	-3.28385	-1.85838	1.85162	-1.85162	GRIA3	glutamate ionotropic receptor AMPA type subunit 3
204901_at	0.041612	0.00317	-3.28378	-1.85855	0.844101	-0.844101	BTRC	beta-transducin repeat containing E3 ubiquitin protein ligase
207594_s_at	0.041612	0.00317	-3.2836	-1.85896	0.818705	-0.818705	SYNJ1	synaptojanin 1
203643_at	0.041612	0.00317	-3.28357	-1.85901	0.577136	-0.577136	ERF	ETS2 repressor factor
210967_x_at	0.0416789	0.00317	-3.28266	-1.86105	0.929331	-0.929331	CACNB1	calcium voltage-gated channel auxiliary subunit beta 1
218684_at	0.0416789	0.00318	3.28243	-1.86159	0.638389	0.638389	LRRC8D	leucine rich repeat containing 8 family member D
218260_at	0.0417671	0.00319	3.28062	-1.86563	0.5523	0.5523	DDA1	DET1 and DDB1 associated 1
201557_at	0.0417671	0.00319	-3.28049	-1.86593	0.438397	-0.438397	VAMP2	vesicle associated membrane protein 2
221837_at	0.0417671	0.00319	-3.28038	-1.86616	1.29923	-1.29923	KLHL22	kelch like family member 22
203463_s_at	0.0417956	0.0032	-3.27938	-1.86842	1.17637	-1.17637	EPN2-IT1///EPN2	EPN2 intronic transcript 1///epsin 2
213571_s_at	0.0417956	0.0032	3.27934	-1.86851	0.420541	0.420541	EIF4E2	eukaryotic translation initiation factor 4E family member 2
215886_x_at	0.041857	0.00321	-3.27849	-1.87041	1.15816	-1.15816	USP12	ubiquitin specific peptidase 12
221214_s_at	0.0419046	0.00321	-3.27778	-1.872	0.485561	-0.485561	MIR7114///NSMF	microRNA 7114///NMDA receptor synaptonuclear signaling and neuronal migration factor
207971_s_at	0.0420568	0.00323	-3.27605	-1.87589	0.524889	-0.524889	CEP68	centrosomal protein 68
208783_s_at	0.0420649	0.00323	3.27573	-1.87661	0.499696	0.499696	CD46	CD46 molecule
211521_s_at	0.0420668	0.00323	-3.27523	-1.87773	0.843083	-0.843083	CYTH4	cytohesin 4
201264_at	0.0421487	0.00324	3.27419	-1.88006	0.496329	0.496329	COPE	coatomer protein complex subunit epsilon
207355_at	0.0421894	0.00325	-3.27355	-1.88149	0.798318	-0.798318	SLC1A7	solute carrier family 1 member 7
213621_s_at	0.0424445	0.00327	-3.27072	-1.88784	0.766665	-0.766665	GUK1	guanylate kinase 1
205961_s_at	0.0424445	0.00327	3.27058	-1.88814	0.731898	0.731898	PSIP1	PC4 and SFRS1 interacting protein 1
217789_at	0.0424875	0.00328	3.26965	-1.89021	0.579753	0.579753	SNX6	sorting nexin 6
214219_x_at	0.0424875	0.00328	3.26946	-1.89064	2.63047	2.63047	MAP4K1	mitogen-activated protein kinase kinase kinase kinase 1
203570_at	0.0424875	0.00328	3.26944	-1.89068	1.30619	1.30619	LOXL1	lysyl oxidase like 1
201043_s_at	0.0425255	0.00328	-3.26884	-1.89205	0.861573	-0.861573	ANP32A	acidic nuclear phosphoprotein 32 family member A
213699_s_at	0.0425561	0.00329	-3.26803	-1.89386	0.303354	-0.303354	YWHAQ	tyrosine 3-monooxygenase/tryptophan 5-monooxygenase activation protein theta
214427_at	0.0425561	0.00329	-3.2679	-1.89415	0.509699	-0.509699	NOP2	NOP2 nucleolar protein
205985_x_at	0.0425561	0.00329	-3.26782	-1.89432	0.802063	-0.802063	CLCNKB	chloride voltage-gated channel Kb
202431_s_at	0.042697	0.00331	-3.26598	-1.89844	0.996661	-0.996661	MYC	v-myc avian myelocytomatosis viral oncogene homolog
216913_s_at	0.0427505	0.00331	-3.26523	-1.90013	2.17869	-2.17869	RRP12	ribosomal RNA processing 12 homolog
201095_at	0.0428038	0.00332	3.26425	-1.90231	0.442002	0.442002	DAP	death associated protein
204023_at	0.0428038	0.00332	3.26423	-1.90236	0.516368	0.516368	RFC4	replication factor C subunit 4
210578_at	0.0428604	0.00333	3.26345	-1.90411	0.877363	0.877363	TRIM10	tripartite motif containing 10
205091_x_at	0.0428716	0.00333	3.2631	-1.90488	0.683023	0.683023	RECQL	RecQ like helicase
217993_s_at	0.0429473	0.00334	3.26207	-1.90719	0.341074	0.341074	MAT2B	methionine adenosyltransferase 2B
216486_x_at	0.0429473	0.00334	-3.2619	-1.90758	0.590359	-0.590359	ZNF79	zinc finger protein 79
203347_s_at	0.0429587	0.00334	3.26154	-1.90839	0.456725	0.456725	MTF2	metal response element binding transcription factor 2
206763_at	0.0429587	0.00334	-3.26131	-1.90889	0.93041	-0.93041	FKBP6	FK506 binding protein 6
216473_x_at	0.0430261	0.00335	-3.26019	-1.9114	0.80146	-0.80146	DUX4L24///DBET///LOC100291626///DUX4///LOC100288289///DUX4L2///DUX4L3///DUX4L5///DUX4L6///DUX4L7///LOC652301///DUX4L4///DUX4L8///DUX4L1	double homeobox 4 like 24///D4Z4 binding element transcript (non-protein coding)///double homeobox protein 4-like///double homeobox 4///double homeobox protein 4-like protein 2-like///double homeobox 4 like 2///double homeobox 4 like 3///double homeobox 4 like 5///double homeobox 4 like 6///double homeobox 4 like 7///double homeobox protein 4-like protein 4-like///double homeobox 4 like 4///doubl…
205037_at	0.0430526	0.00336	3.25954	-1.91286	0.369161	0.369161	IFT27	intraflagellar transport 27
212044_s_at	0.0430576	0.00336	-3.25918	-1.91367	0.74379	-0.74379	RPL27A	ribosomal protein L27a
205877_s_at	0.0431725	0.00337	-3.25784	-1.91666	0.749889	-0.749889	ZC3H7B	zinc finger CCCH-type containing 7B
202589_at	0.0432033	0.00338	3.25707	-1.91838	1.27414	1.27414	TYMS	thymidylate synthetase
213376_at	0.0432764	0.00339	3.25614	-1.92047	0.493487	0.493487	ZBTB1	zinc finger and BTB domain containing 1
207316_at	0.0434037	0.0034	-3.25469	-1.92371	1.51796	-1.51796	HAS1	hyaluronan synthase 1
218611_at	0.0434167	0.0034	3.25433	-1.92451	0.701741	0.701741	IER5	immediate early response 5
208058_s_at	0.0434711	0.00341	-3.25358	-1.9262	1.29678	-1.29678	MGAT3	mannosyl (beta-1,4-)-glycoprotein beta-1,4-N-acetylglucosaminyltransferase
208435_s_at	0.0435153	0.00342	-3.25245	-1.92872	0.774912	-0.774912	AQP6	aquaporin 6
208337_s_at	0.0435561	0.00342	-3.25182	-1.93012	0.521723	-0.521723	NR5A2	nuclear receptor subfamily 5 group A member 2
212125_at	0.0436755	0.00343	-3.25022	-1.93369	0.439779	-0.439779	RANGAP1	Ran GTPase activating protein 1
220200_s_at	0.0437632	0.00345	-3.24869	-1.93713	0.638419	-0.638419	KMT5A	lysine methyltransferase 5A
219990_at	0.0438082	0.00345	3.24803	-1.9386	1.86221	1.86221	E2F8	E2F transcription factor 8
212722_s_at	0.0438827	0.00346	-3.24709	-1.94069	0.558947	-0.558947	JMJD6	arginine demethylase and lysine hydroxylase
210216_x_at	0.0439527	0.00347	3.2462	-1.94269	0.385023	0.385023	RAD1	RAD1 checkpoint DNA exonuclease
202081_at	0.0440357	0.00348	-3.24519	-1.94495	1.09123	-1.09123	IER2	immediate early response 2
205001_s_at	0.044037	0.00348	-3.24462	-1.94621	1.80752	-1.80752	DDX3Y	DEAD-box helicase 3, Y-linked
221004_s_at	0.044037	0.00348	3.24461	-1.94625	1.57832	1.57832	ITM2C	integral membrane protein 2C
217028_at	0.044037	0.00349	3.24411	-1.94735	0.803305	0.803305	CXCR4	C-X-C motif chemokine receptor 4
216191_s_at	0.044037	0.00349	3.244	-1.9476	1.60572	1.60572	TRDV3	T cell receptor delta variable 3
217010_s_at	0.0440967	0.00349	-3.24296	-1.94992	0.946432	-0.946432	CDC25C	cell division cycle 25C
204689_at	0.0440967	0.0035	3.24252	-1.95091	0.510077	0.510077	HHEX	hematopoietically expressed homeobox
215929_at	0.0440967	0.0035	3.24241	-1.95116	1.49224	1.49224	LINC00837	long intergenic non-protein coding RNA 837
206567_s_at	0.0440967	0.0035	-3.24235	-1.95128	0.597402	-0.597402	PHF20	PHD finger protein 20
214568_at	0.0440967	0.0035	-3.24207	-1.9519	1.58694	-1.58694	TPSD1	tryptase delta 1
208212_s_at	0.0440967	0.0035	-3.24192	-1.95224	1.3664	-1.3664	ALK	anaplastic lymphoma receptor tyrosine kinase
222169_x_at	0.0440967	0.0035	-3.2418	-1.95251	1.01096	-1.01096	SH2D3A	SH2 domain containing 3A
216736_at	0.0441104	0.00351	-3.24121	-1.95383	0.894407	-0.894407	TM6SF2	transmembrane 6 superfamily member 2
221083_at	0.0441773	0.00352	-3.24035	-1.95575	1.56512	-1.56512	KCNQ4	potassium voltage-gated channel subfamily Q member 4
35846_at	0.0443647	0.00354	-3.23822	-1.96051	0.547821	-0.547821	THRA	thyroid hormone receptor, alpha
215565_at	0.0443647	0.00354	3.23814	-1.9607	2.34408	2.34408	LOC101929272	uncharacterized LOC101929272
218978_s_at	0.0444912	0.00355	-3.23673	-1.96384	1.50548	-1.50548	SLC25A37	solute carrier family 25 member 37
209214_s_at	0.0445842	0.00356	-3.2354	-1.96681	0.336018	-0.336018	EWSR1	EWS RNA binding protein 1
221928_at	0.0446599	0.00357	-3.23447	-1.96889	1.61335	-1.61335	ACACB	acetyl-CoA carboxylase beta
209720_s_at	0.0447163	0.00357	3.23371	-1.97057	1.41841	1.41841	SERPINB3	serpin family B member 3
200598_s_at	0.0448156	0.00359	-3.23198	-1.97444	1.11386	-1.11386	MIR3652///HSP90B1	microRNA 3652///heat shock protein 90 beta family member 1
209596_at	0.0448156	0.00359	3.23187	-1.97469	1.44505	1.44505	MXRA5	matrix remodeling associated 5
219069_at	0.0451542	0.00362	3.22852	-1.98214	0.570974	0.570974	ANKRD49	ankyrin repeat domain 49
200080_s_at	0.0451692	0.00362	-3.22815	-1.98297	0.452016	-0.452016	H3F3AP4///H3F3B///H3F3A	H3 histone, family 3A, pseudogene 4///H3 histone, family 3B///H3 histone, family 3A
205096_at	0.0453197	0.00364	-3.22615	-1.98743	0.696169	-0.696169	POM121	POM121 transmembrane nucleoporin
203104_at	0.0453197	0.00364	3.22592	-1.98795	0.726425	0.726425	CSF1R	colony stimulating factor 1 receptor
221191_at	0.0453197	0.00365	-3.2254	-1.9891	0.933776	-0.933776	STAG3L3	stromal antigen 3-like 3 (pseudogene)
208775_at	0.0453197	0.00365	3.22538	-1.98914	0.449735	0.449735	XPO1	exportin 1
221009_s_at	0.0453197	0.00365	-3.22518	-1.98959	1.51573	-1.51573	ANGPTL4	angiopoietin like 4
201246_s_at	0.0453197	0.00365	-3.22497	-1.99007	1.16566	-1.16566	LOC101927673///OTUB1	uncharacterized LOC101927673///OTU deubiquitinase, ubiquitin aldehyde binding 1
219888_at	0.0453197	0.00365	3.2249	-1.99022	2.15942	2.15942	SPAG4	sperm associated antigen 4
220758_s_at	0.0453197	0.00365	-3.22447	-1.99118	0.55103	-0.55103	ROBO4	roundabout guidance receptor 4
213497_at	0.0454466	0.00367	-3.22308	-1.99427	0.841714	-0.841714	ABTB2	ankyrin repeat and BTB domain containing 2
219335_at	0.0454626	0.00367	3.22271	-1.99511	0.49843	0.49843	ARMCX5	armadillo repeat containing, X-linked 5
205146_x_at	0.0454642	0.00367	3.22246	-1.99566	1.34287	1.34287	APBA3	amyloid beta precursor protein binding family A member 3
202992_at	0.045479	0.00368	-3.2221	-1.99647	2.15212	-2.15212	C7	complement component 7
202186_x_at	0.0454869	0.00368	-3.22178	-1.99718	0.863384	-0.863384	PPP2R5A	protein phosphatase 2 regulatory subunit B'alpha
204912_at	0.0454869	0.00368	3.22157	-1.99765	0.726056	0.726056	IL10RA	interleukin 10 receptor subunit alpha
202521_at	0.0455143	0.00368	3.22109	-1.99872	0.366337	0.366337	CTCF	CCCTC-binding factor
215437_x_at	0.0456717	0.0037	-3.21943	-2.00241	1.05666	-1.05666	BAZ2A	bromodomain adjacent to zinc finger domain 2A
220585_at	0.0458134	0.00372	-3.21756	-2.00658	1.02366	-1.02366	HKDC1	hexokinase domain containing 1
220291_at	0.0458134	0.00372	-3.2174	-2.00693	0.586254	-0.586254	GDPD2	glycerophosphodiester phosphodiesterase domain containing 2
219897_at	0.0458134	0.00372	-3.21723	-2.00731	0.543679	-0.543679	RNF122	ring finger protein 122
209067_s_at	0.0458403	0.00373	-3.21659	-2.00875	0.503455	-0.503455	HNRNPDL	heterogeneous nuclear ribonucleoprotein D like
216510_x_at	0.0458403	0.00373	3.21653	-2.00887	3.05196	3.05196	IGHV3-23///IGHV4-31///IGHM///IGHG1///IGHA1	immunoglobulin heavy variable 3-23///immunoglobulin heavy variable 4-31///immunoglobulin heavy constant mu///immunoglobulin heavy constant gamma 1 (G1m marker)///immunoglobulin heavy constant alpha 1
218588_s_at	0.0461486	0.00376	3.2126	-2.01761	0.534515	0.534515	FAM114A2	family with sequence similarity 114 member A2
203387_s_at	0.0461486	0.00376	3.21246	-2.01793	0.606094	0.606094	TBC1D4	TBC1 domain family member 4
220457_at	0.0461486	0.00376	-3.21241	-2.01805	1.17194	-1.17194	SAMD4B	sterile alpha motif domain containing 4B
212099_at	0.0461486	0.00376	-3.21239	-2.0181	0.87126	-0.87126	RHOB	ras homolog family member B
203932_at	0.0461856	0.00377	3.21154	-2.01998	1.05589	1.05589	HLA-DMB	major histocompatibility complex, class II, DM beta
201717_at	0.0461856	0.00377	3.21148	-2.02011	0.407199	0.407199	MRPL49	mitochondrial ribosomal protein L49
219528_s_at	0.0461856	0.00377	3.21118	-2.02078	1.29303	1.29303	BCL11B	B-cell CLL/lymphoma 11B
201773_at	0.0461856	0.00377	3.21115	-2.02086	0.403587	0.403587	ADNP	activity dependent neuroprotector homeobox
209028_s_at	0.046213	0.00379	3.20973	-2.02401	0.441513	0.441513	ABI1	abl interactor 1
210029_at	0.046213	0.00379	3.20967	-2.02414	1.21065	1.21065	IDO1	indoleamine 2,3-dioxygenase 1
205375_at	0.046213	0.00379	-3.20932	-2.02493	0.885127	-0.885127	MDFI	MyoD family inhibitor
216605_s_at	0.046213	0.00379	3.20927	-2.02503	1.44633	1.44633	CEACAM21	carcinoembryonic antigen related cell adhesion molecule 21
208338_at	0.046213	0.00379	-3.20917	-2.02527	1.29672	-1.29672	P2RX3	purinergic receptor P2X 3
209622_at	0.046213	0.00379	3.20911	-2.02538	0.391482	0.391482	STK16	serine/threonine kinase 16
211692_s_at	0.046213	0.00379	-3.2089	-2.02586	0.971039	-0.971039	MIR3190///MIR3191///BBC3	microRNA 3190///microRNA 3191///BCL2 binding component 3
220694_at	0.046213	0.0038	-3.20851	-2.02673	1.22276	-1.22276	ASAP1-IT1	ASAP1 intronic transcript 1
206640_x_at	0.046213	0.0038	-3.20819	-2.02744	1.04275	-1.04275	GAGE12D///GAGE12F///GAGE2A///GAGE12H///GAGE12E///GAGE12B///GAGE12C///GAGE12G///GAGE12I///GAGE7///GAGE6///GAGE5///GAGE4///GAGE2C	G antigen 12D///G antigen 12F///G antigen 2A///G antigen 12H///G antigen 12E///G antigen 12B///G antigen 12C///G antigen 12G///G antigen 12I///G antigen 7///G antigen 6///G antigen 5///G antigen 4///G antigen 2C
202503_s_at	0.046213	0.0038	3.20796	-2.02794	1.24438	1.24438	KIAA0101	KIAA0101
212821_at	0.046213	0.00381	-3.2074	-2.02919	0.955158	-0.955158	PLEKHG3	pleckstrin homology and RhoGEF domain containing G3
202717_s_at	0.046213	0.00381	3.2072	-2.02963	0.441493	0.441493	CDC16	cell division cycle 16
218281_at	0.046213	0.00381	3.20717	-2.0297	0.39274	0.39274	MRPL48	mitochondrial ribosomal protein L48
214285_at	0.046213	0.00381	-3.20717	-2.02971	0.922558	-0.922558	FABP3	fatty acid binding protein 3
220937_s_at	0.046213	0.00381	-3.20686	-2.03039	0.718103	-0.718103	ST6GALNAC4	ST6 N-acetylgalactosaminide alpha-2,6-sialyltransferase 4
211382_s_at	0.046213	0.00381	-3.20682	-2.03047	0.604023	-0.604023	TACC2	transforming acidic coiled-coil containing protein 2
214691_x_at	0.0462263	0.00382	3.20626	-2.03172	0.817475	0.817475	FAM63B	family with sequence similarity 63 member B
210632_s_at	0.0462322	0.00382	-3.2058	-2.03276	1.99198	-1.99198	SGCA	sarcoglycan alpha
212150_at	0.0462746	0.00383	3.20472	-2.03516	0.456091	0.456091	EFR3A	EFR3 homolog A
219001_s_at	0.0462746	0.00383	3.20459	-2.03544	0.486471	0.486471	DCAF10	DDB1 and CUL4 associated factor 10
211573_x_at	0.0462746	0.00384	-3.20425	-2.0362	0.990794	-0.990794	TGM2	transglutaminase 2
209237_s_at	0.0462749	0.00384	-3.20402	-2.03671	0.731438	-0.731438	SLC23A2	solute carrier family 23 member 2
222199_s_at	0.046291	0.00384	-3.2036	-2.03765	0.425994	-0.425994	BIN3	bridging integrator 3
204477_at	0.046291	0.00385	3.20343	-2.03802	0.631074	0.631074	RABIF	RAB interacting factor
211451_s_at	0.0463501	0.00385	-3.20243	-2.04024	1.07829	-1.07829	KCNJ4	potassium voltage-gated channel subfamily J member 4
207651_at	0.0463501	0.00386	3.20212	-2.04093	2.10243	2.10243	GPR171	G protein-coupled receptor 171
200677_at	0.0463501	0.00386	3.20201	-2.04119	0.349513	0.349513	PTTG1IP	pituitary tumor-transforming 1 interacting protein
217156_at	0.0464314	0.00387	-3.20106	-2.0433	0.566588	-0.566588	HADHAP1	hydroxyacyl-CoA dehydrogenase/3-ketoacyl-CoA thiolase/enoyl-CoA hydratase (trifunctional protein), alpha subunit pseudogene 1
203474_at	0.0464412	0.00387	3.20075	-2.04399	0.663119	0.663119	IQGAP2	IQ motif containing GTPase activating protein 2
215841_at	0.0464953	0.00388	-3.19964	-2.04646	1.11278	-1.11278	GUCA1B	guanylate cyclase activator 1B
200674_s_at	0.0464953	0.00388	-3.19941	-2.04696	0.376152	-0.376152	RPL32	ribosomal protein L32
212349_at	0.0464953	0.00388	-3.19929	-2.04724	0.658558	-0.658558	POFUT1	protein O-fucosyltransferase 1
201654_s_at	0.0464953	0.00389	-3.19908	-2.04771	1.21801	-1.21801	HSPG2	heparan sulfate proteoglycan 2
211298_s_at	0.0464953	0.00389	-3.19876	-2.0484	1.42433	-1.42433	ALB	albumin
210865_at	0.0465363	0.0039	3.19803	-2.05002	0.842572	0.842572	FASLG	Fas ligand
220160_s_at	0.0465363	0.0039	-3.19786	-2.05041	0.559923	-0.559923	KPTN	kaptin, actin binding protein
203676_at	0.0465363	0.0039	-3.19767	-2.05082	1.08061	-1.08061	GNS	glucosamine (N-acetyl)-6-sulfatase
220743_at	0.0465531	0.0039	3.1973	-2.05165	0.765862	0.765862	C16orf72	chromosome 16 open reading frame 72
218098_at	0.0466294	0.00391	3.1963	-2.05388	0.427516	0.427516	ARFGEF2	ADP ribosylation factor guanine nucleotide exchange factor 2
204186_s_at	0.0466294	0.00391	3.19618	-2.05414	0.509335	0.509335	PPID	peptidylprolyl isomerase D
217100_s_at	0.0466377	0.00392	3.19588	-2.0548	0.427017	0.427017	UBXN7	UBX domain protein 7
204117_at	0.0467752	0.00393	3.19422	-2.0585	0.411381	0.411381	PREP	prolyl endopeptidase
218980_at	0.0467841	0.00394	-3.19377	-2.05949	1.45618	-1.45618	FHOD3	formin homology 2 domain containing 3
217279_x_at	0.0467841	0.00394	-3.19348	-2.06014	1.30205	-1.30205	MMP14	matrix metallopeptidase 14
210484_s_at	0.0468554	0.00395	-3.19262	-2.06204	1.29786	-1.29786	LOC254896///TNFRSF10C	uncharacterized LOC254896///TNF receptor superfamily member 10c
201248_s_at	0.0469255	0.00395	-3.19178	-2.06391	0.417447	-0.417447	SREBF2	sterol regulatory element binding transcription factor 2
209933_s_at	0.0469506	0.00396	3.19134	-2.06489	0.95167	0.95167	CD300A	CD300a molecule
202811_at	0.0470832	0.00397	3.18995	-2.06798	0.320754	0.320754	STAMBP	STAM binding protein
205989_s_at	0.0471027	0.00398	-3.189	-2.07008	1.50414	-1.50414	MOG	myelin oligodendrocyte glycoprotein
201161_s_at	0.0471027	0.00398	-3.18883	-2.07047	0.719994	-0.719994	YBX3	Y-box binding protein 3
208390_s_at	0.0471027	0.00398	-3.18868	-2.07081	0.78665	-0.78665	GLP1R	glucagon like peptide 1 receptor
221019_s_at	0.0471538	0.00399	-3.18801	-2.07229	0.534889	-0.534889	COLEC12	collectin subfamily member 12
217066_s_at	0.0473067	0.00401	-3.18601	-2.07672	1.51436	-1.51436	DMPK	dystrophia myotonica protein kinase
209701_at	0.0473067	0.00401	-3.18601	-2.07673	0.448726	-0.448726	ERAP1	endoplasmic reticulum aminopeptidase 1
204311_at	0.0473067	0.00401	-3.186	-2.07674	0.741286	-0.741286	ATP1B2	ATPase Na+/K+ transporting subunit beta 2
213965_s_at	0.0473283	0.00402	-3.18537	-2.07813	0.991641	-0.991641	CHD5	chromodomain helicase DNA binding protein 5
217799_x_at	0.0473479	0.00402	-3.18498	-2.079	0.617432	-0.617432	UBE2H	ubiquitin conjugating enzyme E2 H
212404_s_at	0.0473515	0.00403	-3.18435	-2.0804	0.642174	-0.642174	UBE3B	ubiquitin protein ligase E3B
204654_s_at	0.0473515	0.00403	3.18435	-2.08041	1.12505	1.12505	TFAP2A	transcription factor AP-2 alpha
216617_s_at	0.0473515	0.00403	-3.18429	-2.08053	1.15709	-1.15709	MAG	myelin associated glycoprotein
200025_s_at	0.047357	0.00403	-3.18403	-2.08112	0.319442	-0.319442	RPL27	ribosomal protein L27
89948_at	0.047375	0.00403	-3.18365	-2.08196	0.39852	-0.39852	PCIF1	PDX1 C-terminal inhibiting factor 1
218775_s_at	0.0475796	0.00405	-3.18142	-2.0869	0.813038	-0.813038	WWC2///CLDN22	WW and C2 domain containing 2///claudin 22
208090_s_at	0.0476334	0.00406	-3.18074	-2.08842	0.855436	-0.855436	AIRE	autoimmune regulator
209184_s_at	0.0476487	0.00406	-3.18038	-2.0892	0.784167	-0.784167	IRS2	insulin receptor substrate 2
211019_s_at	0.0477141	0.00408	-3.1791	-2.09205	0.815483	-0.815483	LSS	lanosterol synthase (2,3-oxidosqualene-lanosterol cyclase)
215149_at	0.0477141	0.00408	-3.17873	-2.09288	0.933944	-0.933944	AJAP1	adherens junctions associated protein 1
209405_s_at	0.0477141	0.00408	-3.17866	-2.09303	0.521018	-0.521018	FAM3A	family with sequence similarity 3 member A
207989_at	0.0477141	0.00408	3.17851	-2.09337	1.75	1.75	OPRM1	opioid receptor mu 1
217538_at	0.047725	0.00409	-3.17819	-2.09406	1.70072	-1.70072	SGSM2	small G protein signaling modulator 2
219118_at	0.0478264	0.0041	3.17666	-2.09746	1.31401	1.31401	FKBP11	FK506 binding protein 11
218829_s_at	0.0478264	0.0041	-3.17659	-2.09761	0.514442	-0.514442	CHD7	chromodomain helicase DNA binding protein 7
209603_at	0.0478264	0.0041	3.1764	-2.09803	1.23873	1.23873	GATA3	GATA binding protein 3
216856_s_at	0.0478264	0.00411	-3.17608	-2.09874	1.63213	-1.63213	DLEU2	deleted in lymphocytic leukemia 2 (non-protein coding)
200740_s_at	0.0478332	0.00411	3.17564	-2.09973	0.369499	0.369499	SUMO3	small ubiquitin-like modifier 3
204577_s_at	0.0478332	0.00411	-3.17551	-2.1	0.554125	-0.554125	CLUAP1	clusterin associated protein 1
213309_at	0.048125	0.00414	3.17272	-2.1062	0.815938	0.815938	PLCL2	phospholipase C like 2
205033_s_at	0.048125	0.00414	-3.17234	-2.10704	0.739732	-0.739732	DEFA1B///DEFA3///DEFA1	defensin alpha 1B///defensin alpha 3///defensin alpha 1
208440_at	0.0481532	0.00415	-3.17188	-2.10806	0.609381	-0.609381	LINC01565	long intergenic non-protein coding RNA 1565
209584_x_at	0.0482522	0.00417	3.17015	-2.11188	0.716995	0.716995	APOBEC3C	apolipoprotein B mRNA editing enzyme catalytic subunit 3C
216845_x_at	0.0482522	0.00417	3.17007	-2.11206	1.0381	1.0381	KMT2D	lysine methyltransferase 2D
219017_at	0.0482522	0.00417	3.16994	-2.11234	0.60206	0.60206	ETNK1	ethanolamine kinase 1
219314_s_at	0.048275	0.00417	-3.16949	-2.11334	0.524042	-0.524042	ZNF219	zinc finger protein 219
205798_at	0.048275	0.00417	3.16932	-2.11373	1.53695	1.53695	IL7R	interleukin 7 receptor
221015_s_at	0.0483049	0.00418	-3.16884	-2.11478	0.736007	-0.736007	CDADC1	cytidine and dCMP deaminase domain containing 1
210469_at	0.0483624	0.00419	-3.16749	-2.11777	1.19731	-1.19731	DLG5	discs large MAGUK scaffold protein 5
220823_at	0.0483624	0.00419	-3.16745	-2.11786	1.10361	-1.10361	LOC729164	hCG1732469
210457_x_at	0.0483624	0.0042	-3.16698	-2.1189	1.00466	-1.00466	HMGA1	high mobility group AT-hook 1
201598_s_at	0.0483624	0.0042	-3.16684	-2.11921	0.503841	-0.503841	INPPL1	inositol polyphosphate phosphatase like 1
210220_at	0.0483738	0.0042	3.16653	-2.1199	1.41465	1.41465	FZD2	frizzled class receptor 2
211765_x_at	0.0484566	0.00422	-3.16517	-2.12292	0.349262	-0.349262	PPIA	peptidylprolyl isomerase A
221026_s_at	0.0484566	0.00422	3.16496	-2.12337	1.07558	1.07558	SCRT1	scratch family transcriptional repressor 1
206221_at	0.0484566	0.00422	-3.1647	-2.12395	1.18332	-1.18332	RASA3	RAS p21 protein activator 3
214424_s_at	0.0484566	0.00422	-3.16453	-2.12432	1.26144	-1.26144	ALDOB	aldolase, fructose-bisphosphate B
219158_s_at	0.0484793	0.00423	-3.16412	-2.12523	0.80047	-0.80047	NAA15	N(alpha)-acetyltransferase 15, NatA auxiliary subunit
200729_s_at	0.0484849	0.00423	3.16371	-2.12614	0.463623	0.463623	ACTR2	ARP2 actin related protein 2 homolog
207193_at	0.0484849	0.00423	-3.16354	-2.12652	1.25064	-1.25064	AGRP	agouti related neuropeptide
219675_s_at	0.0484849	0.00423	3.16344	-2.12675	0.390396	0.390396	UXS1	UDP-glucuronate decarboxylase 1
201753_s_at	0.0485465	0.00424	3.16255	-2.12871	0.742626	0.742626	ADD3	adducin 3
204182_s_at	0.0485465	0.00424	-3.16248	-2.12887	0.740971	-0.740971	ZBTB43	zinc finger and BTB domain containing 43
206099_at	0.0485882	0.00425	3.16191	-2.13013	0.697586	0.697586	PRKCH	protein kinase C eta
202825_at	0.0486003	0.00425	-3.16141	-2.13123	0.687762	-0.687762	SLC25A4	solute carrier family 25 member 4
201454_s_at	0.0486003	0.00426	-3.16138	-2.1313	0.549281	-0.549281	NPEPPS	aminopeptidase puromycin sensitive
201711_x_at	0.0486413	0.00426	-3.16081	-2.13255	0.590923	-0.590923	RANBP2	RAN binding protein 2
215310_at	0.0486479	0.00426	-3.16054	-2.13315	0.945029	-0.945029	APC	APC, WNT signaling pathway regulator
217384_x_at	0.0487458	0.00427	3.1595	-2.13547	1.93408	1.93408	LOC100293211	uncharacterized LOC100293211
210990_s_at	0.0487627	0.00428	-3.15914	-2.13626	1.59287	-1.59287	LAMA4	laminin subunit alpha 4
205766_at	0.0487876	0.00428	-3.15871	-2.1372	1.15173	-1.15173	TCAP	titin-cap
216947_at	0.0488114	0.00429	-3.1583	-2.13812	1.27002	-1.27002	DES	desmin
215712_s_at	0.048825	0.00429	-3.15754	-2.13978	0.700961	-0.700961	IGFALS	insulin like growth factor binding protein acid labile subunit
220570_at	0.0489072	0.00431	-3.1565	-2.14209	1.09881	-1.09881	RETN	resistin
213402_at	0.0489072	0.00431	-3.15642	-2.14227	0.631168	-0.631168	ZNF787	zinc finger protein 787
32209_at	0.0489636	0.00431	3.15567	-2.14394	0.43592	0.43592	FAM89B	family with sequence similarity 89 member B
204952_at	0.0489636	0.00432	-3.15552	-2.14427	0.910295	-0.910295	LYPD3	LY6/PLAUR domain containing 3
200924_s_at	0.0490024	0.00432	-3.15498	-2.14546	0.486402	-0.486402	SLC3A2	solute carrier family 3 member 2
205822_s_at	0.0490852	0.00433	-3.15406	-2.14749	0.504557	-0.504557	HMGCS1	3-hydroxy-3-methylglutaryl-CoA synthase 1
216139_s_at	0.0491321	0.00434	-3.15324	-2.1493	1.23105	-1.23105	MAPK8IP3	mitogen-activated protein kinase 8 interacting protein 3
219591_at	0.0492014	0.00435	-3.15244	-2.15107	0.829096	-0.829096	CEND1	cell cycle exit and neuronal differentiation 1
220295_x_at	0.049268	0.00436	3.15146	-2.15323	0.934315	0.934315	DEPDC1	DEP domain containing 1
209497_s_at	0.049268	0.00436	3.15128	-2.15364	0.465322	0.465322	RBM4B	RNA binding motif protein 4B
217950_at	0.049268	0.00436	3.15104	-2.15417	0.416142	0.416142	NOSIP	nitric oxide synthase interacting protein
209767_s_at	0.0492727	0.00437	-3.15066	-2.155	1.56937	-1.56937	SEPT5-GP1BB///SEPT5///GP1BB	SEPT5-GP1BB readthrough///septin 5///glycoprotein Ib platelet beta subunit
212862_at	0.0492727	0.00437	3.15045	-2.15547	0.380576	0.380576	CDS2	CDP-diacylglycerol synthase 2
208772_at	0.049379	0.00438	-3.14905	-2.15857	0.455585	-0.455585	ANKHD1-EIF4EBP3///ANKHD1	ANKHD1-EIF4EBP3 readthrough///ankyrin repeat and KH domain containing 1
201098_at	0.0494516	0.00439	3.14815	-2.16055	0.389756	0.389756	COPB2	coatomer protein complex subunit beta 2
201835_s_at	0.0494516	0.00439	-3.14801	-2.16085	0.424734	-0.424734	PRKAB1	protein kinase AMP-activated non-catalytic subunit beta 1
219849_at	0.0495052	0.0044	3.14724	-2.16256	1.03271	1.03271	ZNF671	zinc finger protein 671
217365_at	0.0495052	0.0044	-3.14714	-2.16278	0.841336	-0.841336	PRAMEF11	PRAME family member 11
213202_at	0.0495256	0.00441	-3.14666	-2.16384	0.78261	-0.78261	SETD1A	SET domain containing 1A
206693_at	0.0495256	0.00441	3.14655	-2.16409	0.885917	0.885917	IL7	interleukin 7
208973_at	0.0495941	0.00442	-3.14576	-2.16582	0.366727	-0.366727	ERI3	ERI1 exoribonuclease family member 3
200781_s_at	0.049695	0.00443	-3.14471	-2.16815	0.369661	-0.369661	RPS15A	ribosomal protein S15a
221521_s_at	0.0497229	0.00443	3.14426	-2.16913	1.65267	1.65267	GINS2	GINS complex subunit 2
48531_at	0.0497708	0.00444	3.14365	-2.17048	0.488735	0.488735	TNIP2	TNFAIP3 interacting protein 2
214794_at	0.0499693	0.00446	-3.14179	-2.1746	0.67845	-0.67845	PA2G4	proliferation-associated 2G4
208994_s_at	0.0501558	0.00448	-3.13997	-2.17861	0.50904	-0.50904	PPIG	peptidylprolyl isomerase G
219339_s_at	0.0501558	0.00448	-3.13982	-2.17896	0.87956	-0.87956	EHMT1	euchromatic histone lysine methyltransferase 1
201136_at	0.0501784	0.00449	3.13942	-2.17983	0.535825	0.535825	PLP2	proteolipid protein 2
218663_at	0.0502453	0.0045	3.13849	-2.18188	1.69262	1.69262	NCAPG	non-SMC condensin I complex subunit G
206407_s_at	0.0502453	0.0045	3.13828	-2.18235	1.56683	1.56683	CCL13	C-C motif chemokine ligand 13
215152_at	0.0502453	0.0045	3.13806	-2.18282	1.54387	1.54387	MYB	MYB proto-oncogene, transcription factor
211639_x_at	0.0502585	0.00451	3.13754	-2.18399	2.48029	2.48029	IGHV4-31///IGHM///IGHG4///IGHG3///IGHG1///IGHD///IGHA2///IGHA1///IGH	immunoglobulin heavy variable 4-31///immunoglobulin heavy constant mu///immunoglobulin heavy constant gamma 4 (G4m marker)///immunoglobulin heavy constant gamma 3 (G3m marker)///immunoglobulin heavy constant gamma 1 (G1m marker)///immunoglobulin heavy constant delta///immunoglobulin heavy constant alpha 2 (A2m marker)///immunoglobulin heavy constant alpha 1///immunoglobulin heavy locus
221933_at	0.0502585	0.00451	3.1375	-2.18406	1.77524	1.77524	NLGN4X	neuroligin 4, X-linked
217967_s_at	0.0503426	0.00452	3.13639	-2.18652	0.639933	0.639933	FAM129A	family with sequence similarity 129 member A
205808_at	0.0503554	0.00452	-3.13607	-2.18721	1.99306	-1.99306	ASPH	aspartate beta-hydroxylase
206466_at	0.0503748	0.00453	3.1357	-2.18803	1.17723	1.17723	ACSBG1	acyl-CoA synthetase bubblegum family member 1
208476_s_at	0.0505958	0.00455	-3.13367	-2.19251	0.942751	-0.942751	FRMD4A	FERM domain containing 4A
218646_at	0.0505962	0.00455	3.13346	-2.19298	0.4068	0.4068	HPF1	histone PARylation factor 1
213407_at	0.0506156	0.00455	-3.13309	-2.19379	0.451224	-0.451224	PHLPP2	PH domain and leucine rich repeat protein phosphatase 2
213129_s_at	0.0506311	0.00456	-3.13276	-2.19453	0.459672	-0.459672	LOC101060817///GCSH	glycine cleavage system H protein, mitochondrial-like///glycine cleavage system protein H
212431_at	0.0506353	0.00456	-3.13251	-2.19506	0.511595	-0.511595	HMGXB3	HMG-box containing 3
217060_at	0.050828	0.00458	3.13031	-2.19992	0.852161	0.852161	TRBV16	T cell receptor beta variable 16 (gene/pseudogene)
212683_at	0.0508345	0.00459	-3.12999	-2.20064	0.491509	-0.491509	SLC25A44	solute carrier family 25 member 44
216184_s_at	0.0508345	0.00459	-3.12984	-2.20096	1.0833	-1.0833	RIMS1	regulating synaptic membrane exocytosis 1
204109_s_at	0.0509242	0.0046	-3.1289	-2.20303	0.515312	-0.515312	NFYA	nuclear transcription factor Y subunit alpha
203685_at	0.0509443	0.0046	3.12852	-2.20385	0.925745	0.925745	BCL2	BCL2, apoptosis regulator
218585_s_at	0.051163	0.00463	3.12653	-2.20825	1.34222	1.34222	DTL	denticleless E3 ubiquitin protein ligase homolog
218534_s_at	0.0512323	0.00464	3.12516	-2.21126	0.371175	0.371175	AGGF1	angiogenic factor with G-patch and FHA domains 1
204398_s_at	0.0512323	0.00464	-3.12514	-2.21131	0.529789	-0.529789	EML2	echinoderm microtubule associated protein like 2
219143_s_at	0.0513087	0.00465	-3.12431	-2.21314	0.428143	-0.428143	RPP25	ribonuclease P/MRP subunit p25
216551_x_at	0.0513286	0.00466	-3.12371	-2.21447	0.638622	-0.638622	PLCG1	phospholipase C gamma 1
206121_at	0.0513286	0.00466	3.12353	-2.21486	0.975723	0.975723	AMPD1	adenosine monophosphate deaminase 1
204395_s_at	0.0515139	0.00468	-3.12182	-2.21862	0.737232	-0.737232	GRK5	G protein-coupled receptor kinase 5
212472_at	0.0515229	0.00468	3.12137	-2.21961	0.910655	0.910655	MICAL2	microtubule associated monooxygenase, calponin and LIM domain containing 2
205765_at	0.0515229	0.00468	-3.12134	-2.21969	1.41371	-1.41371	CYP3A5	cytochrome P450 family 3 subfamily A member 5
220094_s_at	0.0515817	0.00469	3.12065	-2.2212	0.466027	0.466027	MCUR1	mitochondrial calcium uniporter regulator 1
213877_x_at	0.0516985	0.00471	-3.11947	-2.2238	1.13048	-1.13048	TCEB2	transcription elongation factor B subunit 2
203713_s_at	0.0516985	0.00471	3.1193	-2.22418	0.584436	0.584436	LLGL2	LLGL2, scribble cell polarity complex component
211008_s_at	0.0517105	0.00471	-3.11899	-2.22485	0.852683	-0.852683	UBE2I	ubiquitin conjugating enzyme E2 I
221119_at	0.0517455	0.00472	-3.11831	-2.22636	1.00777	-1.00777	ARHGEF38	Rho guanine nucleotide exchange factor 38
213556_at	0.0517455	0.00472	3.1183	-2.22637	0.805904	0.805904	PINLYP	phospholipase A2 inhibitor and LY6/PLAUR domain containing
35776_at	0.0517565	0.00472	-3.11801	-2.22702	0.540752	-0.540752	ITSN1	intersectin 1
212444_at	0.0518341	0.00473	-3.11718	-2.22885	1.62849	-1.62849	GPRC5A	G protein-coupled receptor class C group 5 member A
210309_at	0.0518642	0.00474	-3.11673	-2.22983	0.715904	-0.715904	RECQL5	RecQ like helicase 5
212392_s_at	0.0519003	0.00474	-3.11623	-2.23092	1.31264	-1.31264	LOC101930416///LOC101929792///LOC100996724///PDE4DIP	myomegalin-like///uncharacterized LOC101929792///phosphodiesterase 4D interacting protein-like///phosphodiesterase 4D interacting protein
217838_s_at	0.0521124	0.00477	3.11412	-2.23557	0.67864	0.67864	EVL	Enah/Vasp-like
213843_x_at	0.0522492	0.00478	-3.11261	-2.23888	0.852447	-0.852447	SLC6A8	solute carrier family 6 member 8
202509_s_at	0.0522593	0.00479	-3.11233	-2.23951	1.13932	-1.13932	TNFAIP2	TNF alpha induced protein 2
201475_x_at	0.0522922	0.00479	3.11175	-2.24078	0.492933	0.492933	MIR6758///MARS	microRNA 6758///methionyl-tRNA synthetase
204741_at	0.0522922	0.00479	-3.11166	-2.24099	1.1488	-1.1488	BICD1	BICD cargo adaptor 1
219918_s_at	0.0523564	0.0048	3.11083	-2.24281	2.121	2.121	ASPM	abnormal spindle microtubule assembly
217168_s_at	0.0524148	0.00481	3.11007	-2.24449	0.542035	0.542035	HERPUD1	homocysteine inducible ER protein with ubiquitin like domain 1
219431_at	0.0524488	0.00482	-3.10952	-2.24568	0.483448	-0.483448	ARHGAP10	Rho GTPase activating protein 10
219769_at	0.0525099	0.00483	3.1087	-2.2475	1.44721	1.44721	INCENP	inner centromere protein
212350_at	0.0525111	0.00483	3.10848	-2.24797	0.354862	0.354862	TBC1D1	TBC1 domain family member 1
200848_at	0.0525505	0.00484	-3.10782	-2.24943	0.402608	-0.402608	AHCYL1	adenosylhomocysteinase like 1
210038_at	0.0525567	0.00484	3.10751	-2.25011	0.968849	0.968849	PRKCQ	protein kinase C theta
221268_s_at	0.0525586	0.00484	3.10727	-2.25063	0.637947	0.637947	SGPP1	sphingosine-1-phosphate phosphatase 1
33768_at	0.052565	0.00485	-3.10683	-2.2516	0.492629	-0.492629	DMWD	dystrophia myotonica, WD repeat containing
205110_s_at	0.0526268	0.00486	-3.10594	-2.25357	0.919984	-0.919984	FGF13	fibroblast growth factor 13
204947_at	0.0526509	0.00487	-3.10554	-2.25443	0.962192	-0.962192	E2F1	E2F transcription factor 1
218542_at	0.0527258	0.00487	3.10474	-2.25618	1.52877	1.52877	CEP55	centrosomal protein 55
214232_at	0.0527577	0.00488	-3.10414	-2.25751	0.851786	-0.851786	ABCF2	ATP binding cassette subfamily F member 2
218601_at	0.0527577	0.00488	-3.10409	-2.25763	0.42343	-0.42343	URGCP	upregulator of cell proliferation
222377_at	0.0528415	0.00489	3.10322	-2.25954	1.00355	1.00355	TBX10	T-box 10
203995_at	0.0528942	0.0049	-3.1026	-2.26089	1.19667	-1.19667	C21orf2	chromosome 21 open reading frame 2
216937_s_at	0.0529461	0.00491	3.10199	-2.26224	1.02232	1.02232	RS1	retinoschisin 1
210405_x_at	0.0529899	0.00492	-3.10103	-2.26433	1.31921	-1.31921	TNFRSF10B	TNF receptor superfamily member 10b
1773_at	0.0530735	0.00493	-3.10017	-2.26622	0.532783	-0.532783	CHURC1-FNTB///FNTB	CHURC1-FNTB readthrough///farnesyltransferase, CAAX box, beta
201613_s_at	0.0532314	0.00494	3.09873	-2.26939	0.848576	0.848576	AP1G2	adaptor related protein complex 1 gamma 2 subunit
201359_at	0.0532774	0.00496	3.09777	-2.2715	0.304659	0.304659	COPB1	coatomer protein complex subunit beta 1
221135_s_at	0.0532774	0.00496	3.09773	-2.2716	0.498211	0.498211	ASTE1	asteroid homolog 1 (Drosophila)
211245_x_at	0.0532774	0.00496	3.09744	-2.27224	1.19972	1.19972	KIR2DL4	killer cell immunoglobulin like receptor, two Ig domains and long cytoplasmic tail 4
219275_at	0.0532774	0.00496	-3.09738	-2.27235	0.470098	-0.470098	PDCD5	programmed cell death 5
215033_at	0.0532774	0.00496	-3.09736	-2.27241	1.60583	-1.60583	TM4SF1	transmembrane 4 L six family member 1
206462_s_at	0.053409	0.00498	-3.09612	-2.27511	0.491635	-0.491635	NTRK3	neurotrophic receptor tyrosine kinase 3
219653_at	0.0534345	0.00498	-3.09565	-2.27615	1.22369	-1.22369	LSM14B	LSM family member 14B
221005_s_at	0.0534345	0.00498	-3.09552	-2.27643	0.456541	-0.456541	PTDSS2	phosphatidylserine synthase 2
220742_s_at	0.0536152	0.005	3.09374	-2.28035	0.392415	0.392415	NGLY1	N-glycanase 1
207458_at	0.0536152	0.005	-3.09371	-2.28042	1.18452	-1.18452	RHPN1-AS1	RHPN1 antisense RNA 1 (head to head)
202720_at	0.0536458	0.00501	3.09327	-2.28138	0.457009	0.457009	TES	testin LIM domain protein
218009_s_at	0.0536989	0.00502	3.09264	-2.28276	0.852731	0.852731	PRC1	protein regulator of cytokinesis 1
214800_x_at	0.0536989	0.00502	-3.09245	-2.28317	0.629891	-0.629891	BTF3	basic transcription factor 3
203409_at	0.053747	0.00503	3.09181	-2.28457	0.863128	0.863128	DDB2	damage specific DNA binding protein 2
210386_s_at	0.0537665	0.00503	3.09132	-2.28565	0.364839	0.364839	MTX1	metaxin 1
212949_at	0.0537868	0.00504	3.09097	-2.28643	1.36481	1.36481	NCAPH	non-SMC condensin I complex subunit H
208002_s_at	0.0538548	0.00505	3.09024	-2.28803	0.603729	0.603729	ACOT7	acyl-CoA thioesterase 7
211684_s_at	0.0538586	0.00505	3.09001	-2.28854	0.349577	0.349577	DYNC1I2	dynein cytoplasmic 1 intermediate chain 2
219389_at	0.0538599	0.00505	-3.08957	-2.28948	1.20255	-1.20255	SUSD4	sushi domain containing 4
201316_at	0.0538599	0.00506	3.0894	-2.28988	0.457937	0.457937	PSMA2	proteasome subunit alpha 2
212047_s_at	0.053994	0.00507	3.08815	-2.2926	0.502548	0.502548	RNF167	ring finger protein 167
201888_s_at	0.0540049	0.00508	-3.08762	-2.29377	0.649145	-0.649145	IL13RA1	interleukin 13 receptor subunit alpha 1
220303_at	0.0540049	0.00508	-3.08748	-2.29407	0.548021	-0.548021	PDZD3	PDZ domain containing 3
205774_at	0.0540049	0.00508	-3.08747	-2.2941	1.20502	-1.20502	F12	coagulation factor XII
220010_at	0.0540977	0.00509	3.08655	-2.29611	1.12525	1.12525	KCNE5	potassium voltage-gated channel subfamily E regulatory subunit 5
201263_at	0.05417	0.0051	-3.08577	-2.29782	0.444544	-0.444544	TARS	threonyl-tRNA synthetase
217951_s_at	0.0542061	0.00511	-3.08493	-2.29967	0.783014	-0.783014	PHF3	PHD finger protein 3
219586_at	0.0542061	0.00511	-3.08483	-2.29989	1.13233	-1.13233	WDR59	WD repeat domain 59
207444_at	0.0543918	0.00513	-3.08309	-2.30371	0.487416	-0.487416	SLC22A13	solute carrier family 22 member 13
222054_at	0.0544378	0.00514	-3.0825	-2.30499	1.24793	-1.24793	PPIEL	peptidylprolyl isomerase E like pseudogene
202846_s_at	0.0544378	0.00514	3.08233	-2.30536	0.536359	0.536359	PIGC	phosphatidylinositol glycan anchor biosynthesis class C
212420_at	0.0546783	0.00517	-3.08029	-2.30984	0.803157	-0.803157	ELF1	E74 like ETS transcription factor 1
217696_at	0.0547577	0.00518	3.07948	-2.31161	1.03481	1.03481	FUT7	fucosyltransferase 7
220411_x_at	0.0548235	0.00519	-3.07878	-2.31314	1.47906	-1.47906	PODNL1	podocan like 1
217225_x_at	0.0548844	0.00519	3.07811	-2.3146	0.462819	0.462819	LOC101060373///NOMO3///NOMO2///NOMO1	uncharacterized LOC101060373///NODAL modulator 3///NODAL modulator 2///NODAL modulator 1
207268_x_at	0.0550242	0.00522	-3.07645	-2.31824	0.523012	-0.523012	ABI2	abl-interactor 2
210172_at	0.055053	0.00522	-3.07604	-2.31915	0.811679	-0.811679	SF1	splicing factor 1
216917_s_at	0.0551372	0.00523	3.0752	-2.32098	1.33873	1.33873	SYCP1	synaptonemal complex protein 1
203084_at	0.0551796	0.00524	-3.0744	-2.32273	1.31653	-1.31653	TGFB1	transforming growth factor beta 1
217368_at	0.0551796	0.00524	3.07436	-2.32281	0.509969	0.509969	ATP5G2P1	ATP synthase, H+ transporting, mitochondrial Fo complex subunit C2 (subunit 9) pseudogene 1
216221_s_at	0.0551796	0.00524	3.07423	-2.3231	0.325706	0.325706	PUM2	pumilio RNA binding family member 2
203361_s_at	0.0551847	0.00525	3.07375	-2.32415	0.461211	0.461211	GJA9-MYCBP///MYCBP	GJA9-MYCBP readthrough///MYC binding protein
219826_at	0.0551847	0.00525	3.07365	-2.32438	0.639816	0.639816	ZNF419	zinc finger protein 419
217136_at	0.0552264	0.00526	-3.07297	-2.32585	1.66586	-1.66586	PPIAL4C///PPIAL4A///PPIAL4G	peptidylprolyl isomerase A like 4C///peptidylprolyl isomerase A like 4A///peptidylprolyl isomerase A like 4G
222225_at	0.0552264	0.00526	-3.07266	-2.32654	1.32161	-1.32161	RPL23AP53	ribosomal protein L23a pseudogene 53
201964_at	0.0552264	0.00527	3.07227	-2.32739	0.406103	0.406103	SETX	senataxin
205196_s_at	0.0552264	0.00527	-3.07195	-2.32809	1.05921	-1.05921	AP1S1	adaptor related protein complex 1 sigma 1 subunit
221199_at	0.0552264	0.00527	-3.07195	-2.32809	0.531557	-0.531557	GFRA4	GDNF family receptor alpha 4
205723_at	0.0552354	0.00527	-3.07168	-2.32867	0.626763	-0.626763	CNTFR	ciliary neurotrophic factor receptor
212494_at	0.0552794	0.00528	-3.071	-2.33018	0.922273	-0.922273	TNS2	tensin 2
212322_at	0.0552794	0.00528	3.07096	-2.33026	0.739992	0.739992	SGPL1	sphingosine-1-phosphate lyase 1
210052_s_at	0.0552808	0.00529	3.07075	-2.33072	1.15304	1.15304	TPX2	TPX2, microtubule nucleation factor
219799_s_at	0.0552897	0.00529	3.07035	-2.33159	1.05962	1.05962	DHRS9	dehydrogenase/reductase 9
206158_s_at	0.0552897	0.00529	-3.07029	-2.33173	0.400573	-0.400573	CNBP	CCHC-type zinc finger nucleic acid binding protein
221428_s_at	0.0553654	0.0053	3.06952	-2.33341	0.46866	0.46866	TBL1XR1	transducin (beta)-like 1 X-linked receptor 1
209533_s_at	0.0554353	0.00532	3.06824	-2.3362	0.371599	0.371599	PLAA	phospholipase A2 activating protein
205829_at	0.0554353	0.00532	-3.06814	-2.33643	0.842935	-0.842935	HSD17B1	hydroxysteroid 17-beta dehydrogenase 1
210977_s_at	0.0554353	0.00533	-3.06756	-2.33769	0.744089	-0.744089	HSF4	heat shock transcription factor 4
216918_s_at	0.0554353	0.00533	-3.06741	-2.33803	0.432259	-0.432259	DST	dystonin
203482_at	0.0555906	0.00535	3.06585	-2.34142	0.518887	0.518887	SLF2	SMC5-SMC6 complex localization factor 2
201776_s_at	0.0556085	0.00536	3.06513	-2.34301	0.393509	0.393509	EFCAB14	EF-hand calcium binding domain 14
204882_at	0.0556085	0.00536	3.06497	-2.34335	1.28853	1.28853	ARHGAP25	Rho GTPase activating protein 25
204204_at	0.0556085	0.00536	3.06494	-2.34343	0.597294	0.597294	SLC31A2	solute carrier family 31 member 2
209248_at	0.0556299	0.00537	3.0645	-2.34438	0.568495	0.568495	GHITM	growth hormone inducible transmembrane protein
211040_x_at	0.0556299	0.00537	-3.06427	-2.34489	0.607696	-0.607696	GTSE1	G2 and S-phase expressed 1
219283_at	0.0556299	0.00537	3.06417	-2.3451	0.548741	0.548741	C1GALT1C1	C1GALT1 specific chaperone 1
221317_x_at	0.0556299	0.00537	3.06399	-2.34549	1.041	1.041	PCDHB6	protocadherin beta 6
201747_s_at	0.0556556	0.00538	-3.06352	-2.34652	0.747908	-0.747908	SAFB	scaffold attachment factor B
211005_at	0.0556556	0.00538	3.06341	-2.34676	0.904468	0.904468	LAT	linker for activation of T-cells
203973_s_at	0.0556987	0.00539	-3.06289	-2.3479	0.645765	-0.645765	CEBPD	CCAAT/enhancer binding protein delta
217360_x_at	0.0557499	0.00539	3.06231	-2.34917	2.14638	2.14638	IGHV4-31///IGHM///IGHG3///IGHG1///IGHA1	immunoglobulin heavy variable 4-31///immunoglobulin heavy constant mu///immunoglobulin heavy constant gamma 3 (G3m marker)///immunoglobulin heavy constant gamma 1 (G1m marker)///immunoglobulin heavy constant alpha 1
221365_at	0.0557669	0.0054	-3.06195	-2.34995	1.03897	-1.03897	MLNR	motilin receptor
219551_at	0.0557669	0.0054	3.06164	-2.35062	1.0477	1.0477	EAF2	ELL associated factor 2
217198_x_at	0.0557669	0.00541	3.06137	-2.35122	1.60526	1.60526	IGHG1///IGHD///IGHA2///IGH	immunoglobulin heavy constant gamma 1 (G1m marker)///immunoglobulin heavy constant delta///immunoglobulin heavy constant alpha 2 (A2m marker)///immunoglobulin heavy locus
207179_at	0.0557669	0.00541	-3.06117	-2.35166	0.640487	-0.640487	TLX1	T-cell leukemia homeobox 1
204961_s_at	0.0557709	0.00541	3.06079	-2.35248	1.53792	1.53792	NCF1C///NCF1B///NCF1	neutrophil cytosolic factor 1C pseudogene///neutrophil cytosolic factor 1B pseudogene///neutrophil cytosolic factor 1
219463_at	0.0558549	0.00542	3.05997	-2.35429	1.62786	1.62786	LAMP5	lysosomal associated membrane protein family member 5
206834_at	0.0558894	0.00543	-3.05951	-2.35528	1.3336	-1.3336	HBD	hemoglobin subunit delta
203838_s_at	0.0559446	0.00544	-3.05889	-2.35665	1.30573	-1.30573	TNK2	tyrosine kinase non receptor 2
219747_at	0.0559446	0.00544	-3.05871	-2.35703	1.13327	-1.13327	NDNF	neuron derived neurotrophic factor
215024_at	0.0560051	0.00545	-3.05806	-2.35844	1.39987	-1.39987	CCZ1B	CCZ1 homolog B, vacuolar protein trafficking and biogenesis associated
210693_at	0.0560441	0.00546	-3.0573	-2.36011	0.916524	-0.916524	SPPL2B	signal peptide peptidase like 2B
205903_s_at	0.0560441	0.00546	3.05694	-2.36089	1.78666	1.78666	KCNN3	potassium calcium-activated channel subfamily N member 3
212689_s_at	0.0560441	0.00546	3.05694	-2.3609	0.379218	0.379218	KDM3A	lysine demethylase 3A
203630_s_at	0.0560441	0.00547	3.05671	-2.3614	0.366046	0.366046	COG5	component of oligomeric golgi complex 5
214004_s_at	0.0560441	0.00547	-3.05649	-2.36187	0.864452	-0.864452	VGLL4	vestigial like family member 4
205805_s_at	0.0560441	0.00547	3.05642	-2.36204	0.557555	0.557555	ROR1	receptor tyrosine kinase like orphan receptor 1
201570_at	0.0560925	0.00548	3.05567	-2.36367	0.353792	0.353792	SAMM50	SAMM50 sorting and assembly machinery component
207813_s_at	0.0562036	0.00549	3.05454	-2.36613	1.08024	1.08024	FDXR	ferredoxin reductase
219148_at	0.0562036	0.0055	3.0544	-2.36645	0.837034	0.837034	PBK	PDZ binding kinase
202524_s_at	0.0562036	0.0055	3.05404	-2.36722	1.04064	1.04064	SPOCK2	sparc/osteonectin, cwcv and kazal-like domains proteoglycan (testican) 2
215256_x_at	0.0562036	0.0055	-3.05401	-2.36729	1.03364	-1.03364	ARHGAP33	Rho GTPase activating protein 33
220430_at	0.0562036	0.0055	-3.05388	-2.36759	0.725925	-0.725925	FAM110D	family with sequence similarity 110 member D
212907_at	0.0562665	0.00552	3.053	-2.3695	0.666673	0.666673	SLC30A1	solute carrier family 30 member 1
220420_at	0.0562665	0.00552	-3.05289	-2.36973	0.716301	-0.716301	LMAN1L	lectin, mannose binding 1 like
218191_s_at	0.0562665	0.00552	3.05268	-2.3702	0.459552	0.459552	LMBRD1	LMBR1 domain containing 1
46323_at	0.0562665	0.00552	3.05264	-2.37029	0.364098	0.364098	CANT1	calcium activated nucleotidase 1
209565_at	0.0562939	0.00553	3.05205	-2.37157	0.503319	0.503319	RNF113A	ring finger protein 113A
203479_s_at	0.0562939	0.00553	-3.0516	-2.37256	0.991764	-0.991764	OTUD4	OTU deubiquitinase 4
207214_at	0.0562939	0.00554	-3.05114	-2.37355	0.800398	-0.800398	SPINK4	serine peptidase inhibitor, Kazal type 4
217071_s_at	0.0562939	0.00554	-3.05104	-2.37378	1.06094	-1.06094	MTHFR	methylenetetrahydrofolate reductase (NAD(P)H)
219067_s_at	0.0562939	0.00554	3.0509	-2.37409	0.537328	0.537328	NSMCE4A	NSE4 homolog A, SMC5-SMC6 complex component
217847_s_at	0.0563503	0.00555	-3.05029	-2.37542	1.34199	-1.34199	THRAP3	thyroid hormone receptor associated protein 3
217369_at	0.0563701	0.00556	3.04995	-2.37616	0.840826	0.840826	LOC101930405///IGHG1	uncharacterized LOC101930405///immunoglobulin heavy constant gamma 1 (G1m marker)
214084_x_at	0.0564304	0.00557	3.04912	-2.37796	1.25403	1.25403	NCF1	neutrophil cytosolic factor 1
204099_at	0.0564304	0.00557	-3.04912	-2.37798	0.486074	-0.486074	SMARCD3	SWI/SNF related, matrix associated, actin dependent regulator of chromatin, subfamily d, member 3
201292_at	0.0564394	0.00557	3.04847	-2.37939	1.48431	1.48431	TOP2A	topoisomerase (DNA) II alpha
203026_at	0.0564394	0.00558	3.04825	-2.37987	0.310535	0.310535	ZBTB5	zinc finger and BTB domain containing 5
219159_s_at	0.0564394	0.00558	3.04823	-2.37991	1.74663	1.74663	SLAMF7	SLAM family member 7
212878_s_at	0.0564394	0.00558	-3.04814	-2.38011	0.494102	-0.494102	KLC1	kinesin light chain 1
219544_at	0.0564394	0.00558	3.048	-2.38042	0.548809	0.548809	BORA	bora, aurora kinase A activator
212736_at	0.0564394	0.00558	-3.04779	-2.38087	0.726494	-0.726494	C16orf45	chromosome 16 open reading frame 45
200927_s_at	0.0564394	0.00559	3.04729	-2.38195	0.338047	0.338047	RAB14	RAB14, member RAS oncogene family
221125_s_at	0.0564394	0.00559	3.04698	-2.38262	1.11439	1.11439	KCNMB3	potassium calcium-activated channel subfamily M regulatory beta subunit 3
209078_s_at	0.0564394	0.00559	-3.04698	-2.38263	0.461821	-0.461821	TXN2	thioredoxin 2
209062_x_at	0.0564394	0.0056	-3.04695	-2.3827	1.45759	-1.45759	NCOA3	nuclear receptor coactivator 3
217118_s_at	0.0564963	0.00561	3.04615	-2.38445	0.455603	0.455603	KIAA0930	KIAA0930
208511_at	0.0565037	0.00561	3.04572	-2.38538	1.32552	1.32552	PTTG3P	pituitary tumor-transforming 3, pseudogene
204017_at	0.0565177	0.00562	3.04536	-2.38615	0.655607	0.655607	KDELR3	KDEL endoplasmic reticulum protein retention receptor 3
217309_s_at	0.0565177	0.00562	-3.04504	-2.38687	1.35985	-1.35985	DSCR3	DSCR3 arrestin fold containing
206887_at	0.0565321	0.00562	-3.04474	-2.38751	0.904013	-0.904013	ACKR2	atypical chemokine receptor 2
55081_at	0.0566182	0.00564	3.04372	-2.38973	0.687227	0.687227	MICALL1	MICAL like 1
219999_at	0.0566338	0.00564	-3.04342	-2.3904	0.578821	-0.578821	MAN2A2	mannosidase alpha class 2A member 2
219807_x_at	0.0566639	0.00565	3.043	-2.3913	0.545901	0.545901	MIA-RAB4B///RAB4B	MIA-RAB4B readthrough (NMD candidate)///RAB4B, member RAS oncogene family
202248_at	0.0566908	0.00565	-3.04249	-2.39241	0.660401	-0.660401	E2F4	E2F transcription factor 4
220370_s_at	0.0567473	0.00566	-3.04182	-2.39388	0.69929	-0.69929	USP36	ubiquitin specific peptidase 36
209196_at	0.0568721	0.00568	-3.04071	-2.39631	0.70772	-0.70772	WDR46	WD repeat domain 46
208329_at	0.0569396	0.00569	-3.04002	-2.39781	1.19112	-1.19112	PBOV1	prostate and breast cancer overexpressed 1
205921_s_at	0.0571215	0.00571	-3.0383	-2.40155	1.57042	-1.57042	SLC6A6	solute carrier family 6 member 6
218939_at	0.057175	0.00572	-3.03753	-2.40323	0.712345	-0.712345	LETM1	leucine zipper and EF-hand containing transmembrane protein 1
202874_s_at	0.0572421	0.00573	3.03685	-2.40472	0.473429	0.473429	ATP6V1C1	ATPase H+ transporting V1 subunit C1
204344_s_at	0.0572906	0.00574	3.03621	-2.40609	0.884132	0.884132	SEC23A	Sec23 homolog A, coat complex II component
211786_at	0.0572906	0.00574	-3.03592	-2.40674	0.864213	-0.864213	TNFRSF9	TNF receptor superfamily member 9
214133_at	0.0572906	0.00575	-3.03582	-2.40694	1.02731	-1.02731	MUC6	mucin 6, oligomeric mucus/gel-forming
222219_s_at	0.0572906	0.00575	3.03573	-2.40713	0.686619	0.686619	TLE6	transducin like enhancer of split 6
206152_at	0.0574211	0.00576	-3.03453	-2.40976	0.465301	-0.465301	AGAP2	ArfGAP with GTPase domain, ankyrin repeat and PH domain 2
213781_at	0.0574211	0.00576	-3.0344	-2.41004	1.12265	-1.12265	PPP1R37	protein phosphatase 1 regulatory subunit 37
218536_at	0.0574294	0.00577	3.03415	-2.41058	0.419044	0.419044	MRS2	MRS2, magnesium transporter
31807_at	0.057525	0.00578	-3.03294	-2.41322	0.345488	-0.345488	DDX49	DEAD-box helicase 49
221968_s_at	0.057525	0.00578	-3.03293	-2.41325	0.709715	-0.709715	ZNF771	zinc finger protein 771
213123_at	0.057525	0.00579	3.03285	-2.41342	0.423329	0.423329	MFAP3	microfibrillar associated protein 3
204323_x_at	0.057525	0.00579	-3.0327	-2.41374	0.544233	-0.544233	NF1P9///NF1	neurofibromin 1 pseudogene 9///neurofibromin 1
217442_at	0.0577089	0.00581	-3.03098	-2.41748	0.708498	-0.708498	CADM3-AS1	CADM3 antisense RNA 1
219433_at	0.0577279	0.00582	3.03038	-2.41878	0.692339	0.692339	BCOR	BCL6 corepressor
204283_at	0.0577279	0.00582	3.03028	-2.419	0.397163	0.397163	FARS2	phenylalanyl-tRNA synthetase 2, mitochondrial
203385_at	0.0577403	0.00583	3.02982	-2.42001	0.646462	0.646462	DGKA	diacylglycerol kinase alpha
203880_at	0.0577593	0.00583	3.02949	-2.42072	0.442436	0.442436	POPDC2///COX17	popeye domain containing 2///COX17, cytochrome c oxidase copper chaperone
205438_at	0.0577942	0.00584	-3.02894	-2.42193	1.4384	-1.4384	PTPN21	protein tyrosine phosphatase, non-receptor type 21
218241_at	0.0577942	0.00584	3.02886	-2.42209	0.357871	0.357871	GOLGA5	golgin A5
207421_at	0.0579066	0.00586	-3.02776	-2.42449	0.802026	-0.802026	CA5A	carbonic anhydrase 5A
214968_at	0.0579066	0.00586	-3.02748	-2.42509	1.21892	-1.21892	DDX51	DEAD-box helicase 51
43934_at	0.0579066	0.00586	-3.0272	-2.42571	0.445691	-0.445691	GPR137	G protein-coupled receptor 137
221844_x_at	0.0579066	0.00587	3.02665	-2.4269	0.555251	0.555251	SPCS3	signal peptidase complex subunit 3
207151_at	0.0579066	0.00587	-3.02663	-2.42695	1.15768	-1.15768	ADCYAP1R1	ADCYAP receptor type I
213096_at	0.0579066	0.00587	3.02654	-2.42713	1.04622	1.04622	TMCC2	transmembrane and coiled-coil domain family 2
200820_at	0.0579066	0.00587	-3.02647	-2.42729	0.492484	-0.492484	PSMD8	proteasome 26S subunit, non-ATPase 8
220731_s_at	0.0579066	0.00588	3.02637	-2.42752	0.592676	0.592676	NECAP2	NECAP endocytosis associated 2
221150_at	0.0580443	0.00589	-3.02509	-2.43029	0.732573	-0.732573	MEPE	matrix extracellular phosphoglycoprotein
209977_at	0.0581506	0.00591	-3.02404	-2.43258	0.733166	-0.733166	PLG	plasminogen
205153_s_at	0.0581897	0.00591	3.02357	-2.43361	0.563742	0.563742	CD40	CD40 molecule
207581_s_at	0.0582613	0.00592	-3.02286	-2.43513	1.21634	-1.21634	MAGEB4	MAGE family member B4
206856_at	0.0582751	0.00593	-3.02258	-2.43576	0.739399	-0.739399	LILRB5	leukocyte immunoglobulin like receptor B5
215689_s_at	0.0583352	0.00594	-3.02196	-2.4371	0.57596	-0.57596	SHBG	sex hormone binding globulin
207998_s_at	0.0584075	0.00595	-3.02085	-2.4395	0.762806	-0.762806	CACNA1D	calcium voltage-gated channel subunit alpha1 D
206827_s_at	0.0584075	0.00596	-3.02062	-2.44	1.15281	-1.15281	TRPV6	transient receptor potential cation channel subfamily V member 6
204177_s_at	0.0584075	0.00596	-3.02033	-2.44063	0.305005	-0.305005	KLHL20	kelch like family member 20
203300_x_at	0.0584075	0.00596	3.02032	-2.44066	0.46768	0.46768	AP1S2	adaptor related protein complex 1 sigma 2 subunit
213062_at	0.0587233	0.006	3.01749	-2.4468	0.482694	0.482694	NTAN1	N-terminal asparagine amidase
201311_s_at	0.058816	0.00601	3.01664	-2.44864	0.44913	0.44913	SH3BGRL	SH3 domain binding glutamate rich protein like
213079_at	0.0588488	0.00602	-3.01622	-2.44956	0.398996	-0.398996	TSR2	TSR2, ribosome maturation factor
204839_at	0.0590403	0.00604	3.01467	-2.45293	0.344878	0.344878	POP5	POP5 homolog, ribonuclease P/MRP subunit
210850_s_at	0.059115	0.00606	-3.01369	-2.45506	1.32106	-1.32106	ELK1	ELK1, ETS transcription factor
217608_at	0.059115	0.00606	-3.01343	-2.45563	0.435891	-0.435891	SREK1IP1	SREK1 interacting protein 1
216875_x_at	0.059115	0.00606	-3.0134	-2.45569	0.796557	-0.796557	HAB1	B1 for mucin
209568_s_at	0.0592318	0.00608	3.01212	-2.45846	0.522176	0.522176	RGL1	ral guanine nucleotide dissociation stimulator like 1
222080_s_at	0.0592318	0.00608	-3.01177	-2.45923	1.30438	-1.30438	SIRT5	sirtuin 5
200089_s_at	0.0592318	0.00608	-3.01167	-2.45944	0.318272	-0.318272	SNORD18C///SNORD18B///SNORD18A///SNORD16///RPL4	small nucleolar RNA, C/D box 18C///small nucleolar RNA, C/D box 18B///small nucleolar RNA, C/D box 18A///small nucleolar RNA, C/D box 16///ribosomal protein L4
221846_s_at	0.0592318	0.00608	-3.01164	-2.4595	0.589313	-0.589313	CASKIN2	CASK interacting protein 2
207134_x_at	0.0593084	0.0061	-3.01091	-2.46108	1.25889	-1.25889	TPSB2	tryptase beta 2 (gene/pseudogene)
220260_at	0.0593174	0.0061	3.01048	-2.46202	1.29604	1.29604	TBC1D19	TBC1 domain family member 19
220590_at	0.0593825	0.00612	-3.00947	-2.46422	1.30561	-1.30561	ITFG2	integrin alpha FG-GAP repeat containing 2
212882_at	0.0594403	0.00613	-3.00869	-2.46591	0.348587	-0.348587	KLHL18	kelch like family member 18
221284_s_at	0.0595725	0.00614	-3.00757	-2.46834	1.51355	-1.51355	SRC	SRC proto-oncogene, non-receptor tyrosine kinase
220235_s_at	0.0596063	0.00615	3.00714	-2.46926	0.773519	0.773519	LRIF1	ligand dependent nuclear receptor interacting factor 1
211996_s_at	0.0597197	0.00616	-3.00616	-2.47139	0.994799	-0.994799	LOC101060275///NPIPA5///NPIPB5///NPIPB11///LOC613037///NPIPB4///NPIPB3	putative NPIP-like protein LOC613037///nuclear pore complex interacting protein family member A5///nuclear pore complex interacting protein family member B5///nuclear pore complex interacting protein family member B11///nuclear pore complex interacting protein member///nuclear pore complex interacting protein family member B4///nuclear pore complex interacting protein family member B3
204484_at	0.0597527	0.00617	3.00548	-2.47287	0.728742	0.728742	PIK3C2B	phosphatidylinositol-4-phosphate 3-kinase catalytic subunit type 2 beta
206396_at	0.0597527	0.00618	-3.00539	-2.47306	0.786785	-0.786785	SLC1A1	solute carrier family 1 member 1
220598_at	0.0597527	0.00618	-3.00538	-2.47309	0.658196	-0.658196	CARD14	caspase recruitment domain family member 14
205338_s_at	0.0598726	0.00619	-3.00411	-2.47585	0.491339	-0.491339	DCT	dopachrome tautomerase
215471_s_at	0.0598726	0.0062	-3.00361	-2.47692	0.656738	-0.656738	MAP7	microtubule associated protein 7
210818_s_at	0.0598726	0.0062	-3.00355	-2.47704	0.581751	-0.581751	GRIK1-AS2///BACH1	GRIK1 antisense RNA 2///BTB domain and CNC homolog 1
205161_s_at	0.0598726	0.0062	-3.00343	-2.47731	1.43893	-1.43893	PEX11A	peroxisomal biogenesis factor 11 alpha
203154_s_at	0.0599558	0.00622	-3.00266	-2.47898	1.06378	-1.06378	PAK4	p21 (RAC1) activated kinase 4
205702_at	0.0600059	0.00623	3.00195	-2.48053	0.366085	0.366085	PHTF1	putative homeodomain transcription factor 1
216863_s_at	0.0601375	0.00625	-3.00066	-2.48333	0.402748	-0.402748	MORC2	MORC family CW-type zinc finger 2
211636_at	0.0601812	0.00625	3.00017	-2.48439	0.956526	0.956526	LOC102723407///IGHV4-31///IGHM///IGHG4///IGHG1///IGHA2///IGHA1	putative V-set and immunoglobulin domain-containing-like protein IGHV4OR15-8///immunoglobulin heavy variable 4-31///immunoglobulin heavy constant mu///immunoglobulin heavy constant gamma 4 (G4m marker)///immunoglobulin heavy constant gamma 1 (G1m marker)///immunoglobulin heavy constant alpha 2 (A2m marker)///immunoglobulin heavy constant alpha 1
213367_at	0.0602591	0.00626	-2.99944	-2.48596	0.842575	-0.842575	LOC155060	AI894139 pseudogene
213791_at	0.0602729	0.00627	-2.99916	-2.48657	1.33169	-1.33169	PENK	proenkephalin
214819_at	0.060353	0.00628	-2.99823	-2.48857	0.756849	-0.756849	IQSEC2	IQ motif and Sec7 domain 2
210347_s_at	0.0606217	0.00632	2.99585	-2.49374	0.745185	0.745185	BCL11A	B-cell CLL/lymphoma 11A
203155_at	0.0606671	0.00633	2.99523	-2.49508	0.511164	0.511164	SETDB1	SET domain bifurcated 1
207677_s_at	0.0606671	0.00633	2.99477	-2.49608	0.82341	0.82341	NCF4	neutrophil cytosolic factor 4
212078_s_at	0.0606709	0.00634	-2.99443	-2.4968	0.781342	-0.781342	KMT2A	lysine methyltransferase 2A
217811_at	0.0606709	0.00634	2.99417	-2.49738	0.537145	0.537145	SELT	selenoprotein T
213928_s_at	0.0606709	0.00634	-2.99404	-2.49764	1.06	-1.06	AGFG1	ArfGAP with FG repeats 1
219176_at	0.0606709	0.00634	-2.99402	-2.49771	0.382344	-0.382344	C2orf47	chromosome 2 open reading frame 47
212796_s_at	0.0606963	0.00635	2.99361	-2.49858	0.528559	0.528559	TBC1D2B	TBC1 domain family member 2B
204634_at	0.0606963	0.00635	2.99348	-2.49887	0.637033	0.637033	NEK4	NIMA related kinase 4
202944_at	0.0607006	0.00636	2.99327	-2.49933	0.6868	0.6868	NAGA	alpha-N-acetylgalactosaminidase
205456_at	0.0608147	0.00637	2.99201	-2.50205	0.998709	0.998709	CD3E	CD3e molecule
215815_at	0.0608147	0.00638	-2.99176	-2.50258	0.730136	-0.730136	BUD31	BUD31 homolog
209835_x_at	0.0608147	0.00638	2.99175	-2.50261	0.684137	0.684137	CD44	CD44 molecule (Indian blood group)
206551_x_at	0.060894	0.00639	-2.99102	-2.5042	0.927881	-0.927881	KLHL24	kelch like family member 24
206362_x_at	0.0610133	0.00641	-2.98953	-2.5074	0.346234	-0.346234	MAP3K10	mitogen-activated protein kinase kinase kinase 10
206478_at	0.0610133	0.00641	2.98952	-2.50743	1.60707	1.60707	FAM30A	family with sequence similarity 30, member A
200795_at	0.0610133	0.00641	-2.98937	-2.50776	0.398697	-0.398697	SPARCL1	SPARC like 1
212394_at	0.0610133	0.00642	-2.98929	-2.50794	0.596697	-0.596697	EMC1	ER membrane protein complex subunit 1
216488_s_at	0.0610185	0.00642	-2.98907	-2.50841	0.922576	-0.922576	ATP11A	ATPase phospholipid transporting 11A
205348_s_at	0.0610322	0.00642	-2.9888	-2.509	0.485831	-0.485831	DYNC1I1	dynein cytoplasmic 1 intermediate chain 1
213648_at	0.0611142	0.00643	-2.988	-2.51071	0.393441	-0.393441	EXOSC7	exosome component 7
204582_s_at	0.0611142	0.00644	-2.98787	-2.51101	0.693172	-0.693172	KLK3	kallikrein related peptidase 3
203755_at	0.0611212	0.00644	2.98746	-2.51189	0.852741	0.852741	BUB1B	BUB1 mitotic checkpoint serine/threonine kinase B
221841_s_at	0.0611381	0.00645	-2.98716	-2.51254	0.928999	-0.928999	KLF4	Kruppel like factor 4
204726_at	0.0612955	0.00647	2.98555	-2.51601	1.80572	1.80572	CDH13	cadherin 13
205632_s_at	0.0612955	0.00648	2.98513	-2.51694	0.630638	0.630638	PIP5K1B	phosphatidylinositol-4-phosphate 5-kinase type 1 beta
216601_at	0.0612955	0.00648	-2.98504	-2.51711	0.645712	-0.645712	AOC4P	amine oxidase, copper containing 4, pseudogene
201795_at	0.0612955	0.00649	2.98466	-2.51794	0.643284	0.643284	LBR	lamin B receptor
209918_at	0.0612955	0.00649	-2.98414	-2.51907	1.08412	-1.08412	GGTLC2	gamma-glutamyltransferase light chain 2
205685_at	0.0612955	0.00649	2.98414	-2.51907	0.677437	0.677437	CD86	CD86 molecule
222361_at	0.0612955	0.00649	2.9841	-2.51916	0.817992	0.817992	TUBBP5	tubulin beta pseudogene 5
210643_at	0.0614526	0.00652	2.98258	-2.52244	1.5224	1.5224	TNFSF11	tumor necrosis factor superfamily member 11
215782_at	0.0614842	0.00653	-2.98208	-2.52351	1.41438	-1.41438	RAB40AL	RAB40A, member RAS oncogene family-like
207839_s_at	0.061511	0.00653	-2.98172	-2.5243	0.528557	-0.528557	TMEM8B	transmembrane protein 8B
213638_at	0.0615235	0.00654	-2.98142	-2.52494	1.13417	-1.13417	PHACTR1	phosphatase and actin regulator 1
219481_at	0.0616464	0.00655	2.98025	-2.52747	0.438376	0.438376	TTC13	tetratricopeptide repeat domain 13
215747_s_at	0.061703	0.00656	-2.97956	-2.52896	0.608658	-0.608658	RCC1	regulator of chromosome condensation 1
204172_at	0.061703	0.00657	2.97951	-2.52908	0.64869	0.64869	CPOX	coproporphyrinogen oxidase
222108_at	0.0617873	0.00658	2.97857	-2.53109	0.619487	0.619487	AMIGO2	adhesion molecule with Ig like domain 2
218770_s_at	0.0618333	0.00659	2.97808	-2.53216	0.415375	0.415375	TMEM39B	transmembrane protein 39B
218317_x_at	0.0618368	0.0066	2.9776	-2.5332	0.66423	0.66423	SLX1A///SLX1B	SLX1 homolog A, structure-specific endonuclease subunit///SLX1 homolog B, structure-specific endonuclease subunit
208831_x_at	0.0618368	0.0066	-2.97752	-2.53336	0.455871	-0.455871	SUPT6H	SPT6 homolog, histone chaperone
215338_s_at	0.0618996	0.00661	-2.97674	-2.53506	0.807491	-0.807491	NKTR	natural killer cell triggering receptor
216194_s_at	0.0619266	0.00661	2.97637	-2.53584	0.459856	0.459856	TBCB	tubulin folding cofactor B
217813_s_at	0.0619341	0.00662	-2.97614	-2.53634	0.727045	-0.727045	SPIN1	spindlin 1
204401_at	0.0620236	0.00663	2.97536	-2.53804	0.858783	0.858783	KCNN4	potassium calcium-activated channel subfamily N member 4
213022_s_at	0.062153	0.00665	-2.97412	-2.54071	0.649757	-0.649757	UTRN	utrophin
34846_at	0.0621972	0.00666	-2.97364	-2.54175	0.330147	-0.330147	CAMK2B	calcium/calmodulin dependent protein kinase II beta
213106_at	0.0622266	0.00666	2.97314	-2.54282	0.798899	0.798899	ATP8A1	ATPase phospholipid transporting 8A1
221646_s_at	0.0622266	0.00667	-2.97309	-2.54295	1.08779	-1.08779	ZDHHC11B///ZDHHC11	zinc finger DHHC-type containing 11B///zinc finger DHHC-type containing 11
50400_at	0.0623202	0.00668	2.97227	-2.5447	0.479875	0.479875	PAOX	polyamine oxidase (exo-N4-amino)
220372_at	0.0624165	0.00669	2.97144	-2.54649	1.17993	1.17993	DNAJC28	DnaJ heat shock protein family (Hsp40) member C28
204843_s_at	0.0624295	0.0067	-2.97117	-2.54707	0.755275	-0.755275	PRKAR2A	protein kinase cAMP-dependent type II regulatory subunit alpha
210423_s_at	0.0624862	0.0067	-2.97061	-2.54828	1.02848	-1.02848	SLC11A1	solute carrier family 11 member 1
210455_at	0.0624886	0.00671	-2.97041	-2.54871	1.37453	-1.37453	R3HCC1L	R3H domain and coiled-coil containing 1 like
205959_at	0.0624886	0.00671	2.97024	-2.54908	2.52615	2.52615	MMP13	matrix metallopeptidase 13
209980_s_at	0.0625179	0.00672	-2.96987	-2.54989	1.48557	-1.48557	MIR6778///SHMT1	microRNA 6778///serine hydroxymethyltransferase 1
221081_s_at	0.0625569	0.00672	2.96943	-2.55084	0.762269	0.762269	DENND2D	DENN domain containing 2D
201507_at	0.0626388	0.00674	2.96869	-2.55241	0.420022	0.420022	PFDN1	prefoldin subunit 1
214537_at	0.062808	0.00676	-2.96734	-2.55534	0.619422	-0.619422	HIST1H1D	histone cluster 1, H1d
216958_s_at	0.062808	0.00676	-2.9672	-2.55564	0.51933	-0.51933	IVD	isovaleryl-CoA dehydrogenase
205508_at	0.0628266	0.00676	-2.96689	-2.5563	0.391788	-0.391788	SCN1B	sodium voltage-gated channel beta subunit 1
209150_s_at	0.0628266	0.00677	2.96672	-2.55667	0.369477	0.369477	IPO4///TM9SF1	importin 4///transmembrane 9 superfamily member 1
207101_at	0.0629569	0.00679	-2.96531	-2.55971	1.21526	-1.21526	VAMP1	vesicle associated membrane protein 1
212389_at	0.0631847	0.00682	-2.96325	-2.56415	0.88511	-0.88511	SBF1	SET binding factor 1
212521_s_at	0.0632576	0.00683	-2.96259	-2.56558	0.696141	-0.696141	PDE8A	phosphodiesterase 8A
220091_at	0.0632576	0.00684	2.96241	-2.56596	1.57362	1.57362	SLC2A6	solute carrier family 2 member 6
214153_at	0.0632584	0.00684	-2.96223	-2.56635	1.29129	-1.29129	ELOVL5	ELOVL fatty acid elongase 5
221893_s_at	0.0633001	0.00685	2.96178	-2.56733	0.564648	0.564648	ADCK2	aarF domain containing kinase 2
220601_at	0.0633029	0.00685	-2.96149	-2.56795	0.633266	-0.633266	C16orf70	chromosome 16 open reading frame 70
216452_at	0.0633186	0.00686	2.96112	-2.56873	0.452665	0.452665	TRPM3	transient receptor potential cation channel subfamily M member 3
211815_s_at	0.0634458	0.00688	-2.95992	-2.57132	0.407473	-0.407473	GGA3	golgi associated, gamma adaptin ear containing, ARF binding protein 3
218992_at	0.0634773	0.00688	2.95954	-2.57215	0.54857	0.54857	PLGRKT	plasminogen receptor with a C-terminal lysine
217540_at	0.0635068	0.00689	2.95916	-2.57296	0.579622	0.579622	NXPE3	neurexophilin and PC-esterase domain family member 3
216873_s_at	0.0635541	0.0069	-2.95867	-2.57401	0.640104	-0.640104	ATP8B2	ATPase phospholipid transporting 8B2
90610_at	0.0637363	0.00692	2.95711	-2.57738	0.560148	0.560148	LRCH4	leucine rich repeats and calponin homology domain containing 4
201387_s_at	0.0637515	0.00693	-2.95683	-2.57798	0.580702	-0.580702	UCHL1	ubiquitin C-terminal hydrolase L1
220132_s_at	0.0637569	0.00693	2.95645	-2.57881	0.737613	0.737613	CLEC2D	C-type lectin domain family 2 member D
203990_s_at	0.0637796	0.00694	-2.95583	-2.58013	0.717785	-0.717785	KDM6A	lysine demethylase 6A
210099_at	0.0637796	0.00694	-2.95577	-2.58027	0.485191	-0.485191	ABCA2	ATP binding cassette subfamily A member 2
213109_at	0.0637796	0.00695	2.9556	-2.58064	0.505365	0.505365	TNIK	TRAF2 and NCK interacting kinase
219209_at	0.0638073	0.00695	2.95524	-2.58141	0.587643	0.587643	IFIH1	interferon induced with helicase C domain 1
204359_at	0.0638603	0.00696	2.95471	-2.58255	1.21128	1.21128	LOC100506718///FLRT2	uncharacterized LOC100506718///fibronectin leucine rich transmembrane protein 2
222070_at	0.0639207	0.00697	-2.95399	-2.58409	0.487639	-0.487639	DND1	DND microRNA-mediated repression inhibitor 1
215677_s_at	0.0639207	0.00697	-2.95396	-2.58416	1.19021	-1.19021	BRF1	BRF1, RNA polymerase III transcription initiation factor 90 kDa subunit
212718_at	0.0640024	0.00699	2.95324	-2.5857	0.309049	0.309049	PAPOLA	poly(A) polymerase alpha
213160_at	0.0640842	0.007	2.95221	-2.58792	0.884432	0.884432	DOCK2	dedicator of cytokinesis 2
213520_at	0.0640842	0.007	-2.95215	-2.58805	0.589031	-0.589031	RECQL4	RecQ like helicase 4
201994_at	0.0641565	0.00702	-2.95135	-2.58977	0.314952	-0.314952	MORF4L2	mortality factor 4 like 2
211871_x_at	0.0642828	0.00703	-2.95029	-2.59205	0.58814	-0.58814	GNB5	G protein subunit beta 5
212206_s_at	0.0642828	0.00704	2.95006	-2.59254	0.405877	0.405877	H2AFV	H2A histone family member V
204994_at	0.0642828	0.00704	2.94999	-2.59269	0.617224	0.617224	MX2	MX dynamin like GTPase 2
209448_at	0.0643553	0.00705	2.94934	-2.5941	0.573268	0.573268	HTATIP2	HIV-1 Tat interactive protein 2
202128_at	0.0644304	0.00706	2.94867	-2.59553	0.455023	0.455023	AREL1	apoptosis resistant E3 ubiquitin protein ligase 1
208190_s_at	0.0644539	0.00707	2.94834	-2.59624	1.25353	1.25353	LSR	lipolysis stimulated lipoprotein receptor
206236_at	0.0646151	0.00709	-2.94711	-2.5989	0.653853	-0.653853	GPR4	G protein-coupled receptor 4
206986_at	0.0646527	0.00709	-2.94669	-2.5998	0.933266	-0.933266	FGF18	fibroblast growth factor 18
208249_s_at	0.0647327	0.00711	2.94599	-2.6013	0.357247	0.357247	TGDS	TDP-glucose 4,6-dehydratase
214071_at	0.0648707	0.00713	-2.94476	-2.60395	0.891073	-0.891073	GNAL	G protein subunit alpha L
41577_at	0.0648707	0.00713	2.94474	-2.60399	1.84584	1.84584	PPP1R16B	protein phosphatase 1 regulatory subunit 16B
204867_at	0.0649062	0.00713	-2.94426	-2.60502	1.10546	-1.10546	GCHFR	GTP cyclohydrolase I feedback regulator
221064_s_at	0.0649062	0.00714	-2.94416	-2.60524	0.527454	-0.527454	UNKL	unkempt family like zinc finger
[truncated: 11,297 more rows]
