# Supplementary material for: The commonness in immune infiltration of rheumatoid arthritis and atherosclerosis: Screening for central targets via microarray data analysis
Source: Front Immunol. 2022 Oct 13;13:1013531. doi: 10.3389/fimmu.2022.1013531 (PMC9606677; doi:10.3389/fimmu.2022.1013531)
Supplement: Supplementary file 2 [file Table_2.xlsx]

## Sheet: Sheet1
LGALS2	ups
BLNK	ups
CD37	ups
MATK	ups
SLC2A5	ups
MREG	ups
CCL18	ups
RAC2	ups
GZMA	ups
TLR7	ups
POU2AF1	ups
MZB1	ups
SPOCK2	ups
CORO1A	ups
CD6	ups
CD52	ups
CA2	ups
PLA2G7	ups
PNOC	ups
SNX10	ups
GZMK	ups
SLAMF7	ups
NKG7	ups
IL7R	ups
RASSF4	ups
CCL5	ups
HLA-DPA1	ups
CCR2	ups
TRAF3IP3	ups
HLA-DMB	ups
SIRPG	ups
CAPG	ups
CCR5	ups
SLAMF8	ups
ARHGAP25	ups
SLC29A3	ups
KMO	ups
NCF1	ups
CD2	ups
HLA-DQB2	ups
IL21R	ups
ZNF671	ups
IGLL5	ups
MXRA5	ups
CD3D	ups
TRIM14	ups
MMP1	ups
CENPM	ups
CCR7	ups
DHRS9	ups
PTPRC	ups
IL2RG	ups
CCL13	ups
ITGA4	ups
DIO3	downs
TCEAL2	downs
ADAMTS1	downs
SORBS1	downs
APOD	downs
ANGPTL7	downs
NFIL3	downs
ABCA8	downs
ELN	downs
DES	downs
NR4A3	downs
SFRP1	downs
