# Supplementary material for: The commonness in immune infiltration of rheumatoid arthritis and atherosclerosis: Screening for central targets via microarray data analysis
Source: Front Immunol. 2022 Oct 13;13:1013531. doi: 10.3389/fimmu.2022.1013531 (PMC9606677; doi:10.3389/fimmu.2022.1013531)
Supplement: Supplementary file 3 [file Table_3.xlsx]

## Sheet: PPI
#node1	node2	node1_string_id	node2_string_id	neighborhood_on_chromosome	gene_fusion	phylogenetic_cooccurrence	homology	coexpression	experimentally_determined_interaction	database_annotated	automated_textmining	combined_score
ADAMTS1	MMP1	9606.ENSP00000284984	9606.ENSP00000322788	0	0	0	0	0.069	0.066	0	0.456	0.486
ARHGAP25	PTPRC	9606.ENSP00000386911	9606.ENSP00000411355	0	0	0	0	0.55	0	0	0	0.55
BLNK	MZB1	9606.ENSP00000224337	9606.ENSP00000303920	0	0	0	0	0.102	0	0	0.387	0.427
BLNK	POU2AF1	9606.ENSP00000224337	9606.ENSP00000376786	0	0	0	0	0.122	0	0	0.39	0.441
BLNK	PTPRC	9606.ENSP00000224337	9606.ENSP00000411355	0	0	0	0	0.183	0	0	0.403	0.491
BLNK	CA2	9606.ENSP00000224337	9606.ENSP00000285379	0	0	0	0	0	0	0	0.561	0.561
BLNK	IGLL5	9606.ENSP00000224337	9606.ENSP00000431254	0	0	0	0	0.207	0	0.5	0.476	0.774
CA2	SLC2A5	9606.ENSP00000285379	9606.ENSP00000366641	0	0	0	0	0	0	0	0.61	0.61
CCL13	MMP1	9606.ENSP00000225844	9606.ENSP00000322788	0	0	0	0	0	0.213	0	0.374	0.486
CCL13	CCL18	9606.ENSP00000225844	9606.ENSP00000479955	0	0	0	0.836	0.552	0	0	0.681	0.601
CCL13	CCR7	9606.ENSP00000225844	9606.ENSP00000246657	0	0	0	0	0.049	0	0.6	0.375	0.741
CCL13	CCR5	9606.ENSP00000225844	9606.ENSP00000292303	0	0	0	0	0.167	0.27	0.6	0.469	0.853
CCL13	CCR2	9606.ENSP00000225844	9606.ENSP00000292301	0	0	0	0	0.06	0.463	0.8	0.729	0.969
CCL18	CCR7	9606.ENSP00000479955	9606.ENSP00000246657	0	0	0	0	0.076	0	0.6	0.476	0.789
CCL18	SLAMF8	9606.ENSP00000479955	9606.ENSP00000289707	0	0	0	0	0.532	0	0	0	0.532
CCL18	CCR2	9606.ENSP00000479955	9606.ENSP00000292301	0	0	0	0	0.115	0	0.6	0.525	0.817
CCL18	CCR5	9606.ENSP00000479955	9606.ENSP00000292303	0	0	0	0	0.265	0	0.6	0.469	0.83
CCL18	IL7R	9606.ENSP00000479955	9606.ENSP00000306157	0	0	0	0	0.128	0	0	0.416	0.469
CCL5	NKG7	9606.ENSP00000474412	9606.ENSP00000221978	0	0	0	0	0.574	0	0	0.39	0.729
CCL5	GZMK	9606.ENSP00000474412	9606.ENSP00000231009	0	0	0	0	0.54	0	0	0.36	0.693
CCL5	CCR7	9606.ENSP00000474412	9606.ENSP00000246657	0	0	0	0	0.185	0	0.6	0.697	0.892
CCL5	GZMA	9606.ENSP00000474412	9606.ENSP00000274306	0	0	0	0	0.566	0	0	0.5	0.774
CCL5	CCR2	9606.ENSP00000474412	9606.ENSP00000292301	0	0	0	0	0.105	0.056	0.6	0.968	0.988
CCL5	CCR5	9606.ENSP00000474412	9606.ENSP00000292303	0	0	0	0	0.181	0.973	0.8	0.995	0.999
CCL5	CD3D	9606.ENSP00000474412	9606.ENSP00000300692	0	0	0	0	0.174	0	0	0.325	0.418
CCL5	IL7R	9606.ENSP00000474412	9606.ENSP00000306157	0	0	0	0	0.262	0	0	0.458	0.583
CCL5	MMP1	9606.ENSP00000474412	9606.ENSP00000322788	0	0	0	0	0.049	0	0	0.505	0.509
CCL5	CD2	9606.ENSP00000474412	9606.ENSP00000358490	0	0	0	0	0.567	0	0	0.323	0.694
CCL5	IL2RG	9606.ENSP00000474412	9606.ENSP00000363318	0	0	0	0	0.206	0	0	0.294	0.416
CCL5	TLR7	9606.ENSP00000474412	9606.ENSP00000370034	0	0	0	0	0.11	0	0	0.62	0.647
CCL5	PTPRC	9606.ENSP00000474412	9606.ENSP00000411355	0	0	0	0	0.221	0	0	0.632	0.701
CCR2	GZMA	9606.ENSP00000292301	9606.ENSP00000274306	0	0	0	0	0.231	0.102	0	0.32	0.489
CCR2	CD52	9606.ENSP00000292301	9606.ENSP00000363330	0	0	0	0	0.323	0	0	0.172	0.415
CCR2	CD2	9606.ENSP00000292301	9606.ENSP00000358490	0	0	0	0	0.333	0	0	0.215	0.454
CCR2	ITGA4	9606.ENSP00000292301	9606.ENSP00000380227	0	0	0	0	0.13	0	0	0.419	0.472
CCR2	IL7R	9606.ENSP00000292301	9606.ENSP00000306157	0	0	0	0	0.138	0	0	0.414	0.473
CCR2	IL2RG	9606.ENSP00000292301	9606.ENSP00000363318	0	0	0	0	0.311	0	0	0.294	0.492
CCR2	TLR7	9606.ENSP00000292301	9606.ENSP00000370034	0	0	0	0	0.243	0	0	0.507	0.611
CCR2	CCR5	9606.ENSP00000292301	9606.ENSP00000292303	0	0	0	0.968	0.328	0.213	0.6	0.988	0.777
CCR2	PTPRC	9606.ENSP00000292301	9606.ENSP00000411355	0	0	0	0	0.357	0	0	0.708	0.804
CCR5	NKG7	9606.ENSP00000292303	9606.ENSP00000221978	0	0	0	0	0.339	0	0	0.202	0.45
CCR5	GZMK	9606.ENSP00000292303	9606.ENSP00000231009	0	0	0	0	0.542	0.102	0	0.393	0.728
CCR5	GZMA	9606.ENSP00000292303	9606.ENSP00000274306	0	0	0	0	0.349	0.102	0	0.468	0.662
CCR5	SLAMF8	9606.ENSP00000292303	9606.ENSP00000289707	0	0	0	0	0.563	0	0	0	0.563
CCR5	SLAMF7	9606.ENSP00000292303	9606.ENSP00000357022	0	0	0	0	0.329	0	0	0.169	0.419
CCR5	CD52	9606.ENSP00000292303	9606.ENSP00000363330	0	0	0	0	0.3	0	0	0.293	0.483
CCR5	ITGA4	9606.ENSP00000292303	9606.ENSP00000380227	0	0	0	0	0.076	0	0	0.505	0.523
CCR5	IL2RG	9606.ENSP00000292303	9606.ENSP00000363318	0	0	0	0	0.219	0	0	0.419	0.527
CCR5	IL7R	9606.ENSP00000292303	9606.ENSP00000306157	0	0	0	0	0.169	0	0	0.561	0.619
CCR5	TLR7	9606.ENSP00000292303	9606.ENSP00000370034	0	0	0	0	0.251	0	0	0.568	0.662
CCR5	CD2	9606.ENSP00000292303	9606.ENSP00000358490	0	0	0	0	0.551	0	0	0.39	0.714
CCR5	PTPRC	9606.ENSP00000292303	9606.ENSP00000411355	0	0	0	0	0.351	0	0	0.639	0.756
CCR7	NKG7	9606.ENSP00000246657	9606.ENSP00000221978	0	0	0	0	0.222	0	0	0.303	0.435
CCR7	GZMK	9606.ENSP00000246657	9606.ENSP00000231009	0	0	0	0	0.185	0	0	0.469	0.549
CCR7	IL21R	9606.ENSP00000246657	9606.ENSP00000338010	0	0	0	0	0.155	0	0	0.391	0.463
CCR7	CD3D	9606.ENSP00000246657	9606.ENSP00000300692	0	0	0	0	0.236	0	0	0.334	0.469
CCR7	IL2RG	9606.ENSP00000246657	9606.ENSP00000363318	0	0	0	0	0.232	0	0	0.455	0.563
CCR7	TLR7	9606.ENSP00000246657	9606.ENSP00000370034	0	0	0	0	0.097	0	0	0.556	0.581
CCR7	GZMA	9606.ENSP00000246657	9606.ENSP00000274306	0	0	0	0	0.181	0	0	0.558	0.622
CCR7	ITGA4	9606.ENSP00000246657	9606.ENSP00000380227	0	0	0	0	0.095	0	0	0.608	0.63
CCR7	CD52	9606.ENSP00000246657	9606.ENSP00000363330	0	0	0	0	0.504	0	0	0.358	0.668
CCR7	CD2	9606.ENSP00000246657	9606.ENSP00000358490	0	0	0	0	0.549	0	0	0.505	0.767
CCR7	PTPRC	9606.ENSP00000246657	9606.ENSP00000411355	0	0	0	0	0.234	0	0	0.732	0.786
CCR7	IL7R	9606.ENSP00000246657	9606.ENSP00000306157	0	0	0	0	0.346	0	0	0.804	0.867
CD2	NKG7	9606.ENSP00000358490	9606.ENSP00000221978	0	0	0	0	0.564	0	0	0.323	0.692
CD2	GZMK	9606.ENSP00000358490	9606.ENSP00000231009	0	0	0	0	0.809	0	0	0.401	0.88
CD2	GZMA	9606.ENSP00000358490	9606.ENSP00000274306	0	0	0	0	0.826	0	0	0.393	0.89
CD2	SLAMF8	9606.ENSP00000358490	9606.ENSP00000289707	0	0	0	0	0.317	0	0	0.323	0.517
CD2	CD3D	9606.ENSP00000358490	9606.ENSP00000300692	0	0	0	0	0.784	0	0	0.556	0.9
CD2	SIRPG	9606.ENSP00000358490	9606.ENSP00000305529	0	0	0	0	0.556	0	0	0	0.556
CD2	IL7R	9606.ENSP00000358490	9606.ENSP00000306157	0	0	0	0	0.551	0	0	0.517	0.773
CD2	CD6	9606.ENSP00000358490	9606.ENSP00000323280	0	0	0	0	0.675	0	0	0.681	0.891
CD2	CD37	9606.ENSP00000358490	9606.ENSP00000325708	0	0	0	0	0.191	0	0	0.293	0.403
CD2	TRAF3IP3	9606.ENSP00000358490	9606.ENSP00000355991	0	0	0	0	0.651	0	0	0.146	0.69
CD2	SLAMF7	9606.ENSP00000358490	9606.ENSP00000357022	0	0	0	0	0.222	0	0	0.466	0.567
CD2	IGLL5	9606.ENSP00000358490	9606.ENSP00000431254	0	0	0	0	0.274	0	0	0.233	0.419
CD2	ITGA4	9606.ENSP00000358490	9606.ENSP00000380227	0	0	0	0	0.132	0	0	0.46	0.511
CD2	IL2RG	9606.ENSP00000358490	9606.ENSP00000363318	0	0	0	0	0.347	0	0	0.341	0.551
CD2	CD52	9606.ENSP00000358490	9606.ENSP00000363330	0	0	0	0	0.706	0	0	0.601	0.877
CD2	PTPRC	9606.ENSP00000358490	9606.ENSP00000411355	0	0	0	0	0.54	0.462	0	0.969	0.991
CD37	CORO1A	9606.ENSP00000325708	9606.ENSP00000219150	0	0	0	0	0.57	0	0	0.06	0.579
CD37	CD6	9606.ENSP00000325708	9606.ENSP00000323280	0	0	0	0	0.111	0	0	0.442	0.483
CD37	PTPRC	9606.ENSP00000325708	9606.ENSP00000411355	0	0	0	0	0.264	0.056	0	0.3	0.471
CD37	CD52	9606.ENSP00000325708	9606.ENSP00000363330	0	0	0	0	0.346	0	0	0.466	0.636
CD3D	CORO1A	9606.ENSP00000300692	9606.ENSP00000219150	0	0	0	0	0.206	0	0	0.323	0.439
CD3D	NKG7	9606.ENSP00000300692	9606.ENSP00000221978	0	0	0	0	0.298	0	0	0.604	0.71
CD3D	GZMK	9606.ENSP00000300692	9606.ENSP00000231009	0	0	0	0	0.412	0	0	0.519	0.705
CD3D	GZMA	9606.ENSP00000300692	9606.ENSP00000274306	0	0	0	0	0.564	0	0	0.506	0.775
CD3D	MZB1	9606.ENSP00000300692	9606.ENSP00000303920	0	0	0	0	0.233	0	0	0.306	0.445
CD3D	TRAF3IP3	9606.ENSP00000300692	9606.ENSP00000355991	0	0	0	0	0.382	0	0	0.19	0.479
CD3D	CD52	9606.ENSP00000300692	9606.ENSP00000363330	0	0	0	0	0.404	0	0	0.212	0.511
CD3D	CD6	9606.ENSP00000300692	9606.ENSP00000323280	0	0	0	0	0.256	0	0	0.46	0.581
CD3D	HLA-DQB2	9606.ENSP00000300692	9606.ENSP00000390431	0	0	0	0	0.085	0	0.6	0.128	0.652
CD3D	HLA-DPA1	9606.ENSP00000300692	9606.ENSP00000393566	0	0	0	0	0.097	0	0.6	0.241	0.702
CD3D	IL7R	9606.ENSP00000300692	9606.ENSP00000306157	0	0	0	0	0.217	0	0.5	0.502	0.788
CD3D	PTPRC	9606.ENSP00000300692	9606.ENSP00000411355	0	0	0	0	0.304	0	0.9	0.451	0.958
CD3D	IL2RG	9606.ENSP00000300692	9606.ENSP00000363318	0	0	0	0	0.373	0	0.9	0.457	0.962
CD52	CORO1A	9606.ENSP00000363330	9606.ENSP00000219150	0	0	0	0	0.533	0	0	0.102	0.563
CD52	NKG7	9606.ENSP00000363330	9606.ENSP00000221978	0	0	0	0	0.426	0	0	0.216	0.53
CD52	RAC2	9606.ENSP00000363330	9606.ENSP00000249071	0	0	0	0	0.489	0	0	0.055	0.496
CD52	GZMA	9606.ENSP00000363330	9606.ENSP00000274306	0	0	0	0	0.531	0	0	0.232	0.624
CD52	TRAF3IP3	9606.ENSP00000363330	9606.ENSP00000355991	0	0	0	0	0.548	0	0	0.248	0.645
CD52	SLAMF7	9606.ENSP00000363330	9606.ENSP00000357022	0	0	0	0	0.211	0	0	0.325	0.444
CD52	IL2RG	9606.ENSP00000363330	9606.ENSP00000363318	0	0	0	0	0.468	0	0	0.218	0.566
CD52	PTPRC	9606.ENSP00000363330	9606.ENSP00000411355	0	0	0	0	0.559	0	0	0.455	0.749
CD6	NKG7	9606.ENSP00000323280	9606.ENSP00000221978	0	0	0	0	0.14	0	0	0.393	0.455
CD6	IL7R	9606.ENSP00000323280	9606.ENSP00000306157	0	0	0	0	0.139	0	0	0.37	0.434
CD6	PTPRC	9606.ENSP00000323280	9606.ENSP00000411355	0	0	0	0	0.167	0	0	0.376	0.459
CORO1A	IL2RG	9606.ENSP00000219150	9606.ENSP00000363318	0	0	0	0	0.351	0	0	0.24	0.486
CORO1A	PTPRC	9606.ENSP00000219150	9606.ENSP00000411355	0	0	0	0	0.441	0	0	0.208	0.538
CORO1A	SLC2A5	9606.ENSP00000219150	9606.ENSP00000366641	0	0	0	0	0.087	0	0	0.65	0.667
CORO1A	RAC2	9606.ENSP00000219150	9606.ENSP00000249071	0	0	0	0	0.632	0	0	0.299	0.731
DHRS9	MREG	9606.ENSP00000389241	9606.ENSP00000484331	0	0	0	0	0.063	0	0	0.405	0.418
ELN	MMP1	9606.ENSP00000351807	9606.ENSP00000322788	0	0	0	0	0	0	0	0.691	0.691
ELN	PTPRC	9606.ENSP00000351807	9606.ENSP00000411355	0	0	0	0	0	0	0	0.457	0.457
GZMA	NKG7	9606.ENSP00000274306	9606.ENSP00000221978	0	0	0	0	0.77	0	0	0.56	0.894
GZMA	GZMK	9606.ENSP00000274306	9606.ENSP00000231009	0	0	0.446	0.906	0.907	0	0	0.775	0.917
GZMA	IL2RG	9606.ENSP00000274306	9606.ENSP00000363318	0	0	0	0	0.206	0	0	0.309	0.428
GZMA	SLAMF7	9606.ENSP00000274306	9606.ENSP00000357022	0	0	0	0	0.153	0	0	0.39	0.461
GZMA	PTPRC	9606.ENSP00000274306	9606.ENSP00000411355	0	0	0	0	0.292	0.056	0	0.421	0.579
GZMA	IL7R	9606.ENSP00000274306	9606.ENSP00000306157	0	0	0	0	0.216	0	0	0.522	0.61
GZMK	NKG7	9606.ENSP00000231009	9606.ENSP00000221978	0	0	0	0	0.545	0	0	0.566	0.794
GZMK	IL7R	9606.ENSP00000231009	9606.ENSP00000306157	0	0	0	0	0.257	0	0	0.468	0.588
HLA-DMB	HLA-DQB2	9606.ENSP00000398890	9606.ENSP00000390431	0	0	0	0.675	0.177	0	0.9	0.635	0.931
HLA-DMB	HLA-DPA1	9606.ENSP00000398890	9606.ENSP00000393566	0	0	0	0.676	0.701	0.182	0.9	0.702	0.979
HLA-DPA1	HLA-DQB2	9606.ENSP00000393566	9606.ENSP00000390431	0	0	0	0.653	0.174	0.345	0.9	0.748	0.956
HLA-DPA1	PTPRC	9606.ENSP00000393566	9606.ENSP00000411355	0	0	0	0	0.254	0	0.9	0.119	0.928
HLA-DQB2	PTPRC	9606.ENSP00000390431	9606.ENSP00000411355	0	0	0	0	0.117	0	0.9	0.628	0.964
IGLL5	MZB1	9606.ENSP00000431254	9606.ENSP00000303920	0	0	0	0	0.268	0	0	0.349	0.503
IGLL5	IL7R	9606.ENSP00000431254	9606.ENSP00000306157	0	0	0	0	0.099	0	0	0.414	0.449
IGLL5	POU2AF1	9606.ENSP00000431254	9606.ENSP00000376786	0	0	0	0	0.166	0	0	0.408	0.485
IGLL5	PTPRC	9606.ENSP00000431254	9606.ENSP00000411355	0	0	0	0	0.185	0	0	0.456	0.537
IL21R	IL7R	9606.ENSP00000338010	9606.ENSP00000306157	0	0	0	0.556	0.498	0	0	0.528	0.611
IL21R	POU2AF1	9606.ENSP00000338010	9606.ENSP00000376786	0	0	0	0	0.231	0	0	0.322	0.456
IL21R	PTPRC	9606.ENSP00000338010	9606.ENSP00000411355	0	0	0	0	0.213	0	0	0.391	0.5
IL21R	TRAF3IP3	9606.ENSP00000338010	9606.ENSP00000355991	0	0	0	0	0.54	0	0	0.083	0.56
IL21R	IL2RG	9606.ENSP00000338010	9606.ENSP00000363318	0	0	0	0	0.187	0.102	0.8	0.781	0.963
IL2RG	NKG7	9606.ENSP00000363318	9606.ENSP00000221978	0	0	0	0	0.346	0	0	0.298	0.522
IL2RG	RAC2	9606.ENSP00000363318	9606.ENSP00000249071	0	0	0	0	0.369	0	0	0.328	0.558
IL2RG	IL7R	9606.ENSP00000363318	9606.ENSP00000306157	0	0	0	0	0.139	0.42	0.8	0.989	0.998
IL2RG	TRAF3IP3	9606.ENSP00000363318	9606.ENSP00000355991	0	0	0	0	0.611	0	0	0.14	0.651
IL2RG	TLR7	9606.ENSP00000363318	9606.ENSP00000370034	0	0	0	0	0.457	0	0	0.26	0.581
IL2RG	PTPRC	9606.ENSP00000363318	9606.ENSP00000411355	0	0	0	0	0.518	0	0	0.571	0.784
IL7R	NFIL3	9606.ENSP00000306157	9606.ENSP00000297689	0	0	0	0	0	0	0	0.521	0.521
IL7R	TLR7	9606.ENSP00000306157	9606.ENSP00000370034	0	0	0	0	0.187	0	0	0.343	0.443
IL7R	ITGA4	9606.ENSP00000306157	9606.ENSP00000380227	0	0	0	0	0.112	0	0	0.553	0.586
IL7R	MATK	9606.ENSP00000306157	9606.ENSP00000378485	0	0	0	0	0.064	0.056	0	0.662	0.675
IL7R	PTPRC	9606.ENSP00000306157	9606.ENSP00000411355	0	0	0	0	0.27	0	0	0.818	0.861
ITGA4	PTPRC	9606.ENSP00000380227	9606.ENSP00000411355	0	0	0	0	0.2	0.119	0	0.692	0.764
MATK	PTPRC	9606.ENSP00000378485	9606.ENSP00000411355	0	0	0	0	0.131	0.078	0	0.736	0.77
MMP1	SPOCK2	9606.ENSP00000322788	9606.ENSP00000362201	0	0	0	0	0	0	0	0.415	0.414
MZB1	POU2AF1	9606.ENSP00000303920	9606.ENSP00000376786	0	0	0	0	0.61	0	0	0.462	0.781
NCF1	RAC2	9606.ENSP00000289473	9606.ENSP00000249071	0	0	0	0	0.156	0.32	0.8	0.963	0.995
NCF1	PTPRC	9606.ENSP00000289473	9606.ENSP00000411355	0	0	0	0	0.307	0	0	0.241	0.451
NKG7	PTPRC	9606.ENSP00000221978	9606.ENSP00000411355	0	0	0	0	0.356	0	0	0.162	0.437
NKG7	SLAMF7	9606.ENSP00000221978	9606.ENSP00000357022	0	0	0	0	0.158	0	0	0.389	0.464
POU2AF1	PTPRC	9606.ENSP00000376786	9606.ENSP00000411355	0	0	0	0	0.187	0	0	0.401	0.492
PTPRC	RAC2	9606.ENSP00000411355	9606.ENSP00000249071	0	0	0	0	0.529	0.101	0	0.261	0.66
PTPRC	TRAF3IP3	9606.ENSP00000411355	9606.ENSP00000355991	0	0	0	0	0.657	0	0	0.091	0.675
PTPRC	SLAMF7	9606.ENSP00000411355	9606.ENSP00000357022	0	0	0	0	0.234	0	0	0.277	0.422
PTPRC	TLR7	9606.ENSP00000411355	9606.ENSP00000370034	0	0	0	0	0.549	0.148	0	0.598	0.832
TLR7	TRAF3IP3	9606.ENSP00000370034	9606.ENSP00000355991	0	0	0	0	0.538	0	0	0.048	0.542
